# Supplementary material for: An Automated Sprinkler Cooling System Effectively Alleviates Heat Stress in Dairy Cows
Source: Animals (Basel). 2024 Sep 5;14(17):2586. doi: 10.3390/ani14172586 (PMC11394125; doi:10.3390/ani14172586)
Supplement: Supplementary file 1 [file animals-14-02586-s001.zip]

Archive with 4 entries (3 files):
- supplementary files/Table S1.xls
- supplementary files/Table S2.xls
- supplementary files/Table S3.xlsx
- supplementary files/
