# Supplementary material for: An Automated Sprinkler Cooling System Effectively Alleviates Heat Stress in Dairy Cows
Source: Animals (Basel). 2024 Sep 5;14(17):2586. doi: 10.3390/ani14172586 (PMC11394125; doi:10.3390/ani14172586)
Supplement: Supplementary file 1 [file animals-14-02586-s001.zip › supplementary files/Table S1.xls]

Compound_ID	MS2_name	MS1_name	formula	rtmin	mz	Hh1-L	Hh2-L	Hh3-L	Hm1-L	Hm2-L	Hm3-L	Hl1-L	Hl2-L	Hl3-L	Lh1-L	Lh2-L	Lh3-L	Lm1-L	Lm2-L	Lm3-L	Ll1-L	Ll2-L	Ll3-L	QC1	QC2	QC3	SuperClass	Class	SubClass	CAS	HMDB	C_ID	Pathway	KEGG_B_class	KEGG_A_class
Com_12_pos	Acetanilide	--	C8 H9 N O	2.234	136.07574	14077556923.4624	10303323814.9368	10109168577.2524	10022920211.5569	17701120050.5453	13006647172.0287	12862463529.6447	22126410590.3412	11676872174.1869	7881930835.47323	10194052559.5928	9329089644.45599	10594602427.5093	13563681763.9	11933406500.9269	8515380307.32304	11151488871.3284	12559882604.5953	10005981623.9409	12440224829.7141	11673802415.5479	Benzenoids	Benzene and substituted derivatives	HASH(0x89cb580)	55576-55-1	HMDB0001250	-	-	-	-
Com_21_pos	trans-3-Hexenoic acid	--	C6 H10 O2	2.705	115.07564	8491745785.80361	8875555296.47152	9980231135.42226	14756573909.9388	10418111848.4387	11800317199.7256	10092803465.7818	8348085694.67703	8934920869.28768	9597185694.64611	11188899729.3601	9182142593.76778	9851104962.26772	12356371739.3317	11901706932.1081	10780459412.5862	10509562727.0826	13436074487.9954	12435449617.8208	10352740717.3768	10666405872.6935	--	--	--	--	--	-	-	-	-
Com_22_pos	Methionine	--	C5 H11 N O2 S	1.875	150.05859	11683178925.9726	7891168314.33924	10240625826.9608	10291414482.3656	9511464233.15014	10820214510.0329	10575963279.9474	10637365190.5219	10657892703.1523	10886533991.7409	9848161600.48963	10106837616.9697	8131259940.71062	11357173211.8227	11295690567.6611	10618417944.8031	9459479128.54208	9627709014.78385	10398329589.4145	9962052983.20029	9752778572.38071	Organic acids and derivatives	Carboxylic acids and derivatives	Amino acids, peptides, and analogues	59-51-8	HMDB0033951	-	-	-	-
Com_36_pos	4-Hydroxybenzaldehyde	--	C7 H6 O2	2.235	123.04449	5197302254.84494	2746973752.91532	3059656830.32034	6827583053.70349	5665960284.22927	5018803078.99568	6905522337.21537	6747105956.72363	4301536092.84287	2989244334.47513	4121707067.51811	3596358769.64203	3504233780.53269	768617399.831057	3916576034.64179	3122117717.43516	4436629188.00305	3797292134.41034	3730913955.75734	3923832342.44655	4600441817.29049	Organic oxygen compounds	Organooxygen compounds	Carbonyl compounds	123-08-0	HMDB0011718	C00633	ko01100//Metabolic pathways;ko01120//Microbial metabolism in diverse environments;ko01061//Biosynthesis of phenylpropanoids	Chemical structure transformation maps;Global and overview maps	Metabolism
Com_37_pos	Proline	--	C5 H9 N O2	1.41	116.07077	5508629799.88247	5091351079.46378	4581832898.78745	5513602093.41066	6372007236.42048	6055411853.8743	5810969516.21553	7506147408.11968	5710863685.10608	5102933682.58785	4903275212.37487	5541806048.50383	4198372989.086	6139874900.6591	6859286582.37114	4638174957.26292	4723167249.88217	5358002131.53076	5438113565.2615	5370887936.1055	5244300326.72061	Organic acids and derivatives	Carboxylic acids and derivatives	Amino acids, peptides, and analogues	344-25-2	HMDB0003411	-	-	-	-
Com_42_pos	L-Pyroglutamic acid	--	C5 H7 N O3	2.13	130.05006	2802920845.56534	3492561533.29462	1337274934.93956	1551642141.53479	2723766675.59966	3351512178.33928	3982905387.72064	3903761270.14004	4098994534.3651	2997864825.45825	2273792681.31434	2481909757.66302	4498979320.38415	5113017700.64771	5681934766.27167	2577362869.93467	4495493827.71606	3437894516.43746	2287224971.75255	3268892723.53638	3880731401.2639	Organic acids and derivatives	Carboxylic acids and derivatives	Amino acids, peptides, and analogues	98-79-3	HMDB0000267	C01879	ko01100//Metabolic pathways;ko00480//Glutathione metabolism	Global and overview maps;Metabolism of other amino acids	Metabolism
Com_49_pos	DL-Tryptophan	--	C11 H12 N2 O2	5.134	205.09744	2366399768.7094	2659636642.41192	2933538005.91551	3498946617.12429	4179580616.3912	3284643668.69631	3695086288.99422	2493283064.51627	3274226079.51879	3289016004.26958	2464147207.0659	2935590494.29171	1604924835.41298	3052635742.59246	3017620277.89971	3228260762.78239	2308520490.88725	1986377281.17197	2661268193.60277	2762051142.92078	2638339841.14883	Organoheterocyclic compounds	Indoles and derivatives	Indolyl carboxylic acids and derivatives	54-12-6	HMDB0030396	-	-	-	-
Com_50_pos	DL-Lysine	--	C6 H14 N2 O2	1.128	147.11301	3372032107.21463	2665677677.28179	2742043833.1326	3102335775.46816	3555244092.11432	3179799932.11915	3720842979.82584	3483422898.65615	3551839117.4967	3563213929.69885	3172283830.32987	3217558169.72205	3283906156.43779	3515726472.85029	3364195525.53051	3097294471.30389	2802536978.26264	3108938728.94829	3077025710.57105	3302714268.39789	3276875716.99929	--	--	--	--	--	-	-	-	-
Com_51_pos	Valine	--	C5 H11 N O2	1.687	118.08644	2994743072.65751	2832420259.0523	2858750269.45527	3084537196.40999	3346133199.83863	3458400674.60031	3512274557.81224	3570482380.49286	3435820530.13532	3108365667.27914	3157384696.18857	3002036055.33945	3041419260.49574	3862742436.65324	3889352058.89123	3050224126.60995	4222267971.32168	2962650753.12632	3581156069.16286	3825272788.65244	3178876936.34244	Organic acids and derivatives	Carboxylic acids and derivatives	Amino acids, peptides, and analogues	72-18-4	HMDB0000883	-	-	-	-
Com_53_pos	Pipecolic acid	--	C6 H11 N O2	1.129	130.08655	3331625760.29323	2629635853.52354	2701188087.64515	3060172851.61297	3507698090.81376	3133150830.20919	2348128844.36206	3438703297.30257	3507697665.7797	3511407715.47072	3124824126.29452	3173991994.37718	3245236494.71004	3470765511.2518	3323432543.43723	3045462460.26847	2760845840.00759	3070440941.67467	3033724647.10596	3262814723.24494	3226709142.6755	Organic acids and derivatives	Carboxylic acids and derivatives	Amino acids, peptides, and analogues	3105-95-1	HMDB0000716	C00408	ko01100//Metabolic pathways;ko01110//Biosynthesis of secondary metabolites;ko01060//Biosynthesis of plant secondary metabolites;ko01064//Biosynthesis of alkaloids derived from ornithine, lysine and nicotinic acid;ko00310//Lysine degradation	Amino acid metabolism;Chemical structure transformation maps;Global and overview maps	Metabolism
Com_56_pos	DL-Carnitine	--	C7 H15 N O3	1.288	162.11267	1920680382.60132	1285479778.85527	2408999920.87286	1456541606.62466	1512235461.77501	1606706718.65459	2206936634.69474	1705135268.90239	2334138761.58401	2706455659.64203	1972522324.4123	1845510045.831	3242006595.55331	3345142931.68722	1974255269.75856	4017425777.21605	2490444570.69636	2726617294.62886	2483689577.94881	2633788364.64922	2436806079.44158	Organic nitrogen compounds	Organonitrogen compounds	Quaternary ammonium salts	541-15-1	HMDB0000062	C00318	ko04976//Bile secretion	Digestive system	Organismal Systems
Com_66_pos	Uracil	--	C4 H4 N2 O2	2.195	113.03483	1083697571.77242	2268783690.62596	1478386309.83855	1630153760.60078	1751434645.00721	2645155558.80061	2391468889.11296	2368350330.81328	1625390727.84866	1071965977.50016	1943565214.82488	1498963527.40173	1025027362.62852	1791431641.68997	835408056.222215	1448562117.82336	2122668580.48236	1744894628.14816	2051536304.24706	2108233314.34593	2088507903.39065	Organoheterocyclic compounds	Diazines	Pyrimidines and pyrimidine derivatives	66-22-8	HMDB0000300	C00106	ko01100//Metabolic pathways;ko00240//Pyrimidine metabolism;ko00770//Pantothenate and CoA biosynthesis;ko00410//beta-Alanine metabolism	Global and overview maps;Metabolism of cofactors and vitamins;Metabolism of other amino acids;Nucleotide metabolism	Metabolism
Com_73_pos	L-2-Aminoadipic acid	--	C6 H11 N O4	1.409	162.07623	1469807368.31001	1599445801.22066	1831456611.2178	1954426296.22354	1873765798.04624	1902785932.60953	1878745287.27047	2452640727.62169	2230338852.91255	1428058691.48701	2035777907.00872	2336266223.31235	2009038524.20187	1748833606.99459	2091328351.1545	1983281239.84926	2332725259.85205	2558042892.9949	2288860433.14359	1999325173.75057	1961918305.28736	Organic acids and derivatives	Carboxylic acids and derivatives	Amino acids, peptides, and analogues	-	HMDB0302754	C00956	ko01100//Metabolic pathways;ko01110//Biosynthesis of secondary metabolites;ko01230//Biosynthesis of amino acids;ko01210//2-Oxocarboxylic acid metabolism;ko00310//Lysine degradation;ko00300//Lysine biosynthesis	Amino acid metabolism;Global and overview maps	Metabolism
Com_88_pos	Histamine	--	C5 H9 N3	1.122	112.08711	347268841.781151	1094795701.1361	1021738007.60818	689709724.908814	1624011568.4841	568053676.505169	883946670.6253	950542014.063409	699089821.866374	1177430055.08607	894588654.316472	480856126.035449	1250621715.3451	1456556179.97561	853887810.468806	460458317.184609	442844515.740126	1226125530.77882	787705251.479083	734672325.172348	843876211.788831	Organic nitrogen compounds	Organonitrogen compounds	Amines	51-45-6	HMDB0000870	C00388	ko01100//Metabolic pathways;ko01110//Biosynthesis of secondary metabolites;ko04974//Protein digestion and absorption;ko01065//Biosynthesis of alkaloids derived from histidine and purine;ko04080//Neuroactive ligand-receptor interaction;ko00340//Histidine metabolism;ko04664//Fc epsilon RI signaling pathway;ko04721//Synaptic vesicle cycle;ko05310//Asthma;ko04750//Inflammatory mediator regulation of …	Amino acid metabolism;Chemical structure transformation maps;Digestive system;Global and overview maps;Immune disease;Immune system;Nervous system;Sensory system;Signaling molecules and interaction;Target-based classification: G protein-coupled receptors	Drug Development;Environmental Information Processing;Human Diseases;Metabolism;Organismal Systems
Com_104_pos	Choline	--	C5 H13 N O	1.385	104.10744	1004456618.30518	1151161908.71893	1380293689.24637	1101799438.36643	1000257728.73434	1030733394.06192	1172085120.93319	1484163075.03669	1342901673.27949	990207384.417934	1216362286.07789	659402481.256862	1281110566.44935	1053702732.95968	964245566.548018	1102707961.67189	1310314914.39236	1024436798.02622	651493046.864971	1146697715.38604	1033145822.80678	Organic acids and derivatives	Organic sulfuric acids and derivatives	Sulfuric acid esters	-	HMDB0250194	C00114	ko01100//Metabolic pathways;ko02010//ABC transporters;ko04976//Bile secretion;ko00260//Glycine, serine and threonine metabolism;ko00564//Glycerophospholipid metabolism;ko05231//Choline metabolism in cancer;ko04725//Cholinergic synapse	Amino acid metabolism;Cancer: overview;Digestive system;Global and overview maps;Lipid metabolism;Membrane transport;Nervous system	Environmental Information Processing;Human Diseases;Metabolism;Organismal Systems
Com_114_pos	��-Glutamylcysteine	--	C8 H14 N2 O5 S	1.872	251.06958	383984942.315489	1187798003.17647	657905274.076609	453163002.999638	1230780646.97505	641793160.827052	1061973736.83466	863110577.167571	611742276.938995	338319001.90157	555851969.740108	1106468171.96968	1019097938.08774	473574188.709794	755430028.705992	738527185.864731	534011146.658097	1430826729.00071	786509522.915681	792995431.373879	756811793.515398	--	--	--	--	--	-	-	-	-
Com_122_pos	Oleamide	--	C18 H35 N O	9.639	282.27942	537393966.711736	832323824.196811	381709647.753236	351565143.977473	383495051.280468	1078627275.5431	748049332.960947	1259000976.44647	696955461.934747	331786621.701981	535859815.357967	103222737.833772	1009442542.20293	630511266.877248	760047170.945673	160215412.361545	257399268.949894	383355700.45671	620363862.197054	416905621.738812	440848503.79346	Lipids and lipid-like molecules	Fatty Acyls	Fatty amides	-	HMDB0247607	-	-	-	-
Com_131_pos	L-Threonine	--	C4 H9 N O3	1.309	120.0658	705918507.113429	667774130.974379	703503927.234686	740628514.683855	757954229.501199	632877628.86148	1028405428.27179	805896857.57379	983447080.584055	1082993085.33947	958968291.393511	771035388.757456	1248549035.70714	881886774.978957	1144426701.87073	1051045409.03044	1019209648.29195	980399426.13414	923761911.682418	1022139834.16829	1111942583.44251	Organic acids and derivatives	Carboxylic acids and derivatives	Amino acids, peptides, and analogues	72-19-5	HMDB0000167	C00188	ko01100//Metabolic pathways;ko01110//Biosynthesis of secondary metabolites;ko01120//Microbial metabolism in diverse environments;ko01060//Biosynthesis of plant secondary metabolites;ko01230//Biosynthesis of amino acids;ko02010//ABC transporters;ko04974//Protein digestion and absorption;ko00970//Aminoacyl-tRNA biosynthesis;ko00260//Glycine, serine and threonine metabolism;ko04978//Mineral absorpti…	Amino acid metabolism;Biosynthesis of other secondary metabolites;Chemical structure transformation maps;Digestive system;Global and overview maps;Membrane transport;Metabolism of cofactors and vitamins;Translation	Environmental Information Processing;Genetic Information Processing;Metabolism;Organismal Systems
Com_136_pos	Cytosine	--	C4 H5 N3 O	1.44	112.05098	848156048.723478	618729087.094875	684922995.415627	651118788.530825	709170633.912424	781372225.455664	968967906.099948	1028922536.47205	735041219.78705	853681040.047974	753599740.265333	744468775.599215	594713515.192697	548724727.486785	414113298.897579	561696062.8398	718932087.853161	746312380.702714	693100347.479088	712524044.245891	660475365.452496	Organoheterocyclic compounds	Diazines	Pyrimidines and pyrimidine derivatives	71-30-7	HMDB0000630	C00380	ko01100//Metabolic pathways;ko00240//Pyrimidine metabolism	Global and overview maps;Nucleotide metabolism	Metabolism
Com_148_pos	Acetophenone	--	C8 H8 O	2.223	121.06503	830004996.092271	503324782.144485	441025357.946804	571178135.157392	782992574.394383	731423501.806107	668979992.416706	592885642.708333	622824720.198758	465531681.036426	490192605.843011	583660856.925072	381964797.791479	864237109.103901	483897224.422506	550902910.670871	572291249.729333	656943474.549823	661646901.426589	638986012.877282	601385075.59418	Organic oxygen compounds	Organooxygen compounds	Carbonyl compounds	98-86-2	HMDB0033910	C07113	ko01120//Microbial metabolism in diverse environments;ko01220//Degradation of aromatic compounds	Global and overview maps	Metabolism
Com_160_pos	3-Hydroxypicolinic acid	--	C6 H5 N O3	3.087	140.03429	572953168.550588	458465265.626356	453627391.928946	361384814.511192	302684843.825652	368042625.999042	391537773.797295	658728101.98999	596529897.234107	275457889.28917	488525219.804002	588794770.63702	454587918.51145	369389246.349412	1000337911.2485	458317642.717305	370925941.196125	481928299.930238	417330031.419441	433668667.972107	415094263.005743	Organoheterocyclic compounds	Pyridines and derivatives	Pyridinecarboxylic acids and derivatives	874-24-8	HMDB0013188	-	-	-	-
Com_171_pos	��-Nicotinamide mononucleotide	--	C11 H15 N2 O8 P	1.425	335.06406	52617444.6139323	342658984.757531	277487185.441302	131279732.532311	330782416.839125	535142549.908478	287219736.009822	257388494.99331	281588096.917549	113296180.696444	482076358.923718	812518984.095312	220650858.276618	69055353.2399496	251257599.251322	502047323.197212	849562810.47638	749268434.52267	494130343.438863	335485362.466812	307571260.584246	--	--	--	--	--	C00455	ko01100//Metabolic pathways;ko00760//Nicotinate and nicotinamide metabolism	Global and overview maps;Metabolism of cofactors and vitamins	Metabolism
Com_184_pos	Creatinine	--	C4 H7 N3 O	1.302	114.06656	397123461.14367	335767822.844102	404858840.338382	363100941.380216	289844767.913844	318174753.817906	532956065.320586	203272262.650518	567837691.873105	755908832.909505	436627336.172624	422015823.467908	555014315.66931	307035184.449852	215594672.199456	640195977.002898	272080645.170867	331545348.644289	464580603.43239	516545423.133494	540214332.240814	Organic acids and derivatives	Carboxylic acids and derivatives	Amino acids, peptides, and analogues	60-27-5	HMDB0000562	C00791	ko01100//Metabolic pathways;ko00330//Arginine and proline metabolism	Amino acid metabolism;Global and overview maps	Metabolism
Com_226_pos	Picolinic acid N-oxide	--	C6 H5 N O3	3.866	140.03447	229050631.500281	351245919.532783	134704908.16988	172748492.307316	146756341.87145	276746203.585465	354444953.760481	590012393.86459	213771034.639808	121184780.702813	295728014.630836	281157537.271145	356430150.108776	178832760.503618	286896410.384392	177202167.870099	334278983.853694	279744644.511482	240810932.027974	249757535.9838	265059131.413525	--	--	--	--	--	-	-	-	-
Com_230_pos	Nicotinamide adenine dinucleotide phosphate (NADP+)	--	C21 H28 N7 O17 P3	1.728	744.08313	155453491.040396	570953442.190024	540969439.788319	251532399.530823	287274291.530502	435668560.280186	269733648.28225	352365292.019769	254051289.197215	211597494.989102	371496279.232039	377309203.116399	194038285.665398	95873461.9123774	171698334.873661	236013364.132674	412276466.302906	231119372.791424	258861009.024816	278075470.334016	300784625.858948	--	--	--	--	--	-	-	-	-
Com_232_pos	N3,N4-Dimethyl-L-arginine	--	C8 H18 N4 O2	1.346	203.15056	399133369.778531	287110559.319575	316085939.756549	277115197.586455	363161779.48014	368417238.097808	513164748.998761	433371757.886453	584898721.266999	493138921.181749	434443411.119131	453206058.601057	552277881.689843	471705410.727613	614514340.70858	527351531.314881	470361302.204853	588415190.904054	442291777.011738	441248312.752264	501347005.144375	--	--	--	--	--	-	-	-	-
Com_236_pos	Nicotinamide adenine dinucleotide (NAD+)	--	C21 H27 N7 O14 P2	1.694	664.11682	281804711.967551	558396191.321868	413156671.005822	358108338.250383	436643124.242685	482415998.629405	339980510.041771	437486590.308606	313291952.969418	180233359.72682	322899354.401366	430341232.136796	208866729.344299	248245420.847722	190332629.263701	207276827.902868	326642008.360022	280101370.197808	403245302.391318	317373558.153421	265230756.841435	--	--	--	--	--	-	-	-	-
Com_237_pos	Indole	--	C8 H7 N	5.135	118.06551	332004548.996675	343052454.312236	377851332.885214	429895809.113492	502936242.450065	438287477.253083	481815138.044102	318329229.077405	449824488.937504	496486352.407101	373354849.017575	437460253.975765	229336209.905681	468591044.955575	480466291.1837	503318515.294414	387091910.266367	354433744.40465	373984518.26138	398041060.609972	433473279.282587	Organoheterocyclic compounds	Heteroaromatic compounds	HASH(0x2ed7dc8)	109-97-7	HMDB0035924	C00463	ko01100//Metabolic pathways;ko01110//Biosynthesis of secondary metabolites;ko04974//Protein digestion and absorption;ko00380//Tryptophan metabolism;ko00400//Phenylalanine, tyrosine and tryptophan biosynthesis	Amino acid metabolism;Digestive system;Global and overview maps	Metabolism;Organismal Systems
Com_255_pos	3'-Adenosine monophosphate (3'-AMP)	--	C10 H14 N5 O7 P	2.013	348.07001	388971177.038405	397002431.284663	235926266.630784	360633913.133587	184260747.913204	261347740.997273	321444725.462282	512658007.825246	271625886.237185	123689096.824391	367989593.50755	149711194.882488	225800367.603065	203955251.78064	289867898.547792	144816717.799455	212807345.6796	287851883.097197	272876336.836752	262968805.380638	257186538.693999	--	--	--	--	--	-	-	-	-
Com_263_pos	Glucose 1-phosphate	--	C6 H13 O9 P	1.373	261.03714	187049439.305494	232492177.914491	287817945.920474	271149712.991534	235768221.185293	152545444.005375	155582745.84291	148321054.172677	380460894.232898	120269201.757949	111482584.958255	386870290.17778	76969223.3125493	160213342.196276	144868725.605262	568158979.469185	413553246.553583	445863377.313058	324321806.480054	339214423.456083	312041891.504919	Organic oxygen compounds	Organooxygen compounds	Carbohydrates and carbohydrate conjugates	59-56-3	HMDB0001586	C00103	ko01100//Metabolic pathways;ko01110//Biosynthesis of secondary metabolites;ko01120//Microbial metabolism in diverse environments;ko01060//Biosynthesis of plant secondary metabolites;ko04922//Glucagon signaling pathway;ko00520//Amino sugar and nucleotide sugar metabolism;ko00052//Galactose metabolism;ko00500//Starch and sucrose metabolism;ko00040//Pentose and glucuronate interconversions;ko00010//…	Carbohydrate metabolism;Chemical structure transformation maps;Endocrine system;Global and overview maps;Lipid metabolism;Metabolism of terpenoids and polyketides	Metabolism;Organismal Systems
Com_271_pos	3-Methylhistamine	--	C6 H11 N3	1.163	126.10304	106569529.882965	343017412.995402	167325529.672192	248961528.426222	431008144.072456	214660256.210835	148420372.177758	131633996.602944	295387938.779263	102521637.562334	147574192.418094	195891040.247009	169409596.737033	227545703.661898	96504306.4079239	240012065.152955	370607737.960319	245105508.569891	162905662.36391	161448738.738221	266499090.046721	Organic nitrogen compounds	Organonitrogen compounds	Amines	644-42-8	HMDB0001861	-	-	-	-
Com_283_pos	Acetyl-L-carnitine	--	C9 H17 N O4	1.454	204.12347	248409066.831502	159622513.44232	191989245.510173	178216284.194349	170517064.54942	137610582.419101	127934767.766908	416688955.064613	246803895.806578	180712350.279183	169782544.994831	133608620.503986	554077293.899442	287594411.4781	202111663.03346	178566505.113862	137076312.885107	181642342.710898	237776925.556336	214830093.445774	197980762.659758	Lipids and lipid-like molecules	Fatty Acyls	Fatty acid esters	-	HMDB0240773	-	-	-	-
Com_318_pos	��-L-Glutamyl-L-glutamic acid	--	C10 H16 N2 O7	1.446	277.10291	343741507.167039	331956600.565495	239192360.381017	271740025.844437	343992528.270662	282401391.273163	309339845.012353	321022716.732929	304004933.742515	193838687.58616	269710215.424248	309219429.552016	356247485.75137	342042517.133715	422320538.295351	272533984.267654	357658420.856643	290961412.87334	343021615.074204	304951675.46395	259884136.336333	--	--	--	--	--	-	-	-	-
Com_351_pos	Hexadecanamide	--	C16 H33 N O	9.381	256.26349	94412176.9484907	229468629.346202	110883269.541221	151015526.134525	124040759.57048	147069154.66242	173380920.898236	373053785.91715	192187392.010597	111821858.202209	130098410.572058	34524875.0633266	401174696.15007	259168336.39809	299785231.495818	108999355.540807	111123984.254278	174038662.399692	208883938.695223	184045943.016339	179678187.423084	Lipids and lipid-like molecules	Fatty Acyls	Fatty amides	629-54-9	HMDB0012273	-	-	-	-
Com_366_pos	Monoolein	--	C21 H40 O4	9.783	357.29993	72987524.6517865	49742787.8529736	16197955.6764322	45775105.508949	29501967.2618219	111694078.650494	166968139.952007	153598941.552649	90736067.9062589	142842227.825845	386950350.561406	13328238.382582	160268739.088932	44041260.7993574	118783223.561101	16033349.6178187	47377272.2200766	59450502.5553428	64944598.4524335	51479569.3264492	44017450.0062151	Lipids and lipid-like molecules	Glycerolipids	Monoradylglycerols	-	HMDB0254854	-	-	-	-
Com_367_pos	Spermidine	--	C7 H19 N3	1.023	146.16533	241490325.072597	169704652.56537	326495904.00375	155877521.449985	131572239.047855	131234405.919249	70792745.215963	56245715.0502437	111174438.759046	42929044.0609739	54859306.5134349	277486854.423757	72035279.1177999	217453987.847	138518720.512516	200565115.077614	125792342.457457	162320440.352526	119088607.440101	118387686.026276	138491205.788694	Organic nitrogen compounds	Organonitrogen compounds	Amines	124-20-9	HMDB0001257	C00315	ko01100//Metabolic pathways;ko02010//ABC transporters;ko04976//Bile secretion;ko00330//Arginine and proline metabolism;ko00480//Glutathione metabolism;ko00410//beta-Alanine metabolism	Amino acid metabolism;Digestive system;Global and overview maps;Membrane transport;Metabolism of other amino acids	Environmental Information Processing;Metabolism;Organismal Systems
Com_379_pos	7-Methylguanine	--	C6 H7 N5 O	1.856	166.07248	272130137.729679	103634815.420773	129798715.418771	148488132.75027	96032091.4840561	137084634.987485	180796369.991723	207784141.178594	170324534.48754	99428736.5134512	163181718.167159	93784820.1293872	99207270.5031549	135501696.148223	69484972.7143793	59060479.6887512	97392506.2041949	80206529.8173007	121524939.407835	112181427.175816	147295795.417479	Organoheterocyclic compounds	Imidazopyrimidines	Purines and purine derivatives	10030-78-1	HMDB0006040	-	-	-	-
Com_441_pos	Stearamide	--	C18 H37 N O	10.224	284.29486	44125286.9671184	131757573.015119	69206964.3546573	84217862.2570638	93216985.2501543	84778679.478516	118204595.880224	254984946.913455	121561167.673187	87122992.9780036	66052096.957897	21440551.9351538	263526022.55994	133356060.101975	136840263.41143	63470900.3677403	56844636.9489557	84661943.2919464	140524940.970286	139651929.72742	123340414.193743	Organic acids and derivatives	Carboximidic acids and derivatives	Carboximidic acids	124-26-5	HMDB0034146	-	-	-	-
Com_450_pos	Cytidine 5'-diphosphocholine	--	C14 H26 N4 O11 P2	1.363	489.11481	170349716.586215	181479714.426172	226169997.321479	172675026.347185	158946036.458787	137810271.271351	91161677.3634692	198645046.441263	162502370.798489	123156725.507127	126603627.803215	186522076.480796	99104041.0439821	114042527.762532	90290397.4799005	165131378.143162	124773877.774639	126347586.706937	158479189.624147	155124318.207848	142504519.652038	Organoheterocyclic compounds	Pteridines and derivatives	Pterins and derivatives	987-78-0	HMDB0001413	C00307	ko01100//Metabolic pathways;ko00564//Glycerophospholipid metabolism;ko05231//Choline metabolism in cancer	Cancer: overview;Global and overview maps;Lipid metabolism	Human Diseases;Metabolism
Com_514_pos	N6,N6,N6-Trimethyl-L-lysine	--	C9 H20 N2 O2	1.195	189.16014	167758350.122636	89686155.7986462	62506508.7006244	108326190.379165	89033843.0301574	79880927.8340535	82059485.3479158	87660979.3155355	86081301.1466477	75407647.8612854	78069630.0013597	55602103.097701	122510970.216347	97162944.3866461	97190676.9462171	66068419.5627575	75533477.6686358	65979970.8544077	90312667.8765385	103410647.413651	89041820.4451892	Organic acids and derivatives	Carboxylic acids and derivatives	Amino acids, peptides, and analogues	19253-88-4	HMDB0001325	C03793	ko01100//Metabolic pathways;ko00310//Lysine degradation	Amino acid metabolism;Global and overview maps	Metabolism
Com_525_pos	Propionylcarnitine	--	C10 H19 N O4	2.651	218.13901	88779413.77919	42425467.6076068	45522559.7429711	37483763.0118829	38378695.1346001	71312209.4636572	38733791.1002071	43426467.6859743	65424580.7248034	29548428.0517131	56476778.6578108	24755121.7326431	160123314.288272	181681811.704664	211799448.616982	153231443.004131	185717606.736009	174407098.134777	119036521.874699	86964658.8646569	109681596.495661	Lipids and lipid-like molecules	Fatty Acyls	Fatty acid esters	20064-19-1	HMDB0000824	-	-	-	-
Com_527_pos	Methylimidazoleacetic acid	--	C6 H8 N2 O2	1.431	141.06609	95968787.2895589	152349633.712646	49918863.3336325	70860088.1735784	92044536.6126018	81907312.1895473	88371707.2511979	106131246.020802	121138030.15498	35973654.4069105	67919454.9515326	71507385.3166506	72154548.128608	67677748.6413039	93093819.4121287	79817790.8862357	114353471.97094	206938384.237727	98302026.5277904	101341423.78435	88237957.3944725	Organoheterocyclic compounds	Azoles	Imidazoles	2625-49-2	HMDB0002820	C05828	ko01100//Metabolic pathways;ko00340//Histidine metabolism	Amino acid metabolism;Global and overview maps	Metabolism
Com_530_pos	9-Oxo-10(E),12(E)-octadecadienoic acid	--	C18 H30 O3	7.5	295.22687	15000434.3488975	8306097.14735768	5809767.953683	12665172.4411429	9228603.91350995	8518591.55682215	16725517.1676197	21081085.8452352	23971142.1783105	7742566.95169005	19667686.615241	5951215.18164866	229872567.816771	5684449.00950998	18603879.9976338	6616237.98174972	10610654.8964171	13919875.632903	25137785.093457	20280200.1745322	20203315.1133644	--	--	--	--	--	-	-	-	-
Com_556_pos	Valylproline	--	C10 H18 N2 O3	2.871	215.13927	79118504.0219511	71784177.6018764	72478574.191697	105401715.135472	116728302.150914	162635051.278185	112124304.718661	103727746.726461	80100749.3908929	112111527.929926	113374777.602395	110954574.286378	36099922.3761215	113124674.699027	94448997.6936412	95014106.6336188	100136290.101612	105224207.448799	90664837.7821251	94888759.9063873	88595183.0939972	Organic acids and derivatives	Carboxylic acids and derivatives	Amino acids, peptides, and analogues	20488-27-1	HMDB0029135	-	-	-	-
Com_563_pos	Acetylcholine	--	C7 H15 N O2	1.357	146.11777	89351315.3918333	82947173.0696879	112964248.181162	108873640.576974	80874243.074025	63360853.4205013	84817599.8854756	92963390.4722763	77994165.5697684	83747141.9133096	66354810.8392914	70889331.2052548	120963917.094572	93355614.9295283	124297020.51669	202108112.176778	127788189.169252	143851151.637626	106430770.728654	118837062.003251	109459505.131494	Organic nitrogen compounds	Organonitrogen compounds	Quaternary ammonium salts	51-84-3	HMDB0000895	C01996	ko04976//Bile secretion;ko04080//Neuroactive ligand-receptor interaction;ko04742//Taste transduction;ko00564//Glycerophospholipid metabolism;ko04024//cAMP signaling pathway;ko04721//Synaptic vesicle cycle;ko04725//Cholinergic synapse;ko04911//Insulin secretion;ko04970//Salivary secretion;ko04971//Gastric acid secretion;ko04972//Pancreatic secretion;ko05033//Nicotine addiction;ko04810//Regulation …	Cell motility;Digestive system;Endocrine system;Lipid metabolism;Nervous system;Sensory system;Signal transduction;Signaling molecules and interaction;Substance dependence	Cellular Processes;Environmental Information Processing;Human Diseases;Metabolism;Organismal Systems
Com_577_pos	Leucylproline	--	C11 H20 N2 O3	5.095	229.1552	32151376.4519731	65155673.8850496	107920035.914766	87947410.8392112	131174586.122622	126732513.286301	83296041.5255594	171744537.946919	72928302.9078993	110393297.478978	109913400.906595	133615003.643153	26145709.9027183	56383378.0160797	62435307.1285956	113003763.146752	65757618.9028312	79257666.3993176	62292930.9884049	83080506.382666	81381559.5819122	Organic acids and derivatives	Carboxylic acids and derivatives	Amino acids, peptides, and analogues	6403-35-6	HMDB0011175	-	-	-	-
Com_593_pos	N-Acetylornithine	--	C7 H14 N2 O3	1.441	175.10759	121221424.884122	75165978.494822	61442050.0042101	164976413.327078	75079048.677261	98499822.7518369	70047777.0563314	143092333.856387	116606191.839423	87002748.7012055	93916635.0453546	108681458.875523	67546328.2606352	100648259.570897	96964562.4867415	65682798.9574587	93967632.5404283	76094681.2133943	100540670.470931	94832698.81665	81021902.2310244	Organic acids and derivatives	Carboxylic acids and derivatives	Amino acids, peptides, and analogues	2185-16-2	HMDB0240589	C00437	ko01100//Metabolic pathways;ko01110//Biosynthesis of secondary metabolites;ko01230//Biosynthesis of amino acids;ko01210//2-Oxocarboxylic acid metabolism;ko00220//Arginine biosynthesis	Amino acid metabolism;Global and overview maps	Metabolism
Com_763_pos	Cytidine 5'-monophosphate (hydrate)	--	C9 H14 N3 O8 P	1.436	324.05945	97323646.9552851	96028544.5246799	92130561.7998308	86689092.4865778	72569922.8038272	76964447.4715168	65912668.280791	86182248.7039262	75190341.309448	77924332.6601164	77616602.7753314	69838538.7463017	44424029.2922818	69429571.8716747	60323168.0904448	50144163.0684259	61524005.7390242	48134270.8368196	80610106.4642659	72883035.4270383	69983830.459516	--	--	--	--	--	-	-	-	-
Com_929_pos	L-Saccharopine	--	C11 H20 N2 O6	1.292	277.13956	27121959.214757	19818085.8143522	14270919.4482737	23104179.1523487	25229773.0479919	28263965.0196726	60591596.7980003	35748787.6293742	55979322.6723669	49111537.7798712	48301054.579023	28123956.5358898	107134918.038608	26691442.1063526	33475886.5967832	101483605.520175	81228853.6908455	40857785.790087	40341015.966627	49602739.8186713	41489904.4132551	Organic acids and derivatives	Carboxylic acids and derivatives	Amino acids, peptides, and analogues	997-68-2	HMDB0000279	C00449	ko01100//Metabolic pathways;ko01110//Biosynthesis of secondary metabolites;ko01230//Biosynthesis of amino acids;ko00310//Lysine degradation;ko00300//Lysine biosynthesis	Amino acid metabolism;Global and overview maps	Metabolism
Com_965_pos	15-Deoxy-��12,14-prostaglandin A1	--	C20 H30 O3	7.521	319.22687	33407857.3113401	9799375.66621373	8099995.92423961	11163467.0788595	9814794.01017299	18374574.8917589	19651388.0250561	85593628.1762369	26965483.1856967	9160832.41882333	68659009.1784432	4810956.84313433	18884316.3840051	4624085.05367296	18788239.1443578	9844830.56755708	7432946.43214099	10840180.347696	20955939.4924964	18443163.0410089	19697818.0532967	--	--	--	--	--	-	-	-	-
Com_996_pos	N1-[4-hydroxy-6-(methoxymethyl)pyrimidin-2-yl]acetamide	--	C8 H11 N3 O3	1.13	198.08714	39745597.9889301	73636193.7658565	55148485.3693926	35792230.8210906	44129706.0424022	74972403.3821365	52845351.9311991	40374911.1105303	66010248.3111663	64803191.7610975	44824780.1931046	44242379.5734062	51394855.937269	61286070.4610086	37966414.5486972	54303242.0946827	39206202.4270906	73566415.2250581	59005019.5392526	52610529.8068966	65966094.589322	--	--	--	--	--	-	-	-	-
Com_1008_pos	Pyridoxal 5'-phosphate	--	C8 H10 N O6 P	2.376	248.03194	68092011.0654772	41370958.0785404	46304010.2196599	42510340.5924891	34132221.9093414	36764556.8129051	34402653.0871901	42995979.9100425	30770178.1806461	27626097.4639681	52782197.2525213	50656404.1733961	30720845.0170593	49402228.1791377	24682739.6595665	20704389.8653763	45435275.5978623	26769691.2023053	36552846.782682	42671969.4571449	35606767.2220975	Organoheterocyclic compounds	Pyridines and derivatives	Pyridine carboxaldehydes	54-47-7	HMDB0001491	C00018	ko01100//Metabolic pathways;ko04977//Vitamin digestion and absorption;ko00730//Thiamine metabolism;ko00750//Vitamin B6 metabolism	Digestive system;Global and overview maps;Metabolism of cofactors and vitamins	Metabolism;Organismal Systems
Com_1045_pos	Palmitoyl sphingomyelin	--	C39 H79 N2 O6 P	10.335	703.5755	29469073.9846885	34510021.6489541	30933917.050206	37583367.0949833	14273896.287984	20100129.3220361	16712846.4124701	15466481.0562118	26426238.6732109	19098991.4964435	34496114.8895123	17925943.930654	29847123.6500042	3539881.74265493	52052356.1044447	73368076.7775788	89660319.5076959	13294371.6958523	28409337.8185546	31174112.3052414	15900286.191042	Lipids and lipid-like molecules	Sphingolipids	Phosphosphingolipids	6254-89-3	HMDB0010169	-	-	-	-
Com_1094_pos	2,4-Dimethylbenzaldehyde	--	C9 H10 O	6.322	135.08046	46863625.5190962	47048077.5761668	60319942.360197	62480335.5099626	48956628.2866541	48054311.1989284	49876942.7998271	72717895.9187104	64752363.1869689	54207378.300914	49861262.9595965	42949769.0411332	77332875.2851455	42870491.3025978	62011920.6811419	78717694.5725924	69405408.5491734	52054019.7016035	52425223.6905072	54357197.388583	57951333.8411702	Benzenoids	Benzene and substituted derivatives	Benzoyl derivatives	15764-16-6	HMDB0032142	-	-	-	-
Com_1098_pos	Flavin mononucleotide (FMN)	--	C17 H21 N4 O9 P	5.487	457.1127	51276242.2223533	56368366.8049416	67054112.4702355	32589400.2237511	32570491.5649474	34193219.4912404	33894748.2085589	37844335.7016786	36239298.2104933	21379786.6382175	55812646.9222182	23146171.025465	24112660.7618135	16205445.1501965	19511443.9430628	28682454.1817429	38492605.3579298	28746943.7633654	37110500.1591954	33752257.42175	34997458.2715975	--	--	--	--	--	-	-	-	-
Com_1322_pos	9-Oxo-ODE	--	C18 H30 O3	7.915	295.22672	25215000.0238688	24416121.1732524	9689780.89307963	13040180.1391542	16870503.379923	13873710.5012483	21325277.7020906	49894487.9352606	56380509.3614832	10729793.6414894	31516296.4722958	15735629.4171423	21440416.2796966	11617208.6942192	44341978.4278894	10444043.5425932	15581009.1067792	43333885.96617	24551543.3888409	23524250.3616653	22724246.4087847	Lipids and lipid-like molecules	Fatty Acyls	Lineolic acids and derivatives	-	HMDB0004669	C14766	ko00591//Linoleic acid metabolism	Lipid metabolism	Metabolism
Com_1466_pos	N6-Acetyl-L-lysine	--	C8 H16 N2 O3	1.447	189.12321	24347033.7062617	24429992.443569	29820409.760393	23328934.3065119	29258090.0865703	44495268.1983216	35449807.3464976	41967331.6497892	31449137.8570888	23672439.4548696	24467346.2073724	24247643.8164837	24980308.311165	29031620.9543982	22305298.6187179	37607760.8242885	14579151.503034	17385175.0578773	26345754.4387708	25431765.2618963	20557258.2094344	Organic acids and derivatives	Carboxylic acids and derivatives	Amino acids, peptides, and analogues	692-04-6	HMDB0000206	C02727	ko01100//Metabolic pathways;ko00310//Lysine degradation	Amino acid metabolism;Global and overview maps	Metabolism
Com_1662_pos	S-Adenosylmethionine	--	C15 H22 N6 O5 S	1.272	399.14545	20790260.8673121	31081383.4152551	17461636.4595045	23871980.534845	34865127.4908765	20361341.0217612	17836947.4279858	10758515.5416118	24696215.5796848	9858004.04458197	18856972.5828162	29914501.4391819	6993718.85277088	6859306.02438398	3990521.19571787	46754131.1832224	37906599.8695883	31368994.5956231	18147735.1287237	24152424.8907331	21497018.1946167	Nucleosides, nucleotides, and analogues	5'-deoxyribonucleosides	5'-deoxy-5'-thionucleosides	485-80-3	HMDB0001185	C00019	ko01100//Metabolic pathways;ko01110//Biosynthesis of secondary metabolites;ko01060//Biosynthesis of plant secondary metabolites;ko01230//Biosynthesis of amino acids;ko01070//Biosynthesis of plant hormones;ko00270//Cysteine and methionine metabolism;ko00330//Arginine and proline metabolism;ko00261//Monobactam biosynthesis;ko04122//Sulfur relay system	Amino acid metabolism;Biosynthesis of other secondary metabolites;Chemical structure transformation maps;Folding, sorting and degradation;Global and overview maps	Genetic Information Processing;Metabolism
Com_1974_pos	11(Z),14(Z),17(Z)-Eicosatrienoic acid	--	C20 H34 O2	10.057	307.26321	26063375.5963769	18241287.3313368	9834110.82228299	20225643.3198909	11688312.9020618	29003698.6287679	20182888.8837747	17276440.3639946	12808925.6414883	26977807.1254086	26388430.9619043	7216986.26147354	32275950.5803292	8532862.75733146	13836745.4007499	11272296.3656	12471522.9362714	14631851.9460339	7859311.10288366	6530373.35139011	5581855.71865362	--	--	--	--	--	-	-	-	-
Com_2092_pos	1-Methyladenosine	--	C11 H15 N5 O4	4.836	282.11981	24609979.3001234	9590374.16495976	8648888.86513986	14168920.6414764	7164227.51239789	11861436.9546517	13363338.9811222	10616180.7643552	9990185.39255827	14307793.6122845	17610053.1680563	8195368.66107961	19600595.6857388	9861096.23039573	16540148.388828	10412528.5174799	12579768.8802491	9707745.79047088	11819454.1181206	12348225.384485	10894768.2061206	Nucleosides, nucleotides, and analogues	Purine nucleosides	HASH(0x1ebb320)	-	HMDB0243935	-	-	-	-
Com_2327_pos	Purine	--	C5 H4 N4	2.424	121.05135	21229273.4633002	10803149.4257353	8765230.11212685	7030343.67161439	10071572.9559401	14030259.4070257	9277204.67399522	6488786.62411459	8595364.53727039	15608966.8491833	7387614.03859247	8955094.22240205	11629760.2630064	16144252.9794657	5286133.03656977	7813963.65904834	10004879.5561559	4807390.94325669	10946389.7418303	10750913.3634937	9275716.30793598	Organoheterocyclic compounds	Imidazopyrimidines	Purines and purine derivatives	120-73-0	HMDB0001366	-	-	-	-
Com_2349_pos	N-Desmethylclobazam	--	C15 H11 Cl N2 O2	1.133	287.05795	6582412.23124996	11349523.609208	9918447.40897328	14402424.2307332	19142433.1202879	7486567.47418065	4460224.74318033	11816616.4314168	9308136.26614499	1723970.76738072	3813114.88495862	24101052.9341605	1535396.08088069	6157554.81011098	3045321.31476917	8028371.661048	8877940.07868511	15126979.4177795	7440209.99148808	6750902.36113732	7292813.52625935	Organoheterocyclic compounds	Benzodiazepines	HASH(0xab747a0)	22316-55-8	HMDB0060970	-	-	-	-
Com_2475_pos	2'-Deoxyguanosine	--	C10 H13 N5 O4	3.658	268.10449	11982567.1582021	12527797.6975655	15319238.1386995	14690343.787248	16298639.6579312	9570661.31493235	21112804.1947466	10641462.8203524	21066712.3216563	13094008.1151963	19125695.1682098	14622608.2929934	11765785.9396338	16023498.4575469	18346330.4487141	14767795.9646266	13404186.3883463	15551333.1126594	18217733.5394215	16317027.6832307	15555266.968604	Nucleosides, nucleotides, and analogues	Purine nucleosides	Purine 2'-deoxyribonucleosides	961-07-9	HMDB0000085	C00330	ko01100//Metabolic pathways;ko02010//ABC transporters;ko00230//Purine metabolism	Global and overview maps;Membrane transport;Nucleotide metabolism	Environmental Information Processing;Metabolism
Com_3065_pos	tert-Butyl N-[1-(aminocarbonyl)-3-methylbutyl]carbamate	--	C11 H22 N2 O3	5.17	231.17065	558408.719791259	9080206.05275171	15502364.9293176	10503275.8867138	12152060.4434319	9870760.63565385	1606190.31096899	9296747.69388283	7725056.06400106	12591139.8313221	1603968.24379987	11351494.6503519	3457637.78521628	977762.979222958	3735092.46816016	8945730.41330572	6097491.73049363	6772211.63463765	2229472.44067455	1510895.4272797	1416643.59463594	--	--	--	--	--	-	-	-	-
Com_3127_pos	8-Hydroxyquinoline	--	C9 H7 N O	5.316	146.06035	2808746.01586948	3675361.094432	2980631.78963785	2972565.1697533	4128645.68640829	4659202.91539	3686499.0536169	4091789.73445973	3957422.49975899	3902186.34520015	3693686.2650774	3388958.97269293	15788615.7965052	15368378.9530559	4371693.86860311	3608117.52276258	3610532.81820586	5074076.88196112	3942482.43329566	5351278.83580562	5979659.9694234	--	--	--	--	--	-	-	-	-
Com_3137_pos	N-Acetyl-1-aspartylglutamic acid	--	C11 H16 N2 O8	2.431	305.09802	13204619.0369985	15735628.2432081	6339979.80681898	4817605.83676217	6115245.3702289	8857398.28523475	5725943.96314679	6754342.53050024	6354207.34929904	15086626.9122984	12339520.9221391	3556423.61393478	3036007.81365674	5499194.00683475	5463219.65076157	4113983.21196253	5380472.60682699	4505248.58062068	7066502.06286223	6975760.31744864	7519085.27728974	Organic acids and derivatives	Carboxylic acids and derivatives	Amino acids, peptides, and analogues	-	HMDB0255414	C12270	ko01100//Metabolic pathways;ko04080//Neuroactive ligand-receptor interaction;ko00250//Alanine, aspartate and glutamate metabolism	Amino acid metabolism;Global and overview maps;Signaling molecules and interaction	Environmental Information Processing;Metabolism
Com_3302_pos	Indole-3-butyric acid	--	C12 H13 N O2	4.655	204.10229	6068116.12794092	6844734.01983414	4660265.31591695	4918889.33535432	4988639.81039308	5988809.81824421	3494650.65997352	5397749.41559005	4483947.07712729	3389952.22701407	3446955.47923853	8355423.55921397	5062692.22349397	7690429.98011362	4456570.48655939	16876756.7905754	8437059.77150541	12434234.5301957	5818033.50079911	5902705.60115577	4987495.27371287	Organoheterocyclic compounds	Indoles and derivatives	Indoles	133-32-4	HMDB0002096	-	-	-	-
Com_4085_pos	4-Phenyl-3-buten-2-one	--	C10 H10 O	9.667	147.08044	7128878.7893289	4910534.3960497	5178786.53347476	6178879.62919152	5169245.30410207	9231027.95229154	7680387.46364415	8898327.54752527	6502440.01058469	7702249.62905094	9278102.39808987	4359275.0471892	10785520.0039765	3630204.12612965	5431293.59006218	6431441.54843679	6786413.21305638	6193141.67727674	3864625.97392887	4030483.13407327	4950266.02335698	Benzenoids	Benzene and substituted derivatives	Styrenes	122-57-6	HMDB0031617	-	-	-	-
Com_4157_pos	(S)-10-Hydroxycamptothecin	--	C20 H16 N2 O5	1.518	365.11292	1824973.34616384	8948226.67140885	4351810.16116856	6600880.57255775	8815970.08189594	3710823.00066458	7194115.90766225	7106803.26660333	2689149.19627389	3251804.84907697	3357620.65680776	6369804.56216281	3723171.24849215	2347902.75341678	6848890.80611526	423747.968852054	1990330.87656929	2852829.59833122	5680414.30251378	3390825.99605445	4155588.54383148	--	--	--	--	--	-	-	-	-
Com_4570_pos	Hexanoylcarnitine	--	C13 H25 N O4	5.317	260.18658	1592439.62795929	1229023.34428504	2814551.21012384	1722451.60066067	2444403.17675082	1874819.43075267	1059916.50288537	753471.825902317	6284578.30402604	1170460.87421722	801113.757626221	2770546.67450818	1162699.47425449	1588465.48898118	649533.093898228	9566436.48985746	2301201.06242895	4995965.39959197	1870836.82027036	2358314.30187245	2500068.05466287	Lipids and lipid-like molecules	Fatty Acyls	Fatty acid esters	22671-29-0	HMDB0000756	-	-	-	-
Com_4825_pos	Flavin adenine dinucleotide (FAD)	--	C27 H33 N9 O15 P2	0.57	786.16498	2084478.47488386	3363604.24342575	4847937.36160548	7656660.97416035	5554045.3805535	6079818.3250531	2411545.37393679	4404825.39344458	6402812.22585201	3318264.71246958	3610300.03634691	2489950.71092683	4204011.80983397	5940216.75385862	6114462.80269671	3569065.16997304	1955431.21495384	1580688.50077125	2324768.00577749	3500685.54071893	3027857.55330588	--	--	--	--	--	-	-	-	-
Com_5871_pos	Desloratadine	--	C19 H19 Cl N2	8.944	311.13144	717424.187557705	1085001.86767865	495896.861686595	1098237.35106643	1076238.74364133	1919830.44855241	1513370.32155975	1811578.52231238	1666721.03948153	2157406.72833193	3626833.01147339	1070784.1832698	6223950.25344312	1820370.85705234	2702493.74625833	1300222.44666315	2311504.1951991	1437141.25299387	1724068.01019327	1465939.82417677	1761947.61042529	Organoheterocyclic compounds	Benzocycloheptapyridines	HASH(0x1ecd478)	100643-71-8	HMDB0015102	-	-	-	-
Com_5876_pos	N,N-Diethylethanolamine	--	C6 H15 N O	1.443	118.12296	2393586.38996525	3205808.54553616	3238450.68993822	3044110.26121736	4641950.32259218	3815515.26318339	2737110.40891014	4257555.44094093	2295953.26421158	2547953.95446319	2356234.34770282	2453431.60006934	1897704.56467176	4779880.72746305	2711490.1838128	1796502.24716109	1416556.60602563	1855892.64312001	2364792.42920578	2833495.02244835	2229680.80657164	Organic nitrogen compounds	Organonitrogen compounds	Amines	100-37-8	HMDB0033971	-	-	-	-
Com_5898_pos	2,6-Di-tert-butyl-1,4-benzoquinone	--	C14 H20 O2	6.672	221.15364	3714635.26725236	3414214.75105574	2052003.79750406	2812526.33719855	3637644.41154955	3048667.69211985	3031945.46624026	5170977.11364643	3137950.39070348	2037602.48489232	4519653.62544916	3171216.44756092	3980162.13702779	1184316.91600905	1894944.06932402	1409933.77292025	1808922.50247657	3060761.95869056	2909762.26102323	2722863.5463046	2108603.97743171	Lipids and lipid-like molecules	Prenol lipids	Monoterpenoids	719-22-2	HMDB0013817	-	-	-	-
Com_10973_pos	Oleandomycin	--	C35 H61 N O12	5.669	688.42767	236578.304114324	250474.087189243	154546.219227688	219051.970153932	157378.428468293	104710.325175618	112940.434245382	123517.204237353	117869.079201807	94091.1158358979	147768.121837852	110740.001731444	155305.273047096	943185.791906415	110076.946917111	91338.1808601305	148187.067743817	113053.45993711	205218.5020849	159612.356062489	161509.150924902	Organic oxygen compounds	Organooxygen compounds	Carbohydrates and carbohydrate conjugates	-	HMDB0255932	C01946	ko01100//Metabolic pathways;ko01110//Biosynthesis of secondary metabolites;ko02010//ABC transporters;ko01052//Type I polyketide structures	Global and overview maps;Membrane transport;Metabolism of terpenoids and polyketides	Environmental Information Processing;Metabolism
Com_13172_pos	Angiotensin IV	--	C40 H54 N8 O8	5.329	775.41144	56243.2911716483	90399.7081007749	85396.7215604993	62794.4445100423	69394.0803977266	328778.103208312	39729.3848996364	43732.1020478272	46784.2018247633	56734.0835373757	50324.515237834	51437.7335747107	97015.894498324	67647.9977925367	70143.9969718754	50176.2973234104	86259.3676108311	145806.836113423	61303.6427455859	53069.6020790203	53218.7218991744	Organic acids and derivatives	Carboxylic acids and derivatives	Amino acids, peptides, and analogues	12676-15-2	HMDB0001038	C15849	ko04614//Renin-angiotensin system	Endocrine system	Organismal Systems
Com_2_pos	Hypoxanthine	--	C5 H4 N4 O	3.112	137.04594	28503996046.8241	64737692970.0402	47489840527.6985	40042718671.4681	61601207591.2564	60215935456.967	57469614214.9915	34896432897.1942	52136360652.6589	39322244057.8307	65095890432.1246	48194860466.736	31059025834.134	32294037920.0827	38744005517.3818	39360873737.4925	48579878346.2765	43940183179.3547	48631127443.8004	38722571112.0978	51647884772.6036	Organoheterocyclic compounds	Imidazopyrimidines	Purines and purine derivatives	68-94-0	HMDB0000157	C00262	ko01100//Metabolic pathways;ko00230//Purine metabolism	Global and overview maps;Nucleotide metabolism	Metabolism
Com_8_pos	L-Tyrosine	--	C9 H11 N O3	2.225	182.08134	29130600914.9773	13581830335.2789	16974439849.1551	18916313484.5264	10260869685.5703	24740239917.517	23750144940.4843	23071192734.5426	23680487730.9224	19546334043.6885	21112743286.6369	21551197540.5157	20353441280.1428	28639299308.7357	26310456866.2381	29495176416.6345	17755813391.305	22812830634.9052	23636531354.9392	21179483595.3616	18458304023.3186	Organic acids and derivatives	Carboxylic acids and derivatives	Amino acids, peptides, and analogues	60-18-4	HMDB0000158	C00082	ko01100//Metabolic pathways;ko01110//Biosynthesis of secondary metabolites;ko01060//Biosynthesis of plant secondary metabolites;ko01230//Biosynthesis of amino acids;ko05230//Central carbon metabolism in cancer;ko01063//Biosynthesis of alkaloids derived from shikimate pathway;ko04974//Protein digestion and absorption;ko01210//2-Oxocarboxylic acid metabolism;ko00970//Aminoacyl-tRNA biosynthesis;ko0…	Amino acid metabolism;Biosynthesis of other secondary metabolites;Cancer: overview;Chemical structure transformation maps;Digestive system;Endocrine system;Global and overview maps;Metabolism of cofactors and vitamins;Metabolism of other amino acids;Nervous system;Neurodegenerative disease;Substance dependence;Translation	Genetic Information Processing;Human Diseases;Metabolism;Organismal Systems
Com_13_pos	Creatine	--	C4 H9 N3 O2	1.368	132.07701	10969059900.7607	12408855116.4835	11824079021.2045	11220080061.9796	12877501852.3921	17276202046.1858	18554135827.4132	16650126420.6146	16396511968.0432	21633762165.5755	14346455357.5203	15731809769.7448	12429075306.5334	8294207364.69061	18141283415.0043	12971223881.0412	14410804105.705	16986105964.6443	14316313255.6936	14489200291.6586	15436640292.5724	Organic acids and derivatives	Carboxylic acids and derivatives	Amino acids, peptides, and analogues	57-00-1	HMDB0000064	C00300	ko01100//Metabolic pathways;ko00260//Glycine, serine and threonine metabolism;ko00330//Arginine and proline metabolism	Amino acid metabolism;Global and overview maps	Metabolism
Com_17_pos	L-Glutathione (reduced)	--	C10 H17 N3 O6 S	1.811	308.09131	1195424774.90295	16495435880.8665	18694179537.9406	8927629477.8978	8673726971.56183	3232882533.10312	4256255677.93883	3431609991.59661	4556643772.05401	1744485269.81636	4423513219.42737	17322021676.904	1932346476.53853	1779296250.05224	2672685483.76598	9646301665.25075	2725954568.33919	10459528200.1077	12056272945.4375	12546387673.5262	9961178049.52456	--	--	--	--	--	-	-	-	-
Com_18_pos	Xanthine	--	C5 H4 N4 O2	2.05	153.0408	13170578389.7486	10936862348.507	7311811246.65081	7164986202.80386	6865568616.56908	8685128829.16606	8637025444.26107	14349693563.2854	13546649672.3427	7196279808.47339	10342465011.4527	6335448924.34337	13873524494.4067	10903479960.0813	15307193201.7008	7620769681.86405	10852341392.7027	10803270971.4213	10843215578.1091	7444668306.67843	10036130621.9311	Organoheterocyclic compounds	Imidazopyrimidines	Purines and purine derivatives	69-89-6	HMDB0000292	C00385	ko01100//Metabolic pathways;ko01110//Biosynthesis of secondary metabolites;ko01120//Microbial metabolism in diverse environments;ko01060//Biosynthesis of plant secondary metabolites;ko00230//Purine metabolism;ko01065//Biosynthesis of alkaloids derived from histidine and purine;ko00232//Caffeine metabolism	Biosynthesis of other secondary metabolites;Chemical structure transformation maps;Global and overview maps;Nucleotide metabolism	Metabolism
Com_33_pos	L-Glutamic acid	--	C5 H9 N O4	1.315	148.06056	5085643177.11382	5367830958.24209	5807211795.17757	5027067745.77904	5647769981.11262	5033555618.88707	7734482115.96421	3929279723.65701	6592276439.40425	8309261714.14403	6371804213.19868	6355005653.29453	7967316556.34183	5403487660.37841	6229681936.23556	9760377771.21458	9261650948.25133	7010870242.71631	6608249531.22134	7352197067.41509	7592019567.3877	Organic acids and derivatives	Carboxylic acids and derivatives	Amino acids, peptides, and analogues	-	HMDB0060475	C00025	ko01100//Metabolic pathways;ko01110//Biosynthesis of secondary metabolites;ko01120//Microbial metabolism in diverse environments;ko01060//Biosynthesis of plant secondary metabolites;ko01230//Biosynthesis of amino acids;ko02010//ABC transporters;ko01200//Carbon metabolism;ko05230//Central carbon metabolism in cancer;ko04974//Protein digestion and absorption;ko01210//2-Oxocarboxylic acid metabolism…	Amino acid metabolism;Biosynthesis of other secondary metabolites;Cancer: overview;Carbohydrate metabolism;Cellular community - eukaryotes;Chemical structure transformation maps;Digestive system;Energy metabolism;Environmental adaptation;Excretory system;Global and overview maps;Membrane transport;Metabolism of cofactors and vitamins;Metabolism of other amino acids;Nervous system;Neurodegenerativ…	Cellular Processes;Environmental Information Processing;Genetic Information Processing;Human Diseases;Metabolism;Organismal Systems
Com_57_pos	Inosine	--	C10 H12 N4 O5	2.966	269.08817	2143955945.11524	3305226278.85894	3091017838.62504	2811424425.12506	3119457080.827	2859442830.37441	2828762332.94032	2626498959.39229	2264659652.79737	2821125306.94927	3305033190.76409	3043194073.70831	2846105638.94085	2693196141.67036	2225300557.73826	2491814762.65633	2699841906.81517	3047541070.51473	2462276170.93293	2096246045.87012	3233959424.67385	Nucleosides, nucleotides, and analogues	Purine nucleosides	HASH(0x93a41a0)	58-63-9	HMDB0000195	C00294	ko01100//Metabolic pathways;ko02010//ABC transporters;ko00230//Purine metabolism	Global and overview maps;Membrane transport;Nucleotide metabolism	Environmental Information Processing;Metabolism
Com_58_pos	Guanine	--	C5 H5 N5 O	2.902	152.05678	1773183965.52596	2868393068.3814	1848324827.69323	2134815716.16708	2538689973.95494	2888067399.93835	2487584463.09571	1879234749.0151	1966512534.62177	2541480820.56399	2768283139.03402	2968214251.0481	2678997929.27341	1095940664.41073	1590350288.38618	1648212456.70887	2283436530.68725	2060187276.13251	2205350500.09137	1672709872.99364	1521096094.16668	Organoheterocyclic compounds	Imidazopyrimidines	Purines and purine derivatives	73-40-5	HMDB0000132	C00242	ko01100//Metabolic pathways;ko00230//Purine metabolism	Global and overview maps;Nucleotide metabolism	Metabolism
Com_86_pos	D-(-)-Glutamine	--	C5 H10 N2 O3	1.289	147.07661	649428300.299197	1244078132.39291	1023384719.55118	969120562.197616	934085750.995773	936738855.87408	1136679834.42578	636399950.921078	1073563306.093	1492614528.76151	1181128942.83922	1169833072.72253	1459184343.19193	1062581640.00469	1298880634.03429	2108014679.51893	1625931332.89197	1696496248.33077	1286995402.92941	1408413772.71232	1405727380.04053	--	--	--	--	--	-	-	-	-
Com_95_pos	L-Kynurenine	--	C10 H12 N2 O3	4.646	209.09267	1334412015.47083	442504440.228503	422773189.700137	1193537401.80776	414846571.216156	773088931.582532	458296515.284501	1715779116.60905	354028572.561815	232760546.201222	913438020.018059	424810624.434109	651809238.400508	410390172.438537	464214178.12989	407992384.032703	289253025.81106	391820579.282478	695445177.085246	700222352.924976	691110752.808579	Organic oxygen compounds	Organooxygen compounds	Carbonyl compounds	2922-83-0	HMDB0000684	C00328	ko01100//Metabolic pathways;ko00380//Tryptophan metabolism;ko05143//African trypanosomiasis	Amino acid metabolism;Global and overview maps;Infectious disease: parasitic	Human Diseases;Metabolism
Com_96_pos	Ornithine	--	C5 H12 N2 O2	1.13	133.0974	1316298439.01214	1042260441.0014	1095642456.06844	1249008661.44068	1420413350.4338	1277384845.92342	1496398905.67953	1410412646.85648	1436421538.49426	1394147104.7582	1366363109.93508	1348188534.26868	1318707879.22406	1283424172.36602	1070152056.32786	1100369089.56562	1156449098.2926	1197635694.94582	1236695665.98316	1338692486.17593	1368996706.83046	Organic acids and derivatives	Carboxylic acids and derivatives	Amino acids, peptides, and analogues	348-66-3	HMDB0003374	-	-	-	-
Com_142_pos	Adenosine 5'-monophosphate	--	C10 H14 N5 O7 P	1.459	348.0704	103457535.264336	262931630.217916	966223694.761741	423263277.213109	310127156.167103	410709349.54422	175387744.057447	343394051.326183	116251650.295483	240249346.486245	238700833.162316	390787753.260065	171442327.268212	161172583.103763	102245331.866204	261818145.601971	215669868.163787	154705784.1918	263116104.544865	145941328.870306	181142481.932425	Nucleosides, nucleotides, and analogues	Purine nucleotides	Purine ribonucleotides	61-19-8	HMDB0000045	C00020	ko01100//Metabolic pathways;ko01110//Biosynthesis of secondary metabolites;ko01060//Biosynthesis of plant secondary metabolites;ko00230//Purine metabolism;ko01070//Biosynthesis of plant hormones;ko01065//Biosynthesis of alkaloids derived from histidine and purine;ko04742//Taste transduction;ko04925//Aldosterone synthesis and secretion;ko04152//AMPK signaling pathway;ko05012//Parkinson disease;ko0…	Aging;Chemical structure transformation maps;Endocrine system;Global and overview maps;Neurodegenerative disease;Nucleotide metabolism;Sensory system;Signal transduction;Substance dependence	Environmental Information Processing;Human Diseases;Metabolism;Organismal Systems
Com_146_pos	Adenine	--	C5 H5 N5	1.532	136.06201	348041932.161852	475452479.452832	870765985.089082	575756760.131074	711492090.712488	924921677.046582	818507577.690296	1015942925.31259	463190520.255403	641946895.632523	532518562.711871	773770301.776569	420118381.43052	359694371.515829	216094737.376561	479005017.820264	579751748.328442	590155928.616527	502338469.124242	563094937.218231	483330340.177955	Organoheterocyclic compounds	Imidazopyrimidines	Purines and purine derivatives	73-24-5	HMDB0000034	C00147	ko01100//Metabolic pathways;ko01110//Biosynthesis of secondary metabolites;ko00230//Purine metabolism	Global and overview maps;Nucleotide metabolism	Metabolism
Com_195_pos	L-Histidine	--	C6 H9 N3 O2	1.217	156.07669	279772931.482134	293192929.569481	565570470.346213	473087692.74377	315077150.814258	638700150.424307	389794208.628748	427717803.675968	627359236.249179	365546551.596231	324493498.922944	326678008.931656	494727441.90332	359418338.272244	305163873.035337	330688542.090028	300847667.804039	353754546.729399	557485690.935734	348572267.144299	323699524.617899	Organic acids and derivatives	Carboxylic acids and derivatives	Amino acids, peptides, and analogues	71-00-1	HMDB0000177	C00135	ko01100//Metabolic pathways;ko01110//Biosynthesis of secondary metabolites;ko01060//Biosynthesis of plant secondary metabolites;ko01230//Biosynthesis of amino acids;ko02010//ABC transporters;ko05230//Central carbon metabolism in cancer;ko04974//Protein digestion and absorption;ko01065//Biosynthesis of alkaloids derived from histidine and purine;ko00970//Aminoacyl-tRNA biosynthesis;ko00340//Histid…	Amino acid metabolism;Cancer: overview;Chemical structure transformation maps;Digestive system;Global and overview maps;Membrane transport;Metabolism of other amino acids;Translation	Environmental Information Processing;Genetic Information Processing;Human Diseases;Metabolism;Organismal Systems
Com_218_pos	Adenosine	--	C10 H13 N5 O4	2.661	268.10425	507952003.15997	126689679.078234	295462046.348883	251386109.017862	47230405.9751013	251991015.463993	212840630.25849	27152162.7252297	82522667.6870716	128944544.735541	203881836.492384	224170042.300341	66767626.7773454	67845360.3460127	72123142.594505	21239060.1621087	108871549.970615	62758581.1946931	126271379.910133	107956875.386487	93873266.0534958	Nucleosides, nucleotides, and analogues	Purine nucleosides	HASH(0x1b57260)	58-61-7	HMDB0000050	C00212	ko01100//Metabolic pathways;ko02010//ABC transporters;ko00230//Purine metabolism;ko04080//Neuroactive ligand-receptor interaction;ko05012//Parkinson disease;ko04024//cAMP signaling pathway;ko04923//Regulation of lipolysis in adipocytes;ko04022//cGMP-PKG signaling pathway;ko04924//Renin secretion;ko05034//Alcoholism;ko05032//Morphine addiction;ko04071//Sphingolipid signaling pathway;ko04270//Vascu…	Circulatory system;Endocrine system;Global and overview maps;Membrane transport;Neurodegenerative disease;Nucleotide metabolism;Signal transduction;Signaling molecules and interaction;Substance dependence	Environmental Information Processing;Human Diseases;Metabolism;Organismal Systems
Com_228_pos	S-Adenosylhomocysteine	--	C14 H20 N6 O5 S	1.459	385.12848	217606374.409916	361426670.208468	359849041.753124	509103862.118772	524837753.470505	432506593.435707	292225717.269788	544502523.540286	279320813.524971	264256946.060455	272936732.372825	343789806.634105	231917179.329222	11489904.5593728	228247552.336362	264030857.371885	295597817.615852	242717904.724839	271892271.503562	187728332.769159	208754356.619435	Organoheterocyclic compounds	Lactones	Gamma butyrolactones	979-92-0	HMDB0000939	C00021	ko01100//Metabolic pathways;ko01230//Biosynthesis of amino acids;ko00270//Cysteine and methionine metabolism	Amino acid metabolism;Global and overview maps	Metabolism
Com_252_pos	L-Cystine	--	C6 H12 N2 O4 S2	1.276	241.03143	394609998.35608	140021654.711217	115280515.21382	148254200.427438	210886063.636412	235127831.719145	356355041.038939	162608975.285949	348704274.811441	355763135.502094	364190179.780335	113195953.441438	327037749.389271	204739606.335483	171933147.533679	161180066.139149	597965226.416476	191601447.360073	258977538.715938	277183381.855626	293877087.471575	Organic acids and derivatives	Carboxylic acids and derivatives	Amino acids, peptides, and analogues	-	HMDB0250712	C00491	ko01100//Metabolic pathways;ko02010//ABC transporters;ko04974//Protein digestion and absorption;ko00270//Cysteine and methionine metabolism	Amino acid metabolism;Digestive system;Global and overview maps;Membrane transport	Environmental Information Processing;Metabolism;Organismal Systems
Com_285_pos	DL-Arginine	--	C6 H14 N4 O2	1.225	175.11894	41796106.3339422	50067080.8568951	57534196.7812903	49053702.3840884	98396414.1890526	87950983.2907681	69899797.2433591	75073780.4542066	101566774.67708	137632336.250685	78037532.1091544	49647725.8200071	44555987.6593826	294612633.887137	498493159.877175	396002360.508055	117381235.449498	110957281.097591	109005143.506064	118292049.571963	97609587.0134979	Organic acids and derivatives	Carboxylic acids and derivatives	Amino acids, peptides, and analogues	-	HMDB0251511	-	-	-	-
Com_286_pos	Glycocholic acid	--	C26 H43 N O6	6.404	466.31641	135044350.690451	239086754.228319	99209099.0471478	458297229.210517	239053488.685996	114196816.967676	261212542.118826	290653702.510622	58515861.2678978	237624396.613285	394036758.025124	119048845.00791	61144665.5287242	91515942.9367236	85912285.3562077	38310886.8580718	294882269.405844	135883282.329131	209690804.341396	177008568.03242	166811205.193319	Lipids and lipid-like molecules	Steroids and steroid derivatives	Bile acids, alcohols and derivatives	68753-51-5	HMDB0000331	C01921	ko01100//Metabolic pathways;ko04976//Bile secretion;ko00121//Secondary bile acid biosynthesis;ko00120//Primary bile acid biosynthesis	Digestive system;Global and overview maps;Lipid metabolism	Metabolism;Organismal Systems
Com_325_pos	Carnosine	--	C9 H14 N4 O3	1.27	227.11417	156747087.9525	241725009.375705	235797737.761156	125945141.511756	244168716.355743	358951194.393575	268688794.403399	281516703.415983	305338207.205794	222708375.715042	240812885.460502	206971350.960831	166010357.435756	243136307.749513	182940110.64596	320774019.075516	169790686.141456	333263321.896052	258514513.409991	292791821.213806	193394148.045884	Organic acids and derivatives	Peptidomimetics	Hybrid peptides	305-84-0	HMDB0000033	C00386	ko01100//Metabolic pathways;ko00340//Histidine metabolism;ko00410//beta-Alanine metabolism	Amino acid metabolism;Global and overview maps;Metabolism of other amino acids	Metabolism
Com_390_pos	Cyclic ADP-ribose	--	C15 H21 N5 O13 P2	1.445	542.06799	141207471.626582	307310795.893967	197907244.860766	170337221.991984	225616661.88844	231780036.049827	149525039.694495	244581229.922199	134904482.147676	102130637.474351	164598010.482697	163808055.704036	116751753.833783	112327723.055682	91472713.5137138	95268685.9992415	160413054.563115	117849693.522738	153656864.29627	134915717.287011	117674487.845922	Organic oxygen compounds	Organooxygen compounds	Carbohydrates and carbohydrate conjugates	-	HMDB0249529	C13050	ko04921//Oxytocin signaling pathway;ko04970//Salivary secretion;ko04972//Pancreatic secretion;ko04020//Calcium signaling pathway	Digestive system;Endocrine system;Signal transduction	Environmental Information Processing;Organismal Systems
Com_393_pos	Cytidine	--	C9 H13 N3 O5	1.44	244.09306	237310838.254669	194045587.316268	198160980.225817	203808954.938388	200305884.369595	229547057.205333	274034743.983268	308937713.176477	247061353.896331	222284116.372309	220122104.579657	194898217.283395	163139448.418732	165968505.487221	130045921.46809	165269406.454081	198365283.028911	195281616.485629	224156464.423301	211919045.933034	172189288.462749	Nucleosides, nucleotides, and analogues	Pyrimidine nucleosides	HASH(0x592c520)	65-46-3	HMDB0000089	C00475	ko01100//Metabolic pathways;ko02010//ABC transporters;ko00240//Pyrimidine metabolism	Global and overview maps;Membrane transport;Nucleotide metabolism	Environmental Information Processing;Metabolism
Com_423_pos	Riboflavin	--	C17 H20 N4 O6	5.334	377.14658	154298620.78088	132529390.739064	223645246.515395	115554538.847102	143959255.782756	109102474.740306	156822280.38771	200597991.595535	171608176.993559	56214019.6465138	173693414.544726	260098566.793268	158282214.919907	192002130.399264	88694729.9688536	95160593.0151305	102788661.623702	154922903.253183	160298648.899495	167521813.081149	183066638.260842	Nucleosides, nucleotides, and analogues	Flavin nucleotides	HASH(0x6141090)	146-17-8	HMDB0001520	C00255	ko01100//Metabolic pathways;ko01110//Biosynthesis of secondary metabolites;ko02010//ABC transporters;ko04977//Vitamin digestion and absorption;ko00740//Riboflavin metabolism	Digestive system;Global and overview maps;Membrane transport;Metabolism of cofactors and vitamins	Environmental Information Processing;Metabolism;Organismal Systems
Com_452_pos	Argininosuccinic acid	--	C10 H18 N4 O6	1.291	291.13016	61615097.5660853	64931382.9412296	47239561.3657029	43907199.4875885	46059109.0131687	64568982.2199312	73865978.3162733	95494364.747615	151013427.819347	31440519.4628861	110626089.461049	57063602.8588066	76291661.7698373	77068144.3400089	240757776.365322	276203056.194804	99602044.7962915	121328562.264142	106939870.496329	115149574.878623	123578293.472753	Organic acids and derivatives	Carboxylic acids and derivatives	Amino acids, peptides, and analogues	2387-71-5	HMDB0000052	C03406	ko01100//Metabolic pathways;ko01110//Biosynthesis of secondary metabolites;ko01230//Biosynthesis of amino acids;ko00250//Alanine, aspartate and glutamate metabolism;ko00220//Arginine biosynthesis	Amino acid metabolism;Global and overview maps	Metabolism
Com_468_pos	N-Acetylneuraminic acid	--	C11 H19 N O9	1.412	310.11292	174709571.740491	129103856.037086	158607860.897002	155164130.090599	113661448.901182	140538959.16557	112425837.996472	187069725.850912	141753962.952741	177222521.574175	154278023.182605	130606817.834651	151225685.086837	158270845.672065	250754617.239676	169245200.0625	205539842.553751	201410166.29039	171341844.656721	178099200.905574	152779947.729914	Organic oxygen compounds	Organooxygen compounds	Carbohydrates and carbohydrate conjugates	-	HMDB0246275	C00270	ko01100//Metabolic pathways;ko00520//Amino sugar and nucleotide sugar metabolism	Carbohydrate metabolism;Global and overview maps	Metabolism
Com_471_pos	5-Methyltetrahydrofolic acid	--	C20 H25 N7 O6	4.864	460.19427	87095161.8085636	84554811.7871645	173221282.304983	125908004.720092	136746611.87936	182289480.385909	153333118.537944	138786193.171752	232004360.049486	197327757.040367	109302166.996138	156990915.771514	71556497.9108234	117284948.530531	85307563.8510469	177236771.180107	102348447.632765	126965393.280586	142654510.741684	141900097.901876	133785052.851984	Organoheterocyclic compounds	Pteridines and derivatives	Pterins and derivatives	134-35-0	HMDB0001396	C00440	ko01100//Metabolic pathways;ko01120//Microbial metabolism in diverse environments;ko01200//Carbon metabolism;ko00670//One carbon pool by folate	Global and overview maps;Metabolism of cofactors and vitamins	Metabolism
Com_547_pos	Adenosine diphosphate (ADP)	--	C10 H15 N5 O10 P2	1.721	428.03674	83114322.5787169	160715713.176138	166595388.919616	75384003.5338463	123086542.313829	159507521.805478	115020590.870392	184008471.019525	144746804.597502	83483987.3809338	172555507.890571	100821540.630251	101017566.054289	39376624.6656547	97195277.3578466	108032080.293565	99944859.2377039	78892937.0328321	138186913.276709	112867384.715726	84657100.0063825	--	--	--	--	--	-	-	-	-
Com_583_pos	4-Pyridoxic acid	--	C8 H9 N O4	3.401	184.06075	126212307.708104	94031682.7402929	118346921.8978	104577938.162004	90621140.6260254	132621220.730958	109712169.440628	170111708.439936	122944192.348511	102396284.266263	96892886.1875832	99693966.6147666	117741879.230296	118252248.085815	89313918.20139	102334903.085887	75625241.2124626	101865067.461024	111611695.93508	113790591.834752	92931533.1053658	Organoheterocyclic compounds	Pyridines and derivatives	Pyridinecarboxylic acids and derivatives	82-82-6	HMDB0000017	C00847	ko01100//Metabolic pathways;ko01120//Microbial metabolism in diverse environments;ko00750//Vitamin B6 metabolism	Global and overview maps;Metabolism of cofactors and vitamins	Metabolism
Com_599_pos	Docosapentaenoic acid	--	C22 H34 O2	9.878	331.26318	115440989.38256	84084833.3887495	66663759.9098954	89296048.8816823	60597083.0306911	147140088.827508	91485522.2860309	140992795.749908	74854176.391397	124257289.856455	173942755.46458	44922528.2863155	166954157.637679	36337792.4680886	95740208.5034234	61507996.1535433	75592812.3774899	61557683.777641	44208512.8337471	33239929.4339284	29510362.3994204	Lipids and lipid-like molecules	Fatty Acyls	Fatty acids and conjugates	-	HMDB0246621	C16513	ko01040//Biosynthesis of unsaturated fatty acids	Lipid metabolism	Metabolism
Com_607_pos	Inosine-5'-monophosphate (IMP)	--	C10 H13 N4 O8 P	1.854	349.0545	18020927.0039819	38439194.8120628	148485212.169318	23295376.5433108	25303684.8894316	30922847.7860576	16479276.8952195	19831817.1434957	43236241.5025814	17590017.1123197	27706441.1179541	60944842.7533488	18924363.5457947	25713845.3267505	22309128.2230645	46902242.9375514	28153805.3471365	33396488.478367	38583826.6950682	35448864.9214993	39247834.2594913	--	--	--	--	--	-	-	-	-
Com_853_pos	L-Alanyl-L-proline	--	C8 H14 N2 O3	1.443	187.10767	52251629.8863747	47244863.4051273	38371252.8029483	60000544.748246	78636803.983123	88577612.9776027	65556239.5109583	91945166.9056579	57526787.2039392	56577768.7716573	54446223.6178115	61968637.211902	31705603.0961737	71715105.1461115	61090096.4380834	61404513.2367091	51232455.1726415	56625292.2750784	63552497.7904286	60654445.2360107	53264584.8758775	Organic acids and derivatives	Carboxylic acids and derivatives	Amino acids, peptides, and analogues	13485-59-1	HMDB0028695	-	-	-	-
Com_1554_pos	Adrenic acid	--	C22 H36 O2	10.346	333.27887	33844751.8138636	19431984.1348862	21425423.0250301	18323962.4047721	10301515.4786985	41212064.9235866	21101384.8673341	20745077.1644542	16805583.2387138	22935949.5335619	41417120.394228	9520356.1683419	47876463.1302972	13643527.3548195	23757554.5056382	12692796.7841946	20449681.4557412	14453077.6229557	9109208.964148	7773936.10619366	7232069.64635991	Lipids and lipid-like molecules	Fatty Acyls	Fatty acids and conjugates	28874-58-0	HMDB0002226	C16527	ko01040//Biosynthesis of unsaturated fatty acids	Lipid metabolism	Metabolism
Com_2214_pos	Eicosapentaenoic acid	--	C20 H30 O2	7.651	303.23184	9325250.11038355	5397911.53676372	5152189.95692104	8937492.58177238	5801961.41897785	14705105.4014291	9085278.3146042	27205611.3242434	15167976.5598003	5045406.36819085	18629395.3529286	5409117.56996641	4763144.05327303	4303287.81613893	7364638.99951866	6187740.59055863	4134103.58429413	6356181.81951767	10044264.9318253	9714737.73516948	7907676.84392269	Lipids and lipid-like molecules	Fatty Acyls	Fatty acids and conjugates	10417-94-4	HMDB0001999	C06428	ko01040//Biosynthesis of unsaturated fatty acids	Lipid metabolism	Metabolism
Com_2264_pos	all-cis-4,7,10,13,16-Docosapentaenoic acid	--	C22 H34 O2	10.055	331.26315	22121627.2174963	13175141.8994051	13568429.938274	14652480.5052107	4980461.84257109	23003589.415576	14376921.2593362	8848453.02423679	14488220.6780362	20765974.1901417	20911270.932902	7017902.11347044	28303819.6116	8186349.50982161	12015917.2448713	15143870.9048475	12192927.4222133	10063135.9921353	6560080.19827399	5405032.92418542	4047623.93950077	--	--	--	--	--	-	-	-	-
Com_2474_pos	Glycyl-L-leucine	--	C8 H16 N2 O3	4.931	189.12421	5000867.78424345	5305113.70967019	17686928.8801761	23347471.5834383	17129837.0321279	11423919.0157748	4973803.22708549	21506895.1377976	4990341.98063922	13834706.7009499	12873294.7110185	13404401.3952349	5270793.32778912	12354782.3918201	9787454.87608315	14750725.9105125	3508476.55948918	5085473.44790466	7807511.77465256	9345687.3965732	9639350.81222783	Organic acids and derivatives	Carboxylic acids and derivatives	Amino acids, peptides, and analogues	-	HMDB0028929	-	-	-	-
Com_3081_pos	Phenylacetylglycine	--	C10 H11 N O3	5.472	194.08156	8260196.8568658	10971538.1064517	8352116.36220195	16533321.9500759	10976315.0029224	8286007.92575265	7880836.40619735	13707472.5496338	9397458.54087183	8930903.53025671	8059029.84890511	4441561.03826483	8683029.41675681	10858220.8295781	8485249.67740494	4068386.22626823	5777708.89176651	3036110.02798426	10094159.0831868	10155772.5060246	8895804.50808272	Organic acids and derivatives	Carboxylic acids and derivatives	Amino acids, peptides, and analogues	500-98-1	HMDB0000821	C05598	ko00360//Phenylalanine metabolism	Amino acid metabolism	Metabolism
Com_3103_pos	2'-Deoxyinosine	--	C10 H12 N4 O4	3.864	253.09364	12265494.3338013	7712463.02880688	13490357.9681789	16335199.4571539	12759167.9070566	6039678.08351141	9122159.64526153	5616394.05022637	12557218.7168627	13249622.626381	8861484.40687435	9563023.99051735	8174088.65167573	8151151.20325746	12816731.7467558	13570935.5112812	8122208.92300332	6818040.0247906	11846246.2372043	10530857.4495894	9415894.71076571	Nucleosides, nucleotides, and analogues	Purine nucleosides	Purine 2'-deoxyribonucleosides	890-38-0	HMDB0000071	C05512	ko01100//Metabolic pathways;ko02010//ABC transporters;ko00230//Purine metabolism	Global and overview maps;Membrane transport;Nucleotide metabolism	Environmental Information Processing;Metabolism
Com_3161_pos	Glycerophospho-N-palmitoyl ethanolamine	--	C21 H44 N O7 P	9.069	454.29294	3743247.27458235	10528196.1106283	5054975.0012216	6275483.15226218	5362563.33158528	5436872.83205822	6741576.49339124	11347427.6628023	7408222.05774391	4754786.3903545	4979247.74376125	1440143.23654142	10865245.1459658	9793173.64629257	17187573.9963626	5152219.84126489	5021993.28891497	8065172.63457103	8109809.18911375	7020751.20301407	6233466.94492554	--	--	--	--	--	-	-	-	-
Com_3225_pos	Alanyltyrosine	--	C12 H16 N2 O4	3.624	253.11868	1197339.95004509	4935112.46390408	14248437.2932775	4716119.80915922	4191035.15166955	6961209.08308646	4172476.1356847	7736497.8833583	6990679.59757247	7068579.37388295	4191699.64533034	9271505.20160915	3442547.7498734	3799891.46674422	6779929.48195147	7283225.50130176	8267493.54379947	7127645.70855912	5465343.85342087	6341474.10830434	6248886.45567858	Organic acids and derivatives	Carboxylic acids and derivatives	Amino acids, peptides, and analogues	-	HMDB0304776	-	-	-	-
Com_3260_pos	��-Aspartylphenylalanine	--	C13 H16 N2 O5	5.178	281.11359	628892.481127881	3032855.41269589	14000705.3387647	4982749.38208356	2753952.41373135	2739398.18207911	785067.281427479	1764153.15886128	1012188.04235941	3289198.71391559	1192197.46210436	5388829.35377765	1025852.77709226	602438.208739376	649384.515578714	6015100.19748284	1481978.80519334	1624343.44059403	1665637.61452564	1601933.19851837	1262731.15500073	--	--	--	--	--	-	-	-	-
Com_3283_pos	Adenosine 3'5'-cyclic monophosphate	--	C10 H12 N5 O6 P	3.48	330.06021	6296499.78571187	11551389.9625047	13891413.1231572	9026064.08244008	7285000.84295013	11922213.6317581	7544222.94448669	10601891.4257549	8251807.66540603	9836449.94037871	9854248.55770347	6916187.86769622	4424031.78596904	5887742.7217871	6873216.49346013	6370230.28580785	6427754.41756309	5533524.58941651	9567072.24326828	10238490.3839411	7116025.23769794	--	--	--	--	--	-	-	-	-
Com_3356_pos	Oxoamide	--	C10 H12 N2 O2	4.757	193.09756	10803967.9102712	1753783.70085889	10276042.1957247	6716478.21563744	11979215.4782054	13016544.8906352	11071866.6711162	1693937.03756095	11160124.9839539	3018699.43890946	7817574.78522833	13614693.6884707	2342346.27619904	8765818.85414848	1492741.06309544	9264303.99434025	12225660.5535424	12037202.3217679	1792719.48177341	1740311.54067371	2213976.60918088	Organic oxygen compounds	Organooxygen compounds	Carbonyl compounds	713-05-3	HMDB0001004	-	-	-	-
Com_3524_pos	Hippuric acid	--	C9 H9 N O3	5.361	180.06584	5935903.08254927	12645279.7283467	8276238.1723079	13176687.2686399	5032887.89601402	5526357.62393915	4390304.25331126	7020057.03360063	6929329.33958832	5425455.81453225	5650928.7360062	4156281.14304003	5714708.62321254	3976165.87186673	2434004.32940696	1903903.11437482	2064040.3044112	1653027.47296438	6393160.6406183	6970829.77316881	6635764.09381131	Benzenoids	Benzene and substituted derivatives	Benzoic acids and derivatives	495-69-2	HMDB0000714	C01586	ko01100//Metabolic pathways	Global and overview maps	Metabolism
Com_3582_pos	Arachidonic acid	--	C20 H32 O2	8.11	305.24771	2843131.3318151	3120942.05440538	3500200.95797055	3384025.84126379	3514327.6402811	3867331.38921458	3536369.22408512	3811193.40983267	4701756.72197196	2242186.44243214	5022731.36447852	2437934.81676055	3848312.15395262	12222044.9213764	1889835.62190321	1966526.6467121	1335500.36609857	2677690.13824218	3658750.61255123	3425736.18924885	3451433.86709713	Lipids and lipid-like molecules	Fatty Acyls	Fatty acids and conjugates	506-32-1	HMDB0001043	C00219	ko01100//Metabolic pathways;ko00590//Arachidonic acid metabolism;ko01040//Biosynthesis of unsaturated fatty acids;ko04726//Serotonergic synapse;ko04925//Aldosterone synthesis and secretion;ko00591//Linoleic acid metabolism;ko04664//Fc epsilon RI signaling pathway;ko04723//Retrograde endocannabinoid signaling;ko04923//Regulation of lipolysis in adipocytes;ko04611//Platelet activation;ko04913//Ovar…	Circulatory system;Endocrine system;Global and overview maps;Immune system;Infectious disease: parasitic;Lipid metabolism;Nervous system;Sensory system;Structure-based classification	Drug Development;Human Diseases;Metabolism;Organismal Systems
Com_3682_pos	Thiamine	--	C12 H16 N4 O S	1.271	265.11191	5006238.01562722	4129273.66331236	5803219.91107824	4979956.43901173	5816027.09370497	4264985.77513027	8721163.77831809	4816473.03994312	10590043.3327332	8620552.0663813	7663328.64878386	6485681.11138844	14718127.3570794	7888097.81142955	6394190.54131341	10103344.6828212	4437562.11423263	7747478.40282911	6994100.33178533	6679418.68068451	8785711.67016206	Organoheterocyclic compounds	Diazines	Pyrimidines and pyrimidine derivatives	-	HMDB0303167	C00378	ko01100//Metabolic pathways;ko02010//ABC transporters;ko04977//Vitamin digestion and absorption;ko00730//Thiamine metabolism;ko04122//Sulfur relay system	Digestive system;Folding, sorting and degradation;Global and overview maps;Membrane transport;Metabolism of cofactors and vitamins	Environmental Information Processing;Genetic Information Processing;Metabolism;Organismal Systems
Com_4060_pos	5'-S-Methyl-5'-thioadenosine	--	C11 H15 N5 O3 S	5.121	298.09732	3516090.9083123	9976776.09834483	5769914.14552898	8100518.48505543	9211856.07870066	9318808.47186695	5138741.91652448	3255413.73517999	4845257.28977934	3670422.42805248	5261538.11953558	5660772.68475624	3310495.78302926	724648.845880251	855534.233553931	11310035.6248488	7821374.47526797	4729328.25605279	4297577.50077051	4284691.72811018	4089582.96134079	Nucleosides, nucleotides, and analogues	5'-deoxyribonucleosides	5'-deoxy-5'-thionucleosides	2457-80-9	HMDB0001173	C00170	ko01100//Metabolic pathways;ko01060//Biosynthesis of plant secondary metabolites;ko00270//Cysteine and methionine metabolism	Amino acid metabolism;Chemical structure transformation maps;Global and overview maps	Metabolism
Com_5845_pos	8Z,11Z,14Z-Eicosatrienoic acid	--	C20 H34 O2	8.601	307.26321	1651103.86138024	793225.345057581	1209423.79616807	932415.348325669	1188575.90903242	1817970.36108419	3095208.00975939	2958626.96908099	1716321.44763709	3094940.51204992	5781534.69710928	1038616.47195114	2129828.7336579	642089.377571462	1234547.25468174	780451.237018121	858549.040009709	988711.714819943	1116113.1560359	1332562.55266808	1235524.97099163	Lipids and lipid-like molecules	Fatty Acyls	Fatty acids and conjugates	1783-84-2	HMDB0002925	C03242	ko01100//Metabolic pathways;ko01040//Biosynthesis of unsaturated fatty acids;ko00591//Linoleic acid metabolism	Global and overview maps;Lipid metabolism	Metabolism
Com_7852_pos	Bilirubin	--	C33 H36 N4 O6	7.256	585.27118	1591733.94151663	2107509.79582883	1444424.71717099	2482827.86343966	2330926.60273934	1913477.3800562	1425013.57454767	1969839.44611296	955639.193107361	866839.830985905	1331231.79865381	1445495.10064165	770878.26847907	2618907.44704238	2221091.17870101	2402986.22693198	1044178.20217406	1568891.70319962	2185921.48991821	1809726.09618578	1331068.1978006	Organoheterocyclic compounds	Tetrapyrroles and derivatives	Bilirubins	69853-44-7	HMDB0240584	C00486	ko01100//Metabolic pathways;ko01110//Biosynthesis of secondary metabolites;ko04976//Bile secretion;ko00860//Porphyrin metabolism	Digestive system;Global and overview maps;Metabolism of cofactors and vitamins	Metabolism;Organismal Systems
Com_6_pos	L-Norleucine	--	C6 H13 N O2	2.97	132.10211	35953641179.4408	33910002762.1381	20331029910.2988	26731267299.4175	27794398619.6917	25996912029.6122	23234132532.1015	38549365640.1603	25112122099.8548	24295374938.2909	23297736955.3658	27508802003.2816	21452476004.2418	26287361005.0639	26064745792.6115	23610927077.1873	22260657987.8524	23220977378.6652	23007467764.1591	22554356764.128	22262249401.9721	Organic acids and derivatives	Carboxylic acids and derivatives	Amino acids, peptides, and analogues	327-57-1	HMDB0001645	-	-	-	-
Com_7_pos	2-Hydroxycinnamic acid	--	C9 H8 O3	2.227	165.05469	31692646688.6015	6181312531.67297	18198569228.6877	20319627766.9283	27003162449.3613	26737058841.5353	25289757351.7356	26891512288.1126	25392281857.3929	21253122239.5617	22909295352.2365	23490288366.0439	22061638430.7927	31095001989.4863	28816064029.5785	31500541792.6029	19591859193.0048	24852854539.5393	25752369682.8132	22752498233.8116	20332694671.0211	Phenylpropanoids and polyketides	Cinnamic acids and derivatives	Hydroxycinnamic acids and derivatives	495-79-4	HMDB0041592	C05838	ko01110//Biosynthesis of secondary metabolites	Global and overview maps	Metabolism
Com_26_pos	Phosphocholine	--	C5 H14 N O4 P	1.297	184.07361	5974993399.74931	8917905521.46051	8393761647.2033	9946399617.40153	7307119375.36518	6273118794.33747	7673086566.45531	6251534347.74281	8743912967.32785	6668613772.45983	7513430099.81557	8486059592.29609	10238256087.7373	8827941850.21408	8972149927.78846	15026165109.6249	14942307641.9571	10835490295.4409	9313563630.45988	10434515102.3595	10265527157.6264	Organic nitrogen compounds	Organonitrogen compounds	Quaternary ammonium salts	3616-04-4	HMDB0001565	C00588	ko01100//Metabolic pathways;ko00564//Glycerophospholipid metabolism;ko05231//Choline metabolism in cancer	Cancer: overview;Global and overview maps;Lipid metabolism	Human Diseases;Metabolism
Com_38_pos	N-[2-chloro-6-(trifluoromethoxy)phenyl]-2,2-dimethylpropanamide	--	C12 H13 Cl F3 N O2	1.269	296.06616	5315740409.88858	3438350058.3847	6129371891.32371	2607023134.20636	2316962644.58093	3063690013.45839	3100811273.46027	1775765365.80568	4019659642.85264	3541884440.30309	3151164339.55416	5331077796.34959	3306130753.12319	3616202702.04332	2152237665.94013	3414067444.72723	4075465071.44045	4121216921.11121	3598833303.71872	3688780508.95239	3714878657.15763	--	--	--	--	--	-	-	-	-
Com_48_pos	trans-3-Indoleacrylic acid	--	C11 H9 N O2	5.132	188.07098	2443138151.80052	2737661673.9213	3020999501.65944	3598113132.69506	4295553401.99793	3386955606.20245	3807009218.34273	2567281659.09401	3374660039.19586	3396954612.08905	2545188354.18471	3039509524.10502	1654818043.302	3159386182.62377	3124963674.03642	3336628658.63236	2398191905.94792	2065263778.56713	2748952566.21188	2849809359.83374	2732564731.48018	Organoheterocyclic compounds	Indoles and derivatives	Indoles	29953-71-7	HMDB0000734	-	-	-	-
Com_59_pos	Coumarin	--	C9 H6 O2	2.219	147.04408	2651911924.56307	1070986257.52989	386367247.257969	1474800738.20686	2520412512.98743	2069259152.62414	1613488133.04421	172020320.757896	1802018506.78323	1767416321.96907	1861276667.2441	1993500068.77542	1762438630.20116	2547561807.44037	177445942.957267	2060422867.55186	272504512.118751	2100281397.93973	2191337367.4279	1639279533.53296	1942419665.30792	Phenylpropanoids and polyketides	Coumarins and derivatives	HASH(0x2b92240)	91-64-5	HMDB0001218	C05851	ko01110//Biosynthesis of secondary metabolites	Global and overview maps	Metabolism
Com_108_pos	Adenylosuccinic acid	--	C14 H18 N5 O11 P	4.796	464.08212	123293558.810434	874041507.803694	1364696038.38431	777937128.443845	135160396.793113	123380999.345316	12485591.4035938	102418402.692028	353868566.331183	78214020.8579669	159954953.965785	435715070.557096	25284955.5632857	92044124.9436243	59455886.8331698	967289962.92661	182875794.170704	192060284.446877	303371749.021368	307974994.874722	292227077.519403	Nucleosides, nucleotides, and analogues	Purine nucleotides	Purine ribonucleotides	-	HMDB0248010	C03794	ko01100//Metabolic pathways;ko00230//Purine metabolism;ko00250//Alanine, aspartate and glutamate metabolism	Amino acid metabolism;Global and overview maps;Nucleotide metabolism	Metabolism
Com_109_pos	Thiazolidine-4-carboxylic acid	--	C4 H7 N O2 S	1.439	134.02705	356160909.946066	267469361.505394	201380393.274723	253372286.980433	223782527.95641	572630272.945365	309032966.173645	1436004160.15141	227753771.359262	1278786175.1435	261192504.789444	227012749.213808	985335844.322685	233553812.027734	186280427.49768	324262748.7396	319337223.192527	214031136.748574	330144457.406387	313092691.824117	283156352.107615	Organic acids and derivatives	Carboxylic acids and derivatives	Amino acids, peptides, and analogues	-	HMDB0258979	-	-	-	-
Com_110_pos	N1-pyrazin-2-yl-4-chlorobenzamide	--	C11 H8 Cl N3 O	1.881	234.04297	405913290.776941	1233420930.5335	690093661.714868	479301854.464912	1267432546.02144	670170566.332588	1101315192.00089	904746922.124011	637338116.543616	357008535.351603	582830323.385796	1147701313.9923	1064372602.36892	486288593.254482	788564729.989327	777351356.805617	560177530.978634	1469347887.78642	830980920.379506	829903133.051853	790921020.606901	--	--	--	--	--	-	-	-	-
Com_113_pos	--	ADP-ribose	C15 H23 N5 O14 P2	1.504	560.07959	21961546.5791907	604875603.141142	31742665.6475406	130237429.847549	983708614.875994	196715267.066831	1268822940.60503	760147101.91202	615455443.818964	107364894.064743	29211670.9514387	241851030.6548	1029187797.96242	609341692.865622	371001415.579671	43599921.574741	158262205.943007	103844295.523575	228988959.79097	316902276.195362	439176084.21204	Nucleosides, nucleotides, and analogues	Purine nucleotides	Purine nucleotide sugars	20762-30-5	HMDB0001178	C00301	ko01100//Metabolic pathways;ko00230//Purine metabolism	Global and overview maps;Nucleotide metabolism	Metabolism
Com_117_pos	Nicotinamide	--	C6 H6 N2 O	1.427	106.02928	271642422.639157	635272973.220393	419815526.314151	387083581.976684	658230563.871933	786145845.631635	617235531.810438	491845964.98618	471235583.046195	312817308.246309	774238411.879629	917881222.757302	504235747.994781	354437079.866844	590296642.613216	897647598.563697	1545097417.94058	1132575417.77773	655541640.592621	712605636.628342	667671908.751681	Organoheterocyclic compounds	Pyridines and derivatives	Pyridinecarboxylic acids and derivatives	98-92-0	HMDB0001406	C00153	ko01100//Metabolic pathways;ko04977//Vitamin digestion and absorption;ko00760//Nicotinate and nicotinamide metabolism;ko04212//Longevity regulating pathway - worm	Aging;Digestive system;Global and overview maps;Metabolism of cofactors and vitamins	Metabolism;Organismal Systems
Com_137_pos	L-Threonic acid-1,4-lactone	--	C4 H6 O4	1.444	119.03538	361547744.713881	495649578.469047	903587535.351557	597271371.905481	738917223.25457	957169518.911232	840220563.694006	1043292395.07095	479774939.899075	660528178.960894	548745307.137406	798409369.571417	433753026.344298	370307839.2157	225697463.780338	495404703.910283	598744124.077275	608399729.291325	600577607.850918	579401589.627134	498091116.186593	Organoheterocyclic compounds	Lactones	Gamma butyrolactones	21730-93-8	HMDB0000940	-	-	-	-
Com_141_pos	D-Cysteine	--	C3 H7 N O2 S	1.349	105.00082	379330707.038226	55033542.9820442	854830777.488825	589945095.454725	825691921.547598	765079063.405824	946004647.387912	646718498.467789	779024068.54769	617045556.243249	614775779.138376	883684639.584393	906052299.839163	747573589.538904	793182069.463399	884447159.408359	898020012.469635	1014355554.08875	915377483.846868	891815955.031742	937369586.322675	Organic acids and derivatives	Carboxylic acids and derivatives	Amino acids, peptides, and analogues	921-01-7	HMDB0003417	C00793	ko01100//Metabolic pathways;ko00270//Cysteine and methionine metabolism	Amino acid metabolism;Global and overview maps	Metabolism
Com_144_pos	--	L-cysteine	C3 H7 N O2 S	1.34	122.02702	374495736.790868	46568872.5801903	842685139.811712	585357822.953166	818071651.679008	755557536.853926	932693342.873412	638702596.465996	767171829.769202	609233971.155197	606011073.703323	868736215.77697	892063687.366043	739151820.035915	789723924.344675	869646025.405123	884048977.834639	998888776.018604	902850449.941526	880195997.929479	923383734.003619	Organic acids and derivatives	Carboxylic acids and derivatives	Amino acids, peptides, and analogues	-	HMDB0303385	C00097	ko01100//Metabolic pathways;ko01110//Biosynthesis of secondary metabolites;ko01120//Microbial metabolism in diverse environments;ko01060//Biosynthesis of plant secondary metabolites;ko01230//Biosynthesis of amino acids;ko01200//Carbon metabolism;ko05230//Central carbon metabolism in cancer;ko04974//Protein digestion and absorption;ko00270//Cysteine and methionine metabolism;ko00970//Aminoacyl-tRN…	Amino acid metabolism;Cancer: overview;Chemical structure transformation maps;Digestive system;Energy metabolism;Folding, sorting and degradation;Global and overview maps;Metabolism of cofactors and vitamins;Metabolism of other amino acids;Translation	Genetic Information Processing;Human Diseases;Metabolism;Organismal Systems
Com_147_pos	L-Methionine sulfoxide	--	C5 H11 N O3 S	1.863	166.05353	842140373.192722	801432687.72034	707369484.90125	459935245.359216	387635980.017848	624749935.498487	563572662.680847	566451721.892106	680255291.841601	826842722.820074	862716270.000576	441970131.096895	716286440.186208	825267464.108297	720579385.137481	819356756.910408	1092580723.39103	625058839.637555	651158425.198617	820859186.857728	894553109.328812	Organic acids and derivatives	Carboxylic acids and derivatives	Amino acids, peptides, and analogues	-	HMDB0250776	-	-	-	-
Com_162_pos	4-(2,3-dihydro-1,4-benzodioxin-6-yl)butanoic acid	--	C12 H14 O4	2.189	245.07729	279248841.98023	352862393.274324	311695653.127567	367671175.056853	341680221.35233	411846069.636306	369657635.719009	368892855.937026	623106593.705844	210343930.629559	391869765.731943	304444837.033023	190388647.59691	660871289.2215	256598697.237351	225706172.885231	296522118.609558	226130938.853026	833555193.359735	800715456.79655	768671559.252915	--	--	--	--	--	-	-	-	-
Com_180_pos	6-(3-hydroxybutan-2-yl)-5-(hydroxymethyl)-4-methoxy-2H-pyran-2-one	--	C11 H16 O5	2.076	115.05477	400261846.200122	459993705.197046	307652550.678485	478341091.696632	472747830.557315	590134439.956795	701078264.239916	541501024.392109	453194956.451458	219404917.056164	606953350.551138	313937602.474555	193387137.921496	615723120.300815	195707314.812531	146770275.439058	463078661.074363	335536851.432604	520255182.356778	624650636.556588	499276544.923654	--	--	--	--	--	-	-	-	-
Com_198_pos	4-methyl-2-oxo-1,2-dihydroquinoline-3-carbonitrile	--	C11 H8 N2 O	1.202	185.06906	502650069.041959	446009162.197715	473824561.763755	507777355.972268	615896022.350947	554300435.171546	615410017.498886	615594531.387372	614093798.330444	505608013.515039	534182543.477191	504934780.972253	455184221.138085	527367419.962991	493642220.065439	461403829.1402	455669709.369295	494197318.335181	529819239.663642	548563143.337765	523618327.558258	--	--	--	--	--	-	-	-	-
Com_202_pos	3-(5-phenyl-1,3-oxazol-2-yl)-4-(trifluoromethyl)pyridine	--	C15 H9 F3 N2 O	3.163	291.07013	359480123.052084	356035393.968766	289378041.0079	347188303.952482	603077455.341551	322307074.043571	291734190.352909	351192027.722202	337917240.99535	321076813.06243	332532851.610314	587884484.793448	323137719.496129	267202731.243661	350890738.631006	326139505.590708	268265964.372263	338160173.871254	362776887.406863	419977015.843277	340371927.974163	--	--	--	--	--	-	-	-	-
Com_207_pos	--	Nicotinamide N-oxide	C6 H6 N2 O2	3.081	139.05049	416122862.72733	396863213.905705	298948252.682196	273152410.539768	262174292.739897	307067124.742169	346720535.183886	544999908.232627	417207882.087528	231284302.472391	355875258.049973	421692890.462568	351502494.184748	374443803.618813	708147624.347852	337594045.149236	313330337.147045	358356040.873489	316003010.62041	316654122.902839	311702087.184659	Organoheterocyclic compounds	Pyridines and derivatives	Pyridinecarboxylic acids and derivatives	1986-81-8	HMDB0002730	-	-	-	-
Com_216_pos	--	Phenylglyoxylic acid	C8 H6 O3	1.392	151.03937	499116352.365535	424025767.169834	436055663.572624	618046065.417532	415119384.921487	370607868.11943	516687469.827843	314874849.016405	388441355.601731	456849673.357987	595334337.06234	263469922.933026	486150007.139624	390282728.304284	398618285.979492	471496921.647722	426720594.686206	334338833.54386	508848904.945283	643871878.669831	652679559.140353	Benzenoids	Benzene and substituted derivatives	Benzoyl derivatives	611-73-4	HMDB0001587	C02137	ko01100//Metabolic pathways;ko01120//Microbial metabolism in diverse environments;ko00360//Phenylalanine metabolism	Amino acid metabolism;Global and overview maps	Metabolism
Com_231_pos	N-Acetyl-��-D-glucosamine	--	C8 H15 N O6	1.411	204.08659	289117950.304951	233703143.331926	208891201.03224	249286542.325124	306934654.131545	226095543.987276	315594477.287726	355461053.248924	376820556.255495	231453628.850795	290471446.300095	182041470.688365	421557924.39126	551900479.317723	381100424.768693	293424314.189751	346725216.9327	353665853.2842	331993251.262226	290095236.148996	293186962.374795	--	--	--	--	--	-	-	-	-
Com_250_pos	Tyramine	--	C8 H11 N O	2.062	138.09158	30644639.695552	109533856.580058	89802912.2535441	206798629.998575	159942904.243386	218992547.56601	128534820.432995	241291884.799084	14308193.4993344	71309259.253921	138043700.915891	146724748.119587	135972218.114406	14750509.0243994	24168709.454465	593033918.545859	234716464.647911	392860691.584586	10291982.0098281	9819688.22640486	13960621.9496805	Benzenoids	Benzene and substituted derivatives	Phenethylamines	51-67-2	HMDB0000306	C00483	ko01100//Metabolic pathways;ko01110//Biosynthesis of secondary metabolites;ko01060//Biosynthesis of plant secondary metabolites;ko01063//Biosynthesis of alkaloids derived from shikimate pathway;ko04974//Protein digestion and absorption;ko04080//Neuroactive ligand-receptor interaction;ko00350//Tyrosine metabolism	Amino acid metabolism;Chemical structure transformation maps;Digestive system;Global and overview maps;Signaling molecules and interaction	Environmental Information Processing;Metabolism;Organismal Systems
Com_256_pos	5-Methyl-8-nitro-3-spirocyclohexyl-2,3,4,5-tetrahydro-1H-2-benzazepine	--	C16 H22 N2 O2	2.076	275.17526	26090448.9884621	92401201.9837564	82839260.4968001	197918064.397301	154542455.333781	211509409.020831	112418519.000277	233780232.124355	8262840.25817959	53265768.5595849	128014205.809954	132035759.92088	127579757.67859	12169698.3242095	21494418.1730587	582889316.367343	214045376.656415	386302245.32837	6922728.63243058	4540108.20935188	6020774.70851528	--	--	--	--	--	-	-	-	-
Com_257_pos	Luotonin F	--	C18 H11 N3 O2	1.353	302.09058	40758116.0957339	49648454.5889137	424700045.817586	390473842.076433	451563630.374586	383815891.258449	48978476.7570825	41062782.5246818	100089329.751171	170002214.310459	18545962.9753106	144433720.428391	22116334.7384249	48370797.2849325	40657080.7507801	212636385.340678	252657373.098442	295418487.21956	83500552.1766169	77640848.6583992	75281491.0958336	--	--	--	--	--	-	-	-	-
Com_277_pos	N-[1-(4-methoxy-2-oxo-2H-pyran-6-yl)-2-methylbutyl]acetamide	--	C13 H19 N O4	1.411	276.11865	237619229.454014	460672188.643887	314128768.120045	256818580.187659	353499227.076495	258008666.236685	296870220.269296	339929722.335613	304104539.070208	199200034.93388	347428075.872963	268307321.256392	218507923.01153	72048650.5036431	250516362.78039	267800264.55059	251736402.94681	338001337.743269	278927260.596345	321358258.400968	224019627.818418	--	--	--	--	--	-	-	-	-
Com_279_pos	PC (16:2e/2:0)	--	C26 H50 N O7 P	8.82	520.33978	375975429.694708	376085022.510975	341551514.208413	469037029.122318	183681943.586502	368951610.68345	178951865.582304	117076557.84734	176010728.03795	357024541.475021	314236733.879796	184885113.328859	283865295.815847	143732181.308636	212028024.844471	432693618.106212	445575590.219679	321465369.815144	95809190.2002282	87540783.1042814	93959041.6556583	--	--	--	--	--	-	-	-	-
Com_284_pos	--	L-Asparagine	C4 H8 N2 O3	1.277	133.06081	223891871.646478	186226790.292274	216448711.370698	270040037.792356	270564320.526877	228789753.884307	418786409.244	333488390.537147	437435716.877079	351337400.370374	368076197.638307	272053114.950719	415518100.232551	224705521.126892	377381382.151724	417983425.553406	345466969.548616	388686423.896979	375631666.257123	382647156.889568	375070930.230709	Organic acids and derivatives	Carboxylic acids and derivatives	Amino acids, peptides, and analogues	-	HMDB0251512	C00152	ko01100//Metabolic pathways;ko01110//Biosynthesis of secondary metabolites;ko01060//Biosynthesis of plant secondary metabolites;ko01230//Biosynthesis of amino acids;ko05230//Central carbon metabolism in cancer;ko04974//Protein digestion and absorption;ko00970//Aminoacyl-tRNA biosynthesis;ko00250//Alanine, aspartate and glutamate metabolism;ko04978//Mineral absorption;ko00460//Cyanoamino acid meta…	Amino acid metabolism;Cancer: overview;Chemical structure transformation maps;Digestive system;Global and overview maps;Metabolism of other amino acids;Translation	Genetic Information Processing;Human Diseases;Metabolism;Organismal Systems
Com_289_pos	Nicotinamide 1-oxide	--	C6 H6 N2 O2	3.865	139.05049	172784897.943919	261848378.060891	106114240.803559	130218231.516448	114060271.859125	210256285.851638	267410688.472479	451204082.170322	163006645.108389	95430087.840261	222910556.041097	195047640.130742	264266423.282731	133690043.725871	218431268.282477	136142737.944035	253664752.044213	156664124.462446	184069518.406061	187602027.334709	197257990.745293	Organoheterocyclic compounds	Pyridines and derivatives	Pyridinecarboxylic acids and derivatives	1986-81-8	HMDB0002730	-	-	-	-
Com_292_pos	Cysteine	--	C3 H7 N O2 S	3.862	122.02413	170617878.299413	258751994.710224	104230882.66183	128443151.158453	112072320.844078	207985145.829821	265352293.456817	446407900.308669	160798732.015734	94048236.2305102	220494779.818276	196979579.188812	264254032.771239	131508758.974882	219345383.027979	134491835.330335	250390129.898352	160679380.907056	181873365.363587	185109256.25231	194403363.610301	Organic acids and derivatives	Carboxylic acids and derivatives	Amino acids, peptides, and analogues	-	HMDB0303385	-	-	-	-
Com_295_pos	L-Phenylalanine	--	C9 H11 N O2	4.928	166.08708	200888431.506428	248476857.448574	241334614.901549	263702083.597207	218138124.124363	253082419.814952	231969324.36275	124766625.729625	179206823.262198	432649830.697399	169447023.577339	194319470.63951	130874097.776367	207028027.550621	343720326.665997	192625933.396275	85443839.0659787	109401186.010454	250255095.226856	212592961.525676	201585403.945833	Organic acids and derivatives	Carboxylic acids and derivatives	Amino acids, peptides, and analogues	-	HMDB0250791	C00079	ko01100//Metabolic pathways;ko01110//Biosynthesis of secondary metabolites;ko01060//Biosynthesis of plant secondary metabolites;ko01230//Biosynthesis of amino acids;ko02010//ABC transporters;ko05230//Central carbon metabolism in cancer;ko01070//Biosynthesis of plant hormones;ko01061//Biosynthesis of phenylpropanoids;ko01063//Biosynthesis of alkaloids derived from shikimate pathway;ko04974//Protei…	Amino acid metabolism;Cancer: overview;Chemical structure transformation maps;Digestive system;Global and overview maps;Membrane transport;Metabolism of other amino acids;Translation	Environmental Information Processing;Genetic Information Processing;Human Diseases;Metabolism;Organismal Systems
Com_304_pos	(+/-)12(13)-DiHOME	--	C18 H34 O4	7.855	297.24243	149068007.1623	69586662.3592744	76568883.6542191	83417820.1465989	76358690.3449393	109443009.237617	193821987.182398	342346709.80126	158397225.828898	177112119.630653	474865439.411889	94473060.7372397	213420158.076065	52160187.3407729	108615825.08358	41783166.9863623	81880030.0830774	95142675.4541871	144561530.508324	129380027.405951	131960369.629686	--	--	--	--	--	-	-	-	-
Com_321_pos	Methyl-3-hydroxybutyric acid	--	C5 H10 O3	4.84	119.07344	228847572.501531	241874331.365668	276589573.267992	291045588.904947	298350196.67138	290107819.675939	264437039.041833	170425449.287209	241451087.487726	398643629.131258	249559559.01892	282551200.865214	243059644.282902	358913264.834592	343661355.107054	334223763.05299	238613808.19416	229711179.999448	255134753.429084	270240668.889895	291786030.396331	--	--	--	--	--	-	-	-	-
Com_328_pos	Xanthurenic acid	--	C10 H7 N O4	1.785	206.04819	120580568.979907	216623571.683363	173094360.226181	159005697.140345	217143087.405685	211082119.517251	189280094.532458	395411478.589885	214742328.986521	108956847.488419	165623833.815072	249910981.875122	141837023.930986	139442423.139707	151819644.086801	197435748.410604	155511164.03769	287172382.354084	227897225.089034	164719784.887884	187888576.406754	Organoheterocyclic compounds	Quinolines and derivatives	Quinoline carboxylic acids	59-00-7	HMDB0000881	C02470	ko00380//Tryptophan metabolism	Amino acid metabolism	Metabolism
Com_340_pos	Arachidonoyl amide	--	C20 H33 N O	9.637	304.26117	122301381.294326	254078256.605307	126598763.721758	132170215.580631	121700690.261756	344993408.033577	246041954.211065	80261144.2302661	224142927.991581	56636221.8915318	327131175.194826	16805989.1877028	152201451.971563	216399235.815967	274466168.595304	38383233.406748	150040746.589618	135235503.917591	183721866.400128	139662444.767697	122976994.101149	--	--	--	--	--	-	-	-	-
Com_342_pos	3,3-bis(methylthio)-1-(1,3-thiazol-2-yl)prop-2-en-1-one	--	C8 H9 N O S3	1.228	231.98892	197944434.174858	199241586.606853	279402306.299794	248132062.896278	233862011.066335	244752453.279025	344506526.902922	275549586.624878	321389915.908069	232013041.939756	212685539.439279	283878589.522004	233131222.354938	222619260.113323	215417996.133002	176363278.406044	238109510.203072	277499302.122495	195459213.860469	287601037.055796	213055066.589003	--	--	--	--	--	-	-	-	-
Com_358_pos	ethyl 4-amino-2-(methylsulfanyl)-1,3-thiazole-5-carboxylate	--	C7 H10 N2 O2 S2	1.27	219.02678	212633668.769232	87968986.554517	196131289.203715	91870842.4621781	116054516.652523	77691219.0723148	87422089.2118395	62961374.1220012	191420339.850978	111539872.331845	86716450.9877857	352100631.92879	53984163.2963258	116642390.442975	61079897.9731261	326457678.894051	195644628.431474	353370865.80617	191439518.348868	205432844.020149	184991728.608629	--	--	--	--	--	-	-	-	-
Com_378_pos	6-(4-phenylpiperazino)hexanoic acid hydrochloride	--	C16 H24 N2 O2	2.598	277.19156	165045887.003153	241389339.778329	145107038.364485	134518435.107875	147522116.377607	115785397.077854	110103437.688621	117864903.494527	214946741.840742	37141333.2999896	99057523.2218716	298160747.590599	86099566.8506733	284580680.396955	127535910.413612	335173863.756151	210783811.326195	348560429.690134	178856498.635839	203828474.077304	191704816.072334	--	--	--	--	--	-	-	-	-
Com_395_pos	1,3-Diphenylacetone	--	C15 H14 O	2.431	228.13469	68113863.8913898	45491443.338949	70587818.052455	37299507.7423335	47653659.3675029	93585161.6737824	57641092.3751594	60140442.7990866	167583129.290755	53077145.0336488	30114940.4889686	66138877.1795211	96247362.3054809	293186008.3057	21035809.4116834	116453134.851879	26972907.8519992	37967371.6956664	126212414.727704	61152744.7322953	111999238.450438	Phenylpropanoids and polyketides	Linear 1,3-diarylpropanoids	HASH(0x16ddd08)	102-04-5	HMDB0032561	-	-	-	-
Com_396_pos	N-{[(2R,4S,5R)-5-Ethyl-1-azabicyclo[2.2.2]oct-2-yl]methyl}-2-furamide	--	C15 H22 N2 O2	2.375	245.161	118836363.858679	76138934.1169394	115872087.803491	63917827.4815469	78839389.3269148	90889441.7732118	101698439.956537	80984876.1569738	163973711.183535	87016057.5652599	53523940.9662239	105118883.592455	94841372.7276272	292679242.567654	36317517.7817904	113556701.898478	43206407.1097392	64089709.8746601	125529979.024028	109735232.357368	111197971.49291	--	--	--	--	--	-	-	-	-
Com_428_pos	--	L-serine	C3 H7 N O3	1.279	106.05031	83108376.7854155	113267984.277176	113915614.278448	112083628.207971	136629943.323444	124347811.026098	216681414.058102	147794327.255212	271991225.889508	172573860.475935	183853634.52551	137639351.769328	169808101.025144	142260448.189619	277070519.31679	185765857.50276	170801666.391151	169540992.315745	181655142.762308	219408919.974224	224085931.600016	Organic acids and derivatives	Carboxylic acids and derivatives	Amino acids, peptides, and analogues	56-45-1	HMDB0000187	C00065	ko01100//Metabolic pathways;ko01110//Biosynthesis of secondary metabolites;ko01120//Microbial metabolism in diverse environments;ko01060//Biosynthesis of plant secondary metabolites;ko01230//Biosynthesis of amino acids;ko02010//ABC transporters;ko01200//Carbon metabolism;ko05230//Central carbon metabolism in cancer;ko04974//Protein digestion and absorption;ko00270//Cysteine and methionine metabol…	Amino acid metabolism;Biosynthesis of other secondary metabolites;Cancer: overview;Carbohydrate metabolism;Chemical structure transformation maps;Digestive system;Energy metabolism;Global and overview maps;Lipid metabolism;Membrane transport;Metabolism of other amino acids;Signal transduction;Translation	Environmental Information Processing;Genetic Information Processing;Human Diseases;Metabolism;Organismal Systems
Com_429_pos	Luotonin A	--	C18 H11 N3 O	1.874	286.09695	223301578.794937	175991496.169739	141962600.551862	165573907.695438	173747264.155506	223778231.314962	197018989.183531	168252700.226297	189294716.870041	165161688.525119	182508890.349084	157162223.637321	132299829.104286	211475260.914129	160786857.686947	190960729.973169	166230867.1813	133063404.100622	206453210.718906	193269030.998037	170008997.530264	--	--	--	--	--	-	-	-	-
Com_430_pos	Cinchonine	--	C19 H22 N2 O	4.855	295.18146	54590682.240711	86692048.1529397	246115086.712634	158167057.859435	70934840.6316132	86641767.7648413	44916348.2968401	35512018.7466179	49106231.1195583	117899465.8879	147647934.502276	151499792.014714	17314358.576134	33809244.2820595	20184994.0729558	107926600.573632	103932352.143172	72882940.4775582	86458870.3926845	96762195.8976152	85315605.1192015	--	--	--	--	--	C06528	ko01063//Biosynthesis of alkaloids derived from shikimate pathway	Chemical structure transformation maps	Metabolism
Com_431_pos	--	1-Methylhistidine	C7 H11 N3 O2	1.272	170.09267	137402077.684347	49218329.8584308	63087113.6784491	137187182.561046	144246139.202966	112482824.057675	103315758.441295	140364197.243638	85899247.1715939	101745294.880049	290920605.154158	85662675.125146	90430267.1807546	86640012.7517862	126122781.083393	89913836.6672733	121404487.953567	76610027.5949675	123520295.464171	118474146.542411	102486942.090665	Organic acids and derivatives	Carboxylic acids and derivatives	Amino acids, peptides, and analogues	332-80-9	HMDB0000001	C01152	ko01100//Metabolic pathways;ko00340//Histidine metabolism	Amino acid metabolism;Global and overview maps	Metabolism
Com_439_pos	--	Guanosine monophosphate	C10 H14 N5 O8 P	1.771	364.06555	15585883.2977607	25436439.093492	239033405.244897	26279343.2834971	19064579.2445401	26469297.9512305	21980226.9433981	22834076.824868	48392643.0228705	14347959.2273103	24849057.8280609	86074138.4341312	13334539.7696002	22737358.4600702	21956871.7309144	41796707.7442633	19751899.111971	23349526.464446	43709570.7798996	44760088.8655194	36498298.4094752	Nucleosides, nucleotides, and analogues	Purine nucleotides	Purine ribonucleotides	85-32-5	HMDB0001397	C00144	ko01100//Metabolic pathways;ko01060//Biosynthesis of plant secondary metabolites;ko00230//Purine metabolism;ko01065//Biosynthesis of alkaloids derived from histidine and purine;ko04742//Taste transduction;ko04022//cGMP-PKG signaling pathway;ko04740//Olfactory transduction;ko04744//Phototransduction	Chemical structure transformation maps;Global and overview maps;Nucleotide metabolism;Sensory system;Signal transduction	Environmental Information Processing;Metabolism;Organismal Systems
Com_457_pos	5-OxoETE	--	C20 H30 O3	7.708	319.22458	85848002.5698039	42095546.1709243	42788120.0345038	16734855.6268017	44960611.5464348	68525447.306705	111101149.057396	196132130.182683	21913744.1282702	106279259.940072	263888027.190753	1926475.21581481	120890403.258318	29818806.2964126	62351335.4907374	23800773.025924	52055759.4608569	53540554.1709721	84378341.2831151	73291845.1185782	78402491.6506916	Lipids and lipid-like molecules	Fatty Acyls	Fatty acids and conjugates	126432-17-5	HMDB0010217	C14732	ko00590//Arachidonic acid metabolism	Lipid metabolism	Metabolism
Com_480_pos	--	Lipoic acid	C8 H14 O2 S2	1.193	207.05057	185160859.844026	142201148.212539	126388200.402191	186425215.949609	172840144.154467	136724437.069123	169526258.580127	160063004.108973	162492820.232849	168279876.832901	165932352.031443	132205960.42395	165512999.357389	191862581.718899	165856077.378874	160623344.285158	135317942.218517	140060797.527586	159470586.677988	170516285.400271	163258152.265643	Organoheterocyclic compounds	Dithiolanes	Lipoic acids and derivatives	-	HMDB0251530	-	-	-	-
Com_484_pos	Allantoic acid	--	C4 H8 N4 O4	1.184	155.07942	109291574.091142	120436571.578035	88952615.8814269	218138803.637263	78493213.1453969	59293282.0517184	79453087.5201239	82281630.3984636	108412931.857445	96436242.4273916	89716293.1573657	99517869.7058535	98542364.9178784	102673924.61605	132023838.122818	85239230.2036246	107974807.182229	104448085.923796	80865923.4078882	87270986.7728506	79802900.5787704	Organic acids and derivatives	Carboxylic acids and derivatives	Amino acids, peptides, and analogues	99-16-1	HMDB0001209	C00499	ko01100//Metabolic pathways;ko01120//Microbial metabolism in diverse environments;ko00230//Purine metabolism	Global and overview maps;Nucleotide metabolism	Metabolism
Com_486_pos	Homocysteine	--	C4 H9 N O2 S	1.446	136.04303	116239304.47524	122185556.729346	158063751.340309	106730435.212389	189492706.107076	195896369.351014	167189501.733717	192300950.050856	186003699.527101	85290605.0763858	129809988.297209	180495215.670289	100280034.721006	188560457.481537	149167617.082589	138967608.481921	129249204.471985	161356115.267262	175513137.687609	158479043.722326	144532921.241006	Organic acids and derivatives	Carboxylic acids and derivatives	Amino acids, peptides, and analogues	6027-13-0	HMDB0000742	-	-	-	-
Com_493_pos	(4E)-1,7-bis(3,4-dihydroxyphenyl)hept-4-en-3-one	--	C19 H20 O5	4.911	311.12442	176310624.636481	97902830.0347198	94950090.5927765	106410234.386842	157665052.544253	114275067.177956	162285000.540707	207637430.558718	153004355.336937	72906535.5969621	119195183.873511	111029862.321198	151062041.347397	115884564.896201	146594722.107291	64826506.5406209	62304091.0085931	81384361.4747116	119395901.714096	119699498.832861	116633012.84559	--	--	--	--	--	-	-	-	-
Com_499_pos	Sinapinic acid	--	C11 H12 O5	1.416	247.05762	174367748.277163	129036707.029954	122232213.63983	153156914.195495	132149337.496838	187085484.28914	151928984.084702	131750025.58358	136605345.771471	151570561.26259	184625140.149344	113303375.586454	154263499.760169	133727811.328071	120406197.300864	159448906.483968	155709647.211516	167829457.122574	165426687.28413	137652696.346138	140783247.801144	Phenylpropanoids and polyketides	Cinnamic acids and derivatives	Hydroxycinnamic acids and derivatives	7361-90-2	HMDB0034069	-	-	-	-
Com_503_pos	Fluorene	--	C13 H10	1.435	371.1134	172681228.187047	106329110.960842	117181742.120178	90248968.5795841	82838479.5705115	131803707.890036	118442965.512028	179710263.328172	80319616.414469	87594131.3634348	93799533.5888057	77349558.5134849	95330057.7535136	117304908.531382	87601211.7752327	58814559.7375584	80089490.3528581	72426424.5870799	106682379.693004	95019115.9984133	83908478.269117	Benzenoids	Fluorenes	HASH(0x18f0ea0)	-	HMDB0252355	C07715	ko01100//Metabolic pathways;ko01120//Microbial metabolism in diverse environments	Global and overview maps	Metabolism
Com_554_pos	Erythrono-1,4-lactone	--	C4 H6 O4	2.335	119.03574	68173590.7808637	101354682.220656	111568205.586908	145305939.792147	160425521.913402	163993331.813471	84603122.2191792	163448580.947364	136499847.233955	92039467.4110634	111726902.369542	137099197.842793	93365794.6240208	92368211.8716074	97614524.6738497	169615098.015771	105037589.656014	119549349.412004	106260282.892957	85197663.1100155	107273792.57171	Organoheterocyclic compounds	Lactones	Gamma butyrolactones	17675-99-9	HMDB0000349	-	-	-	-
Com_562_pos	FLK	--	C21 H34 N4 O4	1.107	102.57104	52394101.5617455	67091481.7380738	106976141.656881	95112383.5756997	100511352.225865	127757047.881601	91008465.0774467	66095596.5939726	57227320.8092929	174915881.230936	106367609.68677	121716692.009	28321813.4929104	82803750.9058002	49551295.759067	97937561.862504	74854116.1708208	63876632.8634164	88290351.6199225	88105069.8480848	89441656.2404678	--	--	--	--	--	-	-	-	-
Com_573_pos	2'-Deoxyadenosine	--	C10 H13 N5 O3	1.417	274.09213	144996949.851505	125495715.738167	123975213.879081	82253845.8909246	118397310.505448	125211471.011725	93437638.6612672	152632165.949643	151522077.961787	145093700.116798	144646714.816946	117979964.587516	116446845.876757	121546012.96425	182259085.687461	138625378.375519	165328210.077341	167013981.52461	102104605.326618	139935548.65099	133531332.009938	Nucleosides, nucleotides, and analogues	Purine nucleosides	Purine 2'-deoxyribonucleosides	958-09-8	HMDB0000101	C00559	ko01100//Metabolic pathways;ko02010//ABC transporters;ko00230//Purine metabolism	Global and overview maps;Membrane transport;Nucleotide metabolism	Environmental Information Processing;Metabolism
Com_589_pos	Ochratoxin A	--	C20 H18 Cl N O6	4.874	807.16125	57530892.392339	43565997.651428	74790444.8307514	62007664.5323125	89964292.1719922	99209969.5546457	63111346.2023325	11936887.850475	76837834.8562197	163028393.832495	88155804.0123466	50730258.9406053	52264891.2117435	73916478.0846115	63620194.1965297	91129626.5216815	149746931.610574	50147338.6432704	89620703.022396	63803454.7247876	52917559.143939	Phenylpropanoids and polyketides	Ochratoxins and related substances	HASH(0x1f16c68)	303-47-9	HMDB0029399	C09955	ko04976//Bile secretion	Digestive system	Organismal Systems
Com_630_pos	Evernic acid	--	C17 H16 O7	4.685	350.12424	118136591.830278	108945938.863918	102295857.426486	111067624.990346	94237667.0366096	126974843.866366	111282630.559476	109794464.348055	131448524.570832	109085258.212149	165572013.192944	107431758.040397	149970130.854397	128085251.749053	152544157.875223	151036506.686138	112526719.574857	122984891.783876	123879106.310501	129733129.734189	115339681.922571	--	--	--	--	--	-	-	-	-
Com_631_pos	4-oxododecanedioic acid	--	C12 H20 O5	3.699	262.16531	125810434.37245	73155991.2259311	72300791.061783	65463158.8257851	53628299.1966949	69883494.9093817	87503667.131291	89481495.3496718	16027056.118199	73986579.4632746	74702997.9881861	77861273.253769	66600081.4862441	124108445.814463	107355289.551788	30988968.8631232	81647224.9201304	70192524.8916151	68048309.5763425	94532126.4786144	86994387.9191438	--	--	--	--	--	-	-	-	-
Com_651_pos	2-({2-oxo-2-[(2-oxo-3-azepanyl)amino]ethyl}sulfanyl)acetic acid	--	C10 H16 N2 O4 S	4.664	322.21326	85462706.7202394	75862264.4283388	48415609.5096791	43889518.4569217	52576315.911361	91211758.2283907	45253970.5913993	55819384.8380141	44650399.9663706	42026016.7372054	41827305.9333384	68781313.4685474	76119304.7483968	137615172.035613	31893845.8160487	136485160.859307	112672907.76977	109445674.713632	70671586.6387453	69001255.0066554	64282166.9555475	--	--	--	--	--	-	-	-	-
Com_670_pos	--	Styrene	C8 H8	6.481	105.0702	42948999.3642213	49360321.0324376	26721549.3065572	83755802.1536415	105664679.333946	64809360.9832027	60205688.522565	42075109.9344464	24874124.8179862	63818146.405959	66417459.5133459	64785333.9689291	31493895.716434	18853936.8533898	56835111.8129427	41970203.7157936	159393502.206197	85040877.6772531	50707952.1692572	57608445.8335406	62606340.8552004	Benzenoids	Benzene and substituted derivatives	Styrenes	100-42-5	HMDB0034240	C07083	ko01100//Metabolic pathways;ko01120//Microbial metabolism in diverse environments;ko01220//Degradation of aromatic compounds	Global and overview maps	Metabolism
Com_686_pos	--	Hypotaurine	C2 H7 N O2 S	1.303	110.02747	65670420.0565623	31409659.6235587	40145383.3825787	34767964.6045837	83537109.0454307	80217318.158231	60743798.3546023	74078038.4321279	62249478.6446684	59218078.6293134	94292390.5222009	47579548.8560881	134450404.011831	127969927.898141	87047132.0173187	81239842.9740147	49449478.8455424	81439500.9171989	76995869.7744016	108082633.187478	81125348.1127197	Organic acids and derivatives	Sulfinic acids and derivatives	Sulfinic acids	300-84-5	HMDB0000965	C00519	ko01100//Metabolic pathways;ko00430//Taurine and hypotaurine metabolism	Global and overview maps;Metabolism of other amino acids	Metabolism
Com_689_pos	--	Azetidine-2-carboxylic acid	C4 H7 N O2	1.862	102.05539	84868200.2436743	90984659.4198884	78564434.7740929	99071900.355521	97466798.0825412	92625953.6942749	90535820.6867736	100015791.780347	90818632.4690089	84176508.8569873	88085710.068117	83885447.4533103	81480139.1194512	127888975.193178	110354571.828314	92203532.2240108	94949941.3440351	89864202.3269061	97220547.1496906	95161726.197204	106038885.406137	Organoheterocyclic compounds	Azetidines	Azetidinecarboxylic acids or derivatives	-	HMDB0248797	-	-	-	-
Com_690_pos	5-Fluoro-2-[(3S)-1-(2-methylbenzyl)-3-pyrrolidinyl]-1H-benzimidazole	--	C19 H20 F N3	4.684	310.177	32771142.8793772	31800668.5030528	94374324.3631743	43958537.5106695	29124293.7522545	43883144.9919875	26680880.536369	58797665.9924009	52786131.4313362	107833857.381256	67430093.7151613	97718809.9608518	24451582.7759588	41920357.9772025	11334474.3797802	152660992.543883	75798340.5279867	82061591.4527124	59627614.2715476	62193189.8343191	67219348.3541951	--	--	--	--	--	-	-	-	-
Com_697_pos	Gly-Leu	--	C8 H16 N2 O3	5.096	189.12402	26516627.5666385	45768865.639234	59972355.0339279	17914215.3099146	94150675.9165887	37964487.6291259	33397542.7813973	74524694.7542701	33093588.1638346	129614614.694336	42672197.3038321	46278634.8713794	12946990.4665551	35734873.563095	32917856.8356142	50619478.4287097	24855777.2219196	31417620.3820178	19663538.2837073	39919130.7089639	33919033.4180186	Organic acids and derivatives	Carboxylic acids and derivatives	Amino acids, peptides, and analogues	-	HMDB0028929	-	-	-	-
Com_711_pos	PC (18:4e/2:0)	--	C28 H50 N O7 P	8.559	544.34015	44271957.0501775	46435073.0074277	51809207.3891374	56505722.5389137	40818594.6509937	94355087.6042416	39362698.992586	34281452.7701611	72455120.1054405	40786995.4557041	67228742.9437588	54767641.0253225	67906994.4858903	40296861.1152433	62775648.767703	111207207.772446	82467516.9075077	135716219.444135	17341075.8421937	16606972.3282382	16968854.864997	--	--	--	--	--	-	-	-	-
Com_723_pos	17(S)-HETE	--	C20 H32 O3	8.415	321.24005	28125312.3739654	23947097.9147717	12932084.6233206	7690109.73422846	19406817.6866904	18660250.9097996	30468043.4449808	125194942.915955	29533415.1708831	11392010.5618869	52766489.2098462	15503798.6744264	27240790.9404119	7726705.95155972	16397531.9252847	6518564.04769166	15494177.2192536	15555721.3608114	23790927.8630918	15750041.8668943	19728227.5571151	--	--	--	--	--	-	-	-	-
Com_727_pos	INK	--	C16 H31 N5 O5	3.724	189.12373	9048546.41285234	28170346.1194164	115558473.452344	41842509.0064348	29407057.8648287	37038778.3956127	22679171.6240224	43854927.3028259	41970560.5936256	53281471.8975506	36401646.2373102	61670155.2244909	11595606.1707962	32375062.5646716	42042719.9084725	69836257.3745147	48756753.4626241	50666928.225949	48771722.2818859	49320851.8573433	44130987.5672443	--	--	--	--	--	-	-	-	-
Com_752_pos	3-[(4-hydroxyphenyl)methyl]-octahydropyrrolo[1,2-a]pyrazine-1,4-dione	--	C14 H16 N2 O3	5.143	261.12698	37341753.3865193	71071119.3920408	71872811.6207756	82353150.3740149	83025040.5497743	62203260.1272331	77428817.7980423	117967180.597969	67440961.3892191	42968507.4110256	87725614.6489008	54185057.8060617	93320559.4545146	84174595.9590978	91605759.2349205	103058787.977812	51280313.4603528	75030941.7611341	85038299.7840446	74750994.9895659	71932759.1993335	--	--	--	--	--	-	-	-	-
Com_777_pos	--	Methyl nicotinate	C7 H7 N O2	5.543	138.05518	40583682.9111979	13339030.8016135	11619700.3059779	27160310.0550285	25851780.5815432	31663754.283863	39140600.6403015	113047077.848785	19369404.6580253	12675916.4689956	41830332.155652	18211439.6513014	29592753.2481744	19768992.7576362	28830159.1144932	26800761.0104572	18020941.4592051	17405662.1023167	31561806.1887552	34515826.2155608	35126502.4654046	Organoheterocyclic compounds	Pyridines and derivatives	Pyridinecarboxylic acids and derivatives	93-60-7	HMDB0029806	-	-	-	-
Com_778_pos	Sedanolide	--	C12 H18 O2	6.48	177.12733	40651987.2318656	50670343.4444558	25238353.8961272	76342254.9153499	79226418.1042847	52243863.4057452	54820363.3784543	40283928.4594811	24285379.6680355	56747444.8431687	57682710.1848211	54044385.285413	29020024.79061	15841605.1067642	48059712.0179142	35728334.1741905	130544403.396991	65119098.4706893	52303734.0049229	51377746.4761452	57657906.5981984	Organoheterocyclic compounds	Isobenzofurans	HASH(0x219f0d8)	-	HMDB0302242	-	-	-	-
Com_783_pos	Isorhapontigenin	--	C15 H14 O4	1.939	259.09399	92336729.7832334	81806494.7249442	84145756.2303721	75829962.6862063	28611417.2890736	54659627.9073789	51042661.9342028	61530184.9184136	58384383.1909751	78815783.2712777	57985484.4997131	47757808.482614	63277389.0993437	84230084.8996132	58008742.9902166	42177294.5445152	45251455.3407048	46087381.7676248	55692189.0602308	77842378.1799659	58450764.5496426	Phenylpropanoids and polyketides	Stilbenes	HASH(0x25f2110)	-	HMDB0303171	-	-	-	-
Com_788_pos	3-Hydroxy-L-proline	--	C5 H9 N O3	2.591	132.06593	48162619.0008897	66353534.396227	102020611.614701	73272719.9767642	32212987.7611756	66688226.6520777	43860302.4492187	87415732.9415331	65888613.3390749	84206939.2608367	85153404.6451747	56724020.5677516	63782215.4873154	26384806.873542	53804066.8169864	96337111.834018	76221621.7897419	66166393.8820066	62198002.4221261	54083350.5078719	51367547.9524888	Organic acids and derivatives	Carboxylic acids and derivatives	Amino acids, peptides, and analogues	4298-08-2	HMDB0002113	-	-	-	-
Com_800_pos	2-Methoxybenzaldehyde	--	C8 H8 O2	4.033	137.06001	69101323.2325097	52617933.5878953	57526902.3242974	49795664.6107636	51314976.5662569	61447826.367491	48305537.8386159	33854550.2714839	37563418.5171254	18737903.5010498	50515704.6567612	93724545.5929968	66255965.6404353	101734896.747134	22545815.3331595	115493549.193172	91227325.724119	87619923.0045704	26384064.2247765	47263511.0930847	55935239.2164143	Benzenoids	Benzene and substituted derivatives	Benzoyl derivatives	135-02-4	HMDB0033766	-	-	-	-
Com_815_pos	5-Methylcytosine	--	C5 H7 N3 O	1.7	109.04008	70450074.7326138	92232891.5047147	59812902.9709047	89144273.1172035	81812651.1938832	93871119.4352346	77211163.4760773	77154084.4265152	66480551.8661182	65751681.463395	55650773.470602	90800418.4471318	86820384.7160916	93656612.1330969	58867684.3506824	67919727.8728509	103914316.965961	98430759.0410337	88617036.9895172	83153711.8261302	81247619.2234715	Organoheterocyclic compounds	Diazines	Pyrimidines and pyrimidine derivatives	554-01-8	HMDB0002894	C02376	ko01100//Metabolic pathways;ko00240//Pyrimidine metabolism	Global and overview maps;Nucleotide metabolism	Metabolism
Com_816_pos	Valerophenone	--	C11 H14 O	6.482	163.11166	35249877.1035158	41360474.9907504	21128456.5903806	63913364.9089238	72410126.4032545	46310680.0278713	46174834.9611953	33411345.8814424	20330310.8576025	48219439.5404633	47407080.2815507	46228849.1811813	26518649.4716425	13389789.0167987	41359422.4523485	31134099.9076279	119976059.704161	59915687.3375848	43159405.2419491	43581482.7674108	41055278.0810553	--	--	--	--	--	-	-	-	-
Com_840_pos	N-[1-(2-chloro-6-fluorobenzyl)-4-piperidinyl]-N'-(4-fluorophenyl)urea	--	C19 H20 Cl F2 N3 O	4.742	380.13181	83202865.4046747	32766821.7000537	36343536.5848595	56127628.0020091	42352668.6310749	54346600.3007459	41666715.0815821	61566312.4797834	39860608.4380127	44148516.2082046	102201884.937767	17517431.4554428	66324975.3940964	53996531.2365414	43692668.8957438	46768290.8452116	84041986.9133215	48482233.5273445	46565555.5285542	55211404.7773425	51536558.1358062	--	--	--	--	--	-	-	-	-
Com_899_pos	4-[4-(1-phenyl-1H-1,2,4-triazol-5-yl)-1,3-thiazol-2-yl]pyridine	--	C16 H11 N5 S	2.938	306.08102	17324310.5765309	12691515.9262961	8595384.76340215	13733093.9506324	55544846.0779222	15355137.6208724	46876677.6703232	57287865.7198016	44825372.6890686	15235502.2759759	33417091.2824734	1889631.38367331	15287791.3747805	89250457.6906106	39458249.4145763	12251382.3020295	10062581.9212745	12755588.5674788	45897017.6794902	45251901.7816931	40233316.8795128	--	--	--	--	--	-	-	-	-
Com_907_pos	--	4-Acetamidobutyric Acid	C6 H11 N O3	1.347	146.08147	57189131.0588602	60295771.4895041	62811138.6798545	54670394.9126069	82669346.7660351	58170790.5908951	72726196.0092874	60529578.6276467	49365914.5368177	67315369.7706758	88570668.4193139	42077600.9069642	92175619.4031534	56678438.7816586	56799745.4541566	56514834.2763274	60963458.5623773	61255751.4386176	71620653.1637763	66920391.5000331	63967315.6472149	Organic acids and derivatives	Carboxylic acids and derivatives	Amino acids, peptides, and analogues	3025-96-5	HMDB0003681	C02946	ko01100//Metabolic pathways;ko00330//Arginine and proline metabolism	Amino acid metabolism;Global and overview maps	Metabolism
Com_935_pos	--	6-Phosphogluconic acid	C6 H13 O10 P	1.507	277.03207	59405495.8191618	36424359.7574119	33198253.4610816	72788557.8631105	45150185.6090439	33258709.6048421	18373725.3489075	63198008.1229014	46241834.5145555	70628375.1047798	33414864.2129318	26021476.1818575	25678530.9004933	49946043.9705178	71770994.0122956	101607081.393742	18204563.9559247	32300824.8319657	36079553.537158	41607957.002202	55401099.0263021	Organic oxygen compounds	Organooxygen compounds	Carbohydrates and carbohydrate conjugates	921-62-0	HMDB0001316	C00345	ko01100//Metabolic pathways;ko01110//Biosynthesis of secondary metabolites;ko01120//Microbial metabolism in diverse environments;ko01200//Carbon metabolism;ko00030//Pentose phosphate pathway	Carbohydrate metabolism;Global and overview maps	Metabolism
Com_967_pos	Uridine 5'-monophosphate	--	C9 H13 N2 O9 P	1.652	163.0255	13550635.692636	23314996.8964628	79531913.9987644	25293829.3333107	20570707.6604429	6874736.90955559	12875768.04558	15786436.8309385	28440053.4149354	10264146.3870883	16850465.0280457	22568370.9298482	8617233.69100356	20234350.8920388	15084196.7218997	28080671.3638247	18779244.9601149	16404544.8228917	27408573.2318809	23433282.1518833	23001851.81384	Nucleosides, nucleotides, and analogues	Pyrimidine nucleotides	Pyrimidine ribonucleotides	58-97-9	HMDB0000288	C00105	ko01100//Metabolic pathways;ko00240//Pyrimidine metabolism	Global and overview maps;Nucleotide metabolism	Metabolism
Com_990_pos	1-(2-methoxy-4-nitrophenyl)pyrrolidine	--	C11 H14 N2 O3	5.121	223.10808	18524656.9888702	35684122.2118249	77659434.0384607	55965848.3479793	47904255.0353181	55307018.673395	40544187.7975594	50605884.933327	35212129.555991	72335384.8806139	52405015.6692479	62945180.8030304	17752554.9341809	33183261.2206544	32342358.2895282	71696908.1360465	36569720.9553751	33428106.558404	46348503.9920027	44786734.750117	37906888.0471649	--	--	--	--	--	-	-	-	-
Com_1015_pos	Ecgonine	--	C9 H15 N O3	1.449	186.11281	40745243.8542913	35592501.8949921	43644279.7680005	41053888.2917255	30893144.444967	59201744.3429486	71230647.3391994	50127880.7675461	55713557.6873556	79290593.3248159	52945613.380891	36415594.6089435	26233230.1002543	41479403.086787	29923520.3227181	27674140.2512564	39386845.7547142	26663918.5197546	48501551.3586939	43125202.298385	41578885.4222038	Alkaloids and derivatives	Tropane alkaloids	HASH(0x221d2d8)	481-37-8	HMDB0006548	-	-	-	-
Com_1029_pos	Isoquinoline	--	C9 H7 N	5.416	130.06558	13646957.0207444	6702783.16851166	3395050.23343821	4514877.8771576	8915467.75789663	8151124.50358111	5186861.97822045	5525438.42340625	5580737.68648489	7307850.38877948	14077067.8052664	4749239.39339336	21080393.1437393	75220031.2966547	9823347.24037707	4263078.06939314	4860176.43135015	4218979.32545492	10649394.6556653	10282700.1508635	11395290.1446466	Organoheterocyclic compounds	Isoquinolines and derivatives	HASH(0x16b81b0)	119-65-3	HMDB0034244	-	-	-	-
Com_1032_pos	3-[4-(3,5-dichloro-4-pyridinyl)piperazino]-1,1,1-trifluoro-2-propanol	--	C12 H14 Cl2 F3 N3 O	2.378	344.05884	29941989.5717444	32648065.8085703	30907468.326332	31830010.2626907	34360207.8486316	35744642.168042	40334797.5889473	24833484.4674751	35756598.1819979	31467987.6626848	44515354.5149911	27930971.7389934	44351827.1278328	75004830.4048176	62629149.0188428	31580433.3345991	37651113.1694359	42301412.1960858	35954714.5615331	40344567.3358096	38482444.0904274	--	--	--	--	--	-	-	-	-
Com_1044_pos	Colchicine	--	C22 H25 N O6	2.976	400.18283	64959736.0723892	57210071.663785	60946034.1381668	61934718.0284258	48501943.7449496	64942521.5596377	64199512.3770844	41319221.9755704	34819817.4719591	67264805.2544267	48020270.2430764	68992511.40636	26105503.0165873	49333279.7001332	36166968.1691161	54131884.7637198	67918431.5752625	49973797.5105055	45958232.4898706	54500229.9364726	48506324.0115002	Hydrocarbon derivatives	Tropones	HASH(0x1f29aa8)	64-86-8	HMDB0015466	C07592	ko01110//Biosynthesis of secondary metabolites;ko01063//Biosynthesis of alkaloids derived from shikimate pathway	Chemical structure transformation maps;Global and overview maps	Metabolism
Com_1046_pos	1,5,8-Trihydroxy-9-oxo-9H-xanthen-3-yl beta-D-glucopyranoside	--	C19 H18 O11	1.377	423.09027	2093053.80919933	6581619.30811232	6492304.12998804	4566011.79280875	6336018.30500925	3935513.14532257	2400421.809928	3849324.48256746	21718681.0484066	1958499.51039428	1942031.28813371	16251844.8114472	1833087.32896787	3889571.86656749	4139116.76221865	88142693.3420181	5736182.99374987	40338966.6051249	10902969.9034419	12235724.0425181	10697718.4790793	--	--	--	--	--	-	-	-	-
Com_1047_pos	3-hydroxy-3-methylpentanedioic acid	--	C6 H10 O5	4.78	180.08823	29304226.1169359	30152443.7985756	44623947.0160456	29953886.0457503	40997479.5766288	38992238.2610141	37961857.8657838	59795617.3049846	49349041.9718148	36249128.6484625	40423862.1354174	38554833.7457066	51386132.5997986	40094762.0665752	29520107.8605191	88119503.5017296	47253781.1918887	31800759.7719005	25695400.9754315	51783549.5665896	33936728.1584288	Lipids and lipid-like molecules	Fatty Acyls	Fatty acids and conjugates	503-49-1	HMDB0000355	-	-	-	-
Com_1058_pos	Oxymatrine	--	C15 H24 N2 O2	6.482	133.1012	23774240.0760575	29262028.6422591	15346989.7195907	44424068.2965182	52790139.4754921	40617318.8263824	34374960.8200726	23668913.5968757	14224631.4680269	36994392.9211419	35850391.6411183	35890016.6641931	16612664.4888212	9626350.88864196	30224623.5492209	24643217.8562724	87737671.6840435	45115052.49188	29840506.7879269	30740050.1759246	39516797.5919285	--	--	--	--	--	-	-	-	-
Com_1059_pos	--	4-Hydroxybenzoic acid	C7 H6 O3	1.403	139.03911	49432382.4668537	51860963.0661175	49904422.0467758	52986820.1287814	51771561.3037502	39953594.3992227	42885521.5205824	33703884.9774058	48086395.445837	32950254.2507887	49423023.2160628	47274131.7775029	57228301.5907021	48654253.4962512	59706551.5016265	69512833.2763903	87693965.7492842	71280903.682656	46150211.8499288	56597078.3064461	71683600.4223506	Benzenoids	Benzene and substituted derivatives	Benzoic acids and derivatives	-	HMDB0304180	C00156	ko01100//Metabolic pathways;ko01110//Biosynthesis of secondary metabolites;ko01120//Microbial metabolism in diverse environments;ko01061//Biosynthesis of phenylpropanoids;ko01220//Degradation of aromatic compounds;ko00790//Folate biosynthesis;ko00130//Ubiquinone and other terpenoid-quinone biosynthesis;ko07110//Benzoic acid family	Chemical structure transformation maps;Global and overview maps;Metabolism of cofactors and vitamins;Skeleton-based classification	Drug Development;Metabolism
Com_1077_pos	Taurodeoxycholic Acid (sodium salt)	--	C26 H45 N O6 S	9.057	500.30435	10807393.0213674	8088555.2683155	8961110.35200878	43938156.0591951	20556729.8928955	12649151.1871991	16561660.6381837	12363227.8382781	5651810.61522621	19827100.499452	17046493.8959825	6059274.08195703	13683439.998003	2913479.79978862	9414365.96686317	9770672.87038968	85545306.5180521	28364609.8392768	15748373.8600205	15986516.852187	12671807.5466466	--	--	--	--	--	-	-	-	-
Com_1083_pos	3-hydroxy-4-(3-hydroxyphenyl)-1,2-dihydroquinolin-2-one	--	C15 H11 N O3	1.062	254.08429	61568811.2898272	12497362.5766059	64857039.2105053	12098086.2450668	4674845.74911968	27481972.8310461	12697504.5977736	6525116.68107273	23547792.5008184	24510873.1526785	11561034.056636	19829328.0431505	31879969.6528182	51534524.5718476	71210817.6135608	19204277.2177777	13178073.7787168	18045399.589144	22799877.161098	13268622.2824729	26873017.039596	--	--	--	--	--	-	-	-	-
Com_1104_pos	PC (20:3/20:3)	--	C48 H84 N O8 P	11.151	834.60114	16697322.77998	17280334.6875217	15303109.5125303	32072872.4358134	20663501.9229981	7218569.06247264	5355994.95866982	6700013.3714352	10805715.0699766	14916006.3600681	8441153.56758688	12478417.1658438	8248087.01840338	3384930.63299832	3707482.78444869	7335599.5970808	82609996.7498481	57472124.89462	6810617.11016791	13076801.9662126	13680648.1741391	--	--	--	--	--	-	-	-	-
Com_1109_pos	--	Creatine phosphate	C4 H10 N3 O5 P	1.371	212.04321	59011791.1000601	21860886.4404596	7998404.10807964	11984128.7410358	12461326.8050082	18734777.0734647	33602695.7649184	21777744.1621181	12599536.3760693	33119115.3822371	56313774.9511912	6374709.48605145	16258893.0462473	13834613.3139911	24213830.355168	11167661.8121004	18308869.7092152	18606782.2610461	23313828.4610273	22584474.3429906	22476568.6200601	Organic acids and derivatives	Carboxylic acids and derivatives	Amino acids, peptides, and analogues	67-07-2	HMDB0001511	C02305	ko01100//Metabolic pathways;ko00330//Arginine and proline metabolism	Amino acid metabolism;Global and overview maps	Metabolism
Com_1112_pos	DLK	--	C16 H30 N4 O6	3.352	188.11584	58649798.5370508	29367173.7749638	13301512.8453437	27232253.7375651	17823680.7579237	10904401.639799	6226570.82104096	14529050.8616796	13398003.9198267	15982448.6428217	14609011.118614	8089783.97720933	34401186.7258731	31347246.0487996	21032302.0985104	13643014.5205427	11884125.863986	8774986.10731654	23375006.2778809	22721011.8087012	11255987.2176677	--	--	--	--	--	-	-	-	-
Com_1119_pos	VPH	--	C16 H25 N5 O4	4.902	334.18668	21875252.2795574	12136929.175985	20719876.6809503	19880319.1086142	15139620.4979317	15987473.0117434	20567038.1795662	25016942.1410388	21520090.8488788	28288428.2361672	18229402.4936843	8971530.68088505	45556735.4521412	66279847.7958037	9338168.30512543	14768137.6023103	9429619.76082495	12282231.3035432	19491095.392857	17963534.9214094	20921937.2242126	--	--	--	--	--	-	-	-	-
Com_1152_pos	2-methyl-2,3,4,5-tetrahydro-1,5-benzoxazepin-4-one	--	C10 H11 N O2	2.887	160.07591	15273192.5344884	20268874.8597079	21286535.2242347	19090134.8886932	37770120.4147231	22669650.2755619	16847645.9524067	12214646.471776	18523312.3416621	25781020.7506631	16950628.9120861	11762370.6072514	17483990.9217289	63750740.338889	58401752.5717536	39283474.4381692	20947122.0796731	15071079.1261312	32752305.0094199	41329020.143451	27847146.7049304	--	--	--	--	--	-	-	-	-
Com_1158_pos	8-chloro-6-(trifluoromethyl)imidazo[1,2-a]pyridine-2-carbohydrazide	--	C9 H6 Cl F3 N4 O	2.043	279.02036	34241753.0598729	32796178.7770754	26141378.6153981	30503128.4957768	25991705.7930938	28337371.8068907	30821232.4298771	66637859.6515183	33858921.8677813	31799079.9465553	34290309.966239	21879928.9273986	48703798.2052061	49104162.36964	71369053.9156845	35606366.4343153	26661264.9127071	22751325.4483275	45369570.9627282	47092208.9547169	30109905.2310542	--	--	--	--	--	-	-	-	-
Com_1171_pos	(12Z)-9,10,11-trihydroxyoctadec-12-enoic acid	--	C18 H34 O5	7.912	313.23734	26364592.5381543	28971563.9608782	13023222.6882284	16312166.4354705	20210426.5446114	17919038.5768167	23375919.2487824	59367594.4293116	65969831.0525209	12490856.064439	33284969.105592	19077303.8427058	25963109.3799303	14081820.4014664	52872157.8111792	13129220.9541958	17343009.6975854	47044364.4164092	29636625.8383747	27651873.1254575	25494593.6720903	--	--	--	--	--	-	-	-	-
Com_1216_pos	5-Phenyl-1-pentanol	--	C11 H16 O	6.483	165.12744	21271956.7927809	24413407.2280334	13611899.9964685	38228026.4810431	45024581.377464	28138873.564391	28553977.6713338	21396039.2153066	12678270.3967881	30196096.7710694	31424712.5670085	31002451.630862	16633394.6552249	10063698.0312265	26300744.1603324	21617298.4833162	71205884.0956456	39446686.8566636	27207903.6174384	25442747.6380861	28375507.240808	Lipids and lipid-like molecules	Fatty Acyls	Fatty alcohols	10521-91-2	HMDB0031624	-	-	-	-
Com_1246_pos	19(R)-HETE	--	C20 H32 O3	7.653	321.24234	19815771.9048632	15205103.4334396	11266045.419508	18450504.5494859	11870579.2888932	33636737.555336	16206574.8868954	59602769.8195111	32309527.2595608	8735748.57889922	41419453.0750635	10303070.0126077	21445522.7847044	7515125.1462617	17997643.5642345	12192261.5315123	7140886.8492369	11153335.3698496	20338721.1743898	19420951.145654	10473181.916067	--	--	--	--	--	-	-	-	-
Com_1264_pos	2-hydroxy-6-[(8Z,11Z)-pentadeca-8,11,14-trien-1-yl]benzoic acid	--	C22 H30 O3	9.76	325.21146	37745704.3325769	42604408.0773114	40050783.1995202	48555741.5154578	36406359.268495	48879478.3129148	45940733.9509462	55605980.3018718	55362032.2704185	57393800.2183207	57202226.5042229	35993300.6206392	68466850.1364044	24779353.434687	43870072.1375102	50116656.6725287	48047447.8622185	37807753.4835267	42953759.0042804	30107175.7272204	24442006.5203501	--	--	--	--	--	-	-	-	-
Com_1282_pos	2-benzylideneindan-1-one	--	C16 H12 O	3.57	221.09245	48037727.492582	40674366.4738988	30231478.733631	49409137.9662006	37110127.1522192	38351620.9177295	32632771.0597325	35145620.7176373	49317028.3625966	52567100.2705619	44482380.0019102	36414156.4098674	27959986.5811866	19557593.1334901	24119109.5916911	28358041.7806964	47298064.6507907	36684010.5358993	34455974.813465	33739573.3410714	33434905.8910204	--	--	--	--	--	-	-	-	-
Com_1295_pos	Pseurotin A	--	C22 H25 N O8	1.352	432.17142	4100422.48307743	9008278.74396712	9526963.62714806	7526095.18360118	9010549.33593435	7925258.71371143	4883760.69897611	7817685.83297177	22909693.5974859	4920856.72063505	5156500.78179507	36809506.1465624	5235665.21084518	9646109.93466259	8728656.10137868	64515163.0054458	7705424.43982477	40975399.8856369	10951401.8927781	11373226.280313	10828399.2982351	--	--	--	--	--	-	-	-	-
Com_1309_pos	Diacerein	--	C19 H12 O8	2.071	386.08502	34213409.7178786	23781571.3897839	21347221.3314501	32937217.0159791	37704508.5310829	43563435.2360702	50816159.759205	53260046.2971266	18401942.1734295	11321169.7067596	35029871.0800931	19486990.4581443	10963197.9807875	35817209.1627238	12529676.9368322	9597305.66502247	20186664.1680416	19538140.7639038	39515994.5828083	41131931.3189927	28726485.1109593	Benzenoids	Anthracenes	Anthracenecarboxylic acids and derivatives	-	HMDB0251118	-	-	-	-
Com_1327_pos	--	6-phospho-D-glucono-1,5-lactone	C6 H11 O9 P	1.484	259.02151	46452245.2586074	32012881.9194145	24443005.0886895	37592857.8336146	24214910.5478402	38727328.7974005	17109989.0285643	45530557.04404	34055441.0043466	46168082.6903549	26383104.9042305	19868128.7013344	27401599.4524252	31730874.8675052	41133935.1760152	57267506.1761625	18674363.1749036	23010607.2904041	25371396.1226347	30360964.2749085	32790959.3116163	Organic oxygen compounds	Organooxygen compounds	Carbohydrates and carbohydrate conjugates	-	HMDB0062628	C01236	ko01100//Metabolic pathways;ko01110//Biosynthesis of secondary metabolites;ko01120//Microbial metabolism in diverse environments;ko01200//Carbon metabolism;ko00030//Pentose phosphate pathway	Carbohydrate metabolism;Global and overview maps	Metabolism
Com_1335_pos	Methionine sulfoxide	--	C5 H11 N O3 S	3.398	166.05016	34511137.5347781	26055612.7053965	34685542.8625482	30043454.4576504	25038004.4034389	45426798.9283699	33090967.0976365	55216460.6180203	30880378.7838746	30720741.3940152	27738868.45922	26512564.8528476	31173817.8907062	28941904.4280059	24175043.460399	25571378.61502	24624577.4475544	31193716.1818536	36254688.4330812	37805947.9152635	23460254.9212782	Organic acids and derivatives	Carboxylic acids and derivatives	Amino acids, peptides, and analogues	3226-65-1	HMDB0002005	C02989	ko01100//Metabolic pathways;ko00270//Cysteine and methionine metabolism	Amino acid metabolism;Global and overview maps	Metabolism
Com_1338_pos	Azilsartan	--	C25 H20 N4 O5	1.279	479.13242	20186975.2182063	27928405.9916137	34730245.1605102	25870268.5654831	16766780.131041	28471375.7664734	11652360.9068351	6268829.0874532	21566118.2685481	15606846.391313	16322433.6648085	35035836.8489385	26759990.7047353	52583290.1336978	19944461.263922	28269930.6907997	45371450.0397698	26129253.2311988	17593290.4650645	28771792.9779353	31892199.5144009	Benzenoids	Benzene and substituted derivatives	Biphenyls and derivatives	-	HMDB0248802	-	-	-	-
Com_1340_pos	Anandamide (AEA)	--	C22 H37 N O2	9.654	376.28284	1295133.49221918	7302133.93154618	2681465.18914823	9834489.71115917	6196986.63900342	4520422.03271447	49890925.8345903	44963677.6000674	35407780.0548204	25921891.9356147	1860407.95540425	3367358.66888753	60538331.1526347	14311528.2749412	41898249.0963795	3535783.25443785	10317767.6251008	16071442.3141476	8300627.29599525	6260401.50545575	5286370.00683924	--	--	--	--	--	-	-	-	-
Com_1348_pos	--	2-Phenylglycine	C8 H9 N O2	4.758	152.07103	35654381.6449881	35988917.0473332	35433996.3160618	33923294.9581665	30667705.9091032	36631374.8905578	49393597.3579817	34793300.8957018	33463233.9870289	19247519.1335866	45677452.458823	35541527.4730198	36782499.7772936	32224846.0237988	33332603.643555	40430590.9717912	34537849.4517835	40001950.723942	29110152.5350232	34442308.749054	41666533.0632343	Organic acids and derivatives	Carboxylic acids and derivatives	Amino acids, peptides, and analogues	2835-06-5	HMDB0002210	-	-	-	-
Com_1368_pos	--	3-Methoxytyramine	C9 H13 N O2	4.83	168.10175	18788131.1216215	13136375.8639288	8180116.5729997	6773835.86613547	10588237.0707186	34178461.0745953	14440155.3764124	7841062.57388765	4191767.60098283	12273327.5881188	6903080.88128365	9104233.00475762	38537794.5099019	51078134.6328581	4902079.66543352	16838077.93842	33954128.5153563	16998837.2312016	18261178.0060368	16310230.977021	18978110.8426228	Benzenoids	Phenols	Methoxyphenols	554-52-9	HMDB0000022	C05587	ko01100//Metabolic pathways;ko01063//Biosynthesis of alkaloids derived from shikimate pathway;ko00350//Tyrosine metabolism;ko04728//Dopaminergic synapse	Amino acid metabolism;Chemical structure transformation maps;Global and overview maps;Nervous system	Metabolism;Organismal Systems
Com_1396_pos	L-Anserine (beta-alanyl-N-methylhistidine) (nitrate salt)	--	C10 H16 N4 O3	1.28	224.1039	21959446.7362508	30819389.0503486	22343063.9864982	18503827.0979332	32404430.1146937	41357871.1279286	45550134.6808322	37169717.6181525	34008688.0204462	51101524.7790177	33675133.8804341	25719458.0203079	61056367.1417236	42992512.2177352	43648685.3643927	42591426.0640158	42930398.4474288	50828962.1812734	32571175.1486216	41021046.07981	47650518.7140047	--	--	--	--	--	-	-	-	-
Com_1438_pos	2-[(3S)-1-(2-Chlorobenzyl)-3-pyrrolidinyl]-5-methyl-1,3,4-oxadiazole	--	C14 H16 Cl N3 O	5.319	278.10309	33760191.2781875	28731529.7319242	24467421.5390953	20502737.8418317	44566559.2003994	33220503.4509661	44511019.8827174	26736154.1212085	30735791.5727022	26084270.485389	28806963.0578891	28871067.2195641	41828555.5787243	35880309.6770882	39612885.5177874	21842165.5516482	25071736.7776469	25948948.5563743	33537896.8636206	33412117.9049799	34517672.9244772	--	--	--	--	--	-	-	-	-
Com_1445_pos	Lapachol	--	C15 H14 O3	2.619	265.08542	30522564.5209977	31114770.0007348	19573120.1635323	12821322.9651774	44374118.2430884	26878683.5083991	27236779.1086683	17035322.9666483	34528287.0293546	8901764.92871268	14912249.9100997	33259682.6261956	16182484.4624348	11198961.018453	24621297.5491516	16111002.3712767	14903891.9207712	24863881.8177389	32370742.8645368	21934023.2758926	20310240.0275517	Benzenoids	Naphthalenes	Naphthoquinones	-	HMDB0253978	-	-	-	-
Com_1449_pos	7-methyl-3-nitroimidazo[1,2-a]pyridine	--	C8 H7 N3 O2	1.208	200.04105	41572843.4985492	25258654.6713134	17366431.6034579	35376341.0127322	29958257.161971	20620249.1019379	27486360.6321377	26823702.0905829	24835713.4937525	43185284.1838786	38193363.9416094	23511363.9100844	48137578.4421174	40372574.8309075	34125528.1949168	46848059.2530629	28694717.4525219	20396153.7511724	30048224.1412201	32108780.2489456	35642744.4207818	--	--	--	--	--	-	-	-	-
Com_1453_pos	Etaconazole	--	C14 H15 Cl2 N3 O2	2.556	328.06461	34019795.7006043	12319229.2618939	16822831.6936206	18453379.0653876	11381495.2048545	10371836.2347818	44909087.5586736	11315986.2364733	16009894.7062826	19535333.5764891	19104238.9680495	11459853.3961828	9109073.80252905	20616829.2293217	30201460.8693498	8030978.24597263	20636585.2069958	9333502.96170814	21522566.8964388	17342000.400484	18026340.3090653	--	--	--	--	--	-	-	-	-
Com_1505_pos	GKK	--	C14 H29 N5 O4	1.03	166.61865	24845093.7101322	29000204.2661808	38950466.5674257	39601011.236502	22610490.1333548	22716634.2285059	32227088.7677355	17748499.7621102	24863255.1399425	38610222.3833554	26889363.588763	45588537.7827949	24771008.8435389	35989263.7234476	32313041.4793977	34160921.5003101	36302298.5958206	29725957.5360744	29511627.4523568	31083110.6701291	32137854.9593192	--	--	--	--	--	-	-	-	-
Com_1525_pos	Kavain	--	C14 H14 O3	1.437	231.09737	33219599.7097115	37737789.4959444	43411093.5416138	39002972.114276	31468980.7891079	40209879.0215381	35870484.9280339	39589288.7670988	34171315.4799839	31278840.6139324	35287075.7334537	35095054.5716975	25821986.9822214	37552440.3924084	33958046.1898159	32350559.645028	30419433.7374915	34274366.5527647	38306190.9746574	33776563.7508461	25078167.7672086	Phenylpropanoids and polyketides	Kavalactones	HASH(0x1789a48)	500-64-1	HMDB0034212	-	-	-	-
Com_1562_pos	--	Lysopc 18:3	C26 H48 N O7 P	9.225	518.32196	24654653.2694666	44183964.0912563	25337531.7204749	29515422.0609402	22821245.228561	31126994.590281	26931355.3809217	37797413.5351972	31469577.7462206	24865186.2829782	31898766.486845	8733791.4313311	18406895.5047303	26975145.9917664	47809134.5841454	22841200.305256	23411628.950023	38245685.5328077	25680205.7924624	23738562.4743775	21699277.987886	--	--	--	--	--	-	-	-	-
Com_1575_pos	LLK	--	C18 H36 N4 O4	6.404	355.26309	14584585.0400976	24462451.6141967	9648332.51352831	44553243.0636173	21839522.2785522	11937642.1040472	24974255.0703026	23103653.9002333	5470564.79386426	20843715.5177085	36641613.1673879	11937190.4011626	7554661.90989268	7813862.70855001	9979847.60900335	4437701.87095758	47065920.237601	14525025.6472092	18334003.4629658	16269507.1196096	16686517.3573881	--	--	--	--	--	-	-	-	-
Com_1581_pos	N-(6-methoxypyridin-3-yl)thiophene-2-carboxamide	--	C11 H10 N2 O2 S	1.232	197.10095	1716419.22927056	4614394.01630176	4529523.71450121	6915087.63723383	5051588.02340462	5626527.55600691	2513230.44230105	4609317.6706275	5760009.88465517	8608468.11995595	5078865.89441135	2100324.1620924	5520484.05871776	19375275.0374915	48134970.6987712	22748866.7958922	9426465.02049331	4963267.26385641	6171019.14582841	7368028.88956672	6618472.67977044	--	--	--	--	--	-	-	-	-
Com_1620_pos	(-)-Epigallocatechin	--	C15 H14 O7	1.512	635.14172	2487102.5412482	38643877.0876621	32546516.1635404	42553831.4396717	6668785.51519367	2664868.76863897	1373264.41163248	1962160.69197957	1217035.07960008	1357862.43869367	6829654.29487364	26066354.0610519	617804.695767559	1309630.08416057	1190531.10606243	6469454.28717645	902496.363437328	13637456.673716	764952.841173804	834053.213046691	612653.472384227	--	--	--	--	--	-	-	-	-
Com_1622_pos	D-Arabinose 5-phosphate	--	C5 H11 O8 P	1.527	231.02634	29752398.9102592	23502216.85655	26921768.6037469	42424210.5882301	30324168.1683945	29591042.9782086	28908319.8821932	32410619.8698088	36672389.4350037	27552413.6862672	45221763.1111843	15577731.9814517	9571951.71669629	17726906.2646875	16284792.143612	16076009.2171057	18910047.7757972	15804006.9134533	27881443.7654911	28977209.090242	25160387.4195469	Organic oxygen compounds	Organooxygen compounds	Carbohydrates and carbohydrate conjugates	13137-52-5	HMDB0011734	C01112	ko01100//Metabolic pathways	Global and overview maps	Metabolism
Com_1647_pos	16(R)-HETE	--	C20 H32 O3	7.939	343.22403	9238001.53731551	6870633.65840475	15512952.1182178	2147006.62122906	6592237.93155888	13154390.6694848	10455881.2980347	15992186.9360181	14864036.814897	9427759.87100793	45598236.1700318	10461448.6682122	11598197.3653589	20608329.8080313	5569736.41599266	5135322.53484014	4327175.20241267	7057538.43855516	11335512.6017652	11668917.8204544	12025299.2097575	Lipids and lipid-like molecules	Fatty Acyls	Eicosanoids	-	HMDB0004680	C14778	ko00590//Arachidonic acid metabolism	Lipid metabolism	Metabolism
Com_1648_pos	PC (18:3e/2:0)	--	C28 H52 N O7 P	9.154	546.35547	33424315.2413202	34400958.4276575	24164738.5547705	41486958.033873	11996750.5063531	37114318.6412062	14036940.4112521	6625250.00821158	8318858.69602653	17490712.616407	21861145.8287077	9257743.4211398	15493874.3006159	10279775.3378012	10420707.8345887	12814082.8308043	28498894.4256106	25272152.9056469	6403001.28941749	6186026.31866082	6011800.69785297	--	--	--	--	--	-	-	-	-
Com_1667_pos	Saxitoxin	--	C10 H17 N7 O4	1.368	322.12473	21002229.7872271	13835867.411839	15204972.9178852	17398725.9247666	21880221.0031615	23277978.3938873	21213907.6039648	25665465.5504756	32755237.0131275	15563614.9668521	45125310.7589305	32889334.1670777	12482176.5286265	12582955.2201381	18509873.9105319	34589321.0500142	21188611.3930661	31876617.6429717	21535133.5909624	22481621.5599391	24414032.0593376	Phenylpropanoids and polyketides	Saxitoxins, gonyautoxins, and derivatives	HASH(0x1efbd90)	35523-89-8	HMDB0029368	-	-	-	-
Com_1700_pos	P-Acetamidophenyl-b-D-glucuronide	--	C14 H17 N O8	4.79	328.09659	10780603.7952076	21077856.2125601	37217291.7180611	19229061.4404965	10880603.2743163	13402520.9217729	8570411.34999737	20199454.2570353	10586412.6155206	10085120.5172776	22892842.2730274	21094128.4183202	9135199.68878315	8793368.87458636	7647370.50188551	23360198.0168428	13771090.2249079	15712837.8645133	14423999.5114958	14143684.5972266	12909921.2313683	--	--	--	--	--	-	-	-	-
Com_1732_pos	Dihydrokawain	--	C14 H16 O3	2.591	233.11356	20741470.5763524	20410636.6796659	35901085.7343451	23175548.2494024	29618833.6045557	27818986.7695713	25235388.2024689	16484339.2122975	16321652.4562413	19925864.7708604	35218135.3174581	28513998.9625934	23985002.0010214	11004417.8644574	17929097.4565709	27335432.7452511	27538418.5255197	22195777.6388686	23453953.3903	20913743.9296055	21628292.0425652	Phenylpropanoids and polyketides	Kavalactones	HASH(0x1fe87e8)	587-63-3	HMDB0029504	-	-	-	-
Com_1736_pos	3-amino-4-(propylamino)cyclobut-3-ene-1,2-dione	--	C7 H10 N2 O2	3.688	155.08174	25388208.8168154	28525841.1902287	28579271.3495256	9773245.0365425	17613789.3716985	28539744.3123106	12245786.0433562	11896646.0511014	17155278.7771833	21361751.656991	27678433.4290243	37048341.4082827	13114252.5952493	13796524.3971147	15094343.8034376	11627691.9213737	14579612.611864	12966494.8681562	15761964.3329062	17236344.2645893	15522989.0258891	--	--	--	--	--	-	-	-	-
Com_1739_pos	--	p-Mentha-1,3,8-triene	C10 H14	9.667	135.11685	23563137.9064514	17444107.0739788	17841886.3925835	21222881.3118402	13932723.4902578	34742145.7200002	27228532.324785	34104720.5579731	22058514.3721071	25386922.0737302	36764815.357783	12238610.1506293	36488489.330656	11897377.2391802	19777986.0212232	20552344.9779426	20345829.3094896	18432872.9320935	11441956.4588543	10077140.0179572	11500297.7184229	Lipids and lipid-like molecules	Prenol lipids	Monoterpenoids	18368-95-1	HMDB0037013	-	-	-	-
Com_1746_pos	2-(3-chlorophenyl)-5-methyl-1,3-benzoxazole	--	C14 H10 Cl N O	1.038	244.05554	31969087.1154584	18326964.2205337	27162587.1348428	16657749.5604571	7910894.63719766	14797884.0546586	5460834.59068678	5039583.55477837	13919525.9372408	3651295.16660673	6162125.82335037	18399216.305697	8083756.47517983	22385667.5960153	19616940.329088	15486947.1641498	12127389.361635	14052580.1735545	11815652.4467402	12667289.8688317	14154787.0682536	--	--	--	--	--	-	-	-	-
Com_1754_pos	Isotretinoin	--	C20 H28 O2	9.268	301.21417	12335897.8500628	12359311.1958678	5838633.86927597	15974647.0339047	14271943.930454	25026771.1230745	24750739.3551942	30072975.3979213	27250142.7423963	35151486.5489925	41377591.4881468	12350645.7925416	40413330.6904704	7441587.4379061	29960090.1188666	19946262.9723633	20446095.056867	20491424.1339168	17235286.9248684	14212894.7675614	13187181.8992042	Lipids and lipid-like molecules	Prenol lipids	Retinoids	4759-48-2	HMDB0006219	-	-	-	-
Com_1782_pos	5-nitro-2-furaldehyde 2,2-dimethylhydrazone	--	C7 H9 N3 O3	8.59	184.07352	18212724.8130883	16557747.1881202	15944897.2262662	22518927.1890602	12854272.3988252	25330438.7855951	12306384.5140739	10455358.4790845	21033157.4971373	14386808.3763752	21072295.5450898	16827164.9053491	25500006.6210514	15587202.4683652	27700370.5348755	37650653.9519305	31705659.5354522	39370460.2031868	4836327.12438477	5904451.49666763	6994633.20881889	--	--	--	--	--	-	-	-	-
Com_1797_pos	PC (18:5e/2:0)	--	C28 H48 N O7 P	8.274	542.32452	21607067.5808567	22017964.1879163	21567449.6384327	33496786.7428932	19268015.4800775	20196237.6806512	15299980.1813958	12114852.4742938	10922562.9471554	30728746.0892343	30152315.4777398	18822041.178101	11119774.5205655	7440420.36335567	18180469.1215038	41267306.2203422	31689825.1310665	32703634.5969191	10962605.6594735	9476155.40888562	8817430.69935343	--	--	--	--	--	-	-	-	-
Com_1798_pos	LSD-d3	--	C20 H22 [2]H3 N3 O	10.313	327.2272	25862892.1277044	17699904.2257044	16034318.4484503	22724841.4901641	13399897.238653	32462794.068223	21876184.1810298	19026271.5112658	21656308.6602177	27946424.9636842	39902650.8879903	11996912.5727844	35175087.9612251	10999191.2381667	20679061.3634161	13498783.0068647	20099296.0624469	18299971.9070828	12831162.4737512	10294025.8294072	8739896.32984708	--	--	--	--	--	-	-	-	-
Com_1814_pos	KPH	--	C17 H28 N6 O4	4.668	363.21317	13262196.1881624	24379575.2618343	21446110.7591044	13597039.841644	18465420.5428459	9025580.38692618	10090353.3647222	21571468.9029988	4285221.03465616	17117279.1670048	9666615.25203757	13449082.9916358	14349972.5524289	34247631.5242362	8109901.94038008	17690635.454125	17977698.7527906	30767389.5618445	15000411.2931662	17038448.3125579	18739345.9895989	--	--	--	--	--	-	-	-	-
Com_1840_pos	Morphine-3-glucuronide	--	C23 H27 N O9	1.35	462.18207	2571638.86456842	4407898.17606583	3425443.21497895	3697187.23507584	4000856.95130765	3975217.13720909	2350557.23988948	3749304.78546699	10965085.4608618	2254452.37479249	2363140.91777776	13862855.9424568	2445267.76440903	4568540.11419474	4066806.70833558	40205436.2856326	2879258.6648906	21256293.9332104	4800884.90702593	5098504.53848515	6249698.91909265	Alkaloids and derivatives	Morphinans	HASH(0x1d9dd08)	20290-09-9	HMDB0041936	C16643	ko04976//Bile secretion;ko00982//Drug metabolism - cytochrome P450	Digestive system;Xenobiotics biodegradation and metabolism	Metabolism;Organismal Systems
Com_1856_pos	(+)-ar-Turmerone	--	C15 H20 O	4.108	217.15511	2550630.87362592	11870752.4402549	32367251.7025858	17752353.9080447	17572624.804307	20510462.8709816	6862888.45811817	27829866.0268039	18090744.0199193	30152472.4528121	7092545.54669528	29221298.408615	13705966.3742227	3947439.21278827	16232363.2562097	27118805.9792619	24804144.9753188	31014528.847356	11114957.5245236	10701189.0926379	10438176.2484811	--	--	--	--	--	-	-	-	-
Com_1868_pos	N-Methylisoleucine	--	C7 H15 N O2	5.084	146.11806	17543877.2125314	20546450.0253918	22774170.6106057	19044630.6701908	30697685.9166503	23964023.7044004	25078725.9347162	29174433.2820401	25742267.0923381	25519442.6837431	30247126.3997309	32442727.80356	19424923.1164499	25648806.5444001	20329799.3398293	23959652.2918561	17902274.4877623	17985113.3043432	14974766.5088775	21382219.2259107	22365315.0447277	--	--	--	--	--	-	-	-	-
Com_1879_pos	Sitagliptin	--	C16 H15 F6 N5 O	1.494	408.1268	28555608.2183339	16242480.8579935	10852570.8324624	22432144.44195	15951965.5026029	17577673.0135435	8600550.72946007	19836314.1907736	14502688.2269257	11951358.2352521	12692741.6243476	12633671.6664797	10109455.7335896	13426565.7378708	11761626.1457987	9716371.69019868	14291644.1521019	14348431.610355	14007402.2589991	11478035.6439216	9006195.13736987	Organic acids and derivatives	Carboxylic acids and derivatives	Amino acids, peptides, and analogues	-	HMDB0257085	-	-	-	-
Com_1890_pos	Avermectin B1a	--	C48 H72 O14	5.909	890.53192	28304604.7072819	29775978.5393088	23723652.4543843	27226230.6965299	24245295.3941528	11426620.7258769	3286074.93524606	1404379.37820155	5952925.2887217	8456337.3910429	10357230.5188773	9194589.17434964	9659709.98078514	25967535.3187539	16268403.646041	9629015.68878831	15145957.0244316	8954321.82106277	26003098.2460033	19820459.678407	18355069.2742871	--	--	--	--	--	C11983	ko01100//Metabolic pathways;ko01110//Biosynthesis of secondary metabolites	Global and overview maps	Metabolism
Com_1891_pos	HMH	--	C17 H25 N7 O4 S	4.82	424.1716	17459983.2596701	15840164.0157255	12771002.3842314	10836362.9943744	10748116.3129393	8473465.60783181	14241620.0040503	13606961.3342287	14639288.2567467	25459538.3121802	18782753.860953	11410766.9699034	19853989.7912553	28230580.4720296	36777908.2241191	26481839.5783085	18401562.1192936	16489503.6862673	14982960.0504824	18140439.8271853	17459917.1360305	--	--	--	--	--	-	-	-	-
Com_1901_pos	PB-22 N-(4-Hydroxypentyl)-3-carboxyindole metabolite	--	C14 H17 N O3	1.344	248.12444	16080491.5510843	18966114.0438398	25601772.9632833	22315931.2082148	29890073.8981368	6929023.66712695	25066434.053754	19660929.443452	22013685.6262167	26450844.1529742	28656389.6254065	28111749.675197	17895149.3550064	7071763.14292055	26287331.731375	22164715.5406882	24696019.4918107	27873790.8246765	18383338.2618205	25976941.4115213	31968638.9632968	--	--	--	--	--	-	-	-	-
Com_1969_pos	L-(-)-Methionine	--	C5 H11 N O2 S	4.642	150.0554	25766435.0808867	10187270.8704289	11022957.1977812	20465002.1396039	11367295.3928511	14435595.4647591	12700917.4812645	32120539.8649744	9973803.18878225	8771408.54715325	11884891.1053979	11934964.0262173	16059235.9094776	11321076.7744146	11516371.8131353	11924597.3902251	10577068.9887157	12244674.2952473	11656063.2459192	13963800.9152317	14643359.288223	Organic acids and derivatives	Carboxylic acids and derivatives	Amino acids, peptides, and analogues	63-68-3	HMDB0000696	C00073	ko01100//Metabolic pathways;ko01110//Biosynthesis of secondary metabolites;ko01060//Biosynthesis of plant secondary metabolites;ko01230//Biosynthesis of amino acids;ko05230//Central carbon metabolism in cancer;ko01070//Biosynthesis of plant hormones;ko04974//Protein digestion and absorption;ko00270//Cysteine and methionine metabolism;ko01210//2-Oxocarboxylic acid metabolism;ko00970//Aminoacyl-tRN…	Amino acid metabolism;Cancer: overview;Chemical structure transformation maps;Digestive system;Global and overview maps;Translation	Genetic Information Processing;Human Diseases;Metabolism;Organismal Systems
Com_1990_pos	4-nitro-7-piperidino-2,1,3-benzoxadiazole	--	C11 H12 N4 O3	1.232	249.09622	10148514.3133469	31133221.4544929	13064089.3083542	5381382.51956406	22143072.4532981	21631973.1228043	13381737.3361174	22406795.1115034	21433152.7679207	11368987.0015607	23579845.9845117	11598996.2455139	14144834.3077889	17635372.1737866	14859118.0690844	35030753.6060783	5593756.30867064	19315245.4957628	17712591.7079798	17529225.7930591	12627810.9486852	--	--	--	--	--	-	-	-	-
Com_2003_pos	7-(2-aminophenyl)heptanoic acid	--	C13 H19 N O2	1.407	244.12935	1189321.75755099	15929495.2619689	10637041.009683	17125093.387218	27990406.5567484	23534869.9917894	22242460.5073336	23702638.6686057	16574885.5587395	12535049.5274834	14965690.2236542	20510539.3608361	8183490.83215928	23563526.4007155	17391907.9294143	19590253.9913082	12836535.284984	16197984.8933116	18643024.5947215	16516979.1518485	15350715.3523138	--	--	--	--	--	-	-	-	-
Com_2023_pos	EKK	--	C17 H33 N5 O6	1.055	202.62874	14955804.966519	17006494.0293278	12925961.4198253	14362213.2288389	26666680.4468058	19878759.4146191	15392434.223242	19216037.2666681	19881194.9389912	27886062.7731019	18329067.1565067	19732294.7089789	11679227.5470481	29500052.8368403	20054457.7946395	22681863.920252	20723004.6120888	20559208.8406691	19216161.609437	20973400.867209	21485080.4027758	--	--	--	--	--	-	-	-	-
Com_2024_pos	N-Acetyl-L-cysteine	--	C5 H9 N O3 S	1.447	164.03778	25872463.8704533	12928316.780853	6619347.79152436	11374343.3532058	9713669.50628313	16207361.2651178	11750571.7743706	13859239.2947867	9630132.25119676	14423693.724692	7114881.35615809	10004816.9925102	9454401.79607656	9732923.221667	4526044.22211483	8079335.36806748	11089066.5511149	7903018.54111696	9589105.71680376	12071478.2031297	8876458.339931	Organic acids and derivatives	Carboxylic acids and derivatives	Amino acids, peptides, and analogues	-	HMDB0255048	-	-	-	-
Com_2048_pos	4-(2-furyl)-2-oxo-6-(2-thienyl)-1,2-dihydro-3-pyridinecarbonitrile	--	C14 H8 N2 O2 S	1.506	269.03946	25439777.8530749	17928398.8456565	15293363.5061299	21475808.5304754	15785551.3761353	26208647.2744108	16043152.005678	26455628.7314048	18355883.4560534	25881480.025194	25050700.3927965	10845031.5717783	22022280.5824391	20590222.5262019	20279684.8464298	13563578.0181714	20763269.9915959	24706923.6236931	19207045.7389398	20853241.1860303	17767291.7842827	--	--	--	--	--	-	-	-	-
Com_2061_pos	--	N-Tetradecanamide	C14 H29 N O	8.485	228.23239	14646027.8667848	16671748.7490927	13586384.8213362	20413571.8977946	8944277.51117323	22001880.4098981	12262719.0941025	17472201.0271871	16393689.5224904	13025470.7672381	14515734.5722648	7483578.58423991	36058005.9837377	13994083.0962344	19929504.7662103	18130817.7791576	15629121.3511472	18903184.2956384	6411208.0472106	6281592.06713944	6265189.28930267	--	--	--	--	--	-	-	-	-
Com_2124_pos	4-Hydroxymandelonitrile	--	C8 H7 N O2	1.457	150.05505	23983279.7866878	23596615.5001855	17675204.9077054	21242562.9341221	19184958.2791077	17551690.6481749	24047809.5604979	23907708.8709211	25384115.4089559	16118912.2336162	20494520.5148579	17353264.1480188	20243078.6829898	21443299.1163742	19774661.2545421	18370038.0900288	18928910.6005289	19134428.1016842	19956136.9486409	18616492.5933682	19819188.6013879	Benzenoids	Phenols	1-hydroxy-2-unsubstituted benzenoids	71807-09-5	HMDB0060318	-	-	-	-
Com_2125_pos	DKK	--	C16 H31 N5 O6	1.08	195.62146	9505512.29335947	15977499.662623	18996916.3955237	20112422.6162932	25540707.0709656	19936420.7256293	11237170.8545385	17637303.8161737	15221645.6610018	24897602.0733197	11109898.9288864	21431976.8583615	20080644.4861525	18159660.211357	14773407.478828	21477205.4095217	12600712.4481308	16808960.8975846	16239264.6863686	18206643.4939679	18275090.5197868	--	--	--	--	--	-	-	-	-
Com_2128_pos	Aflatoxin G2	--	C17 H14 O7	1.132	331.08536	621929.554460251	16278396.7498297	5168567.60295836	5886592.15150098	18038809.3712604	9584229.93114078	9848343.89893174	9105096.87369889	3828277.99717551	7580315.94137145	12669244.9982442	2886691.96178742	5798754.69225148	27232857.4413934	2801490.8010221	2053316.70383606	3241323.12287315	12414420.7649549	8909283.80562633	8977642.12214725	8763699.50414294	Phenylpropanoids and polyketides	Coumarins and derivatives	Furanocoumarins	7241-98-7	HMDB0030475	C16754	ko01100//Metabolic pathways;ko01110//Biosynthesis of secondary metabolites	Global and overview maps	Metabolism
Com_2156_pos	(+/-)11(12)-DiHET	--	C20 H34 O4	7.48	361.23474	9088292.05139527	5141448.96668498	3415644.94870472	6777127.67634411	5218670.91058187	11130279.0201167	6642667.97934626	28186644.67021	9727412.0215152	4199677.25505005	16731326.3436309	4054041.61144307	19690233.130653	2323751.76210466	5739137.30650793	6787562.87762338	4372878.61490079	4969450.89387352	9089679.65792148	7969294.24003157	7520199.90393671	--	--	--	--	--	-	-	-	-
Com_2243_pos	--	3-N-Methyl-L-histidine	C7 H13 N3 O3	1.433	171.07666	22424901.3994866	14742675.4261685	13214356.0909793	16662979.7071835	18615258.595923	19978001.2728366	12415203.9371603	21878677.5159881	14091652.5883666	19904597.3423957	17239541.4394901	17035709.3725966	11325035.3678495	12699052.6962461	19540552.5756955	23403451.3236222	11770412.1455198	15207283.9919669	20427649.4309133	13504512.464643	13227968.1961785	Organic acids and derivatives	Carboxylic acids and derivatives	Amino acids, peptides, and analogues	368-16-1	HMDB0000479	C01152	ko01100//Metabolic pathways;ko00340//Histidine metabolism	Amino acid metabolism;Global and overview maps	Metabolism
Com_2249_pos	3-Hydroxy-3-methylbutanoic acid	--	C5 H10 O3	2.219	102.04693	22346485.8587273	17997489.7975225	13172865.3019145	15435000.3342895	18777481.4381046	19137421.6016351	18277313.8088062	24017308.8908577	20832864.5359575	14933356.4666319	16247244.2123838	16090456.2611626	16268031.6184988	17475044.856485	23601263.2516613	16340235.9578743	18763606.1443014	18260359.5873724	22779113.5011003	20250178.5362185	17978221.9470098	Lipids and lipid-like molecules	Fatty Acyls	Fatty acids and conjugates	625-08-1	HMDB0000754	-	-	-	-
Com_2277_pos	--	5,6-Dihydroxyindole-2-Carboxylic Acid	C9 H7 N O4	2.362	194.04506	9614173.0161838	10392964.1625094	11472118.4278326	9883187.43605685	10480244.2556	10088357.5148035	14593589.2687671	9047367.25762146	14041271.0334827	13306114.3490464	15453954.179363	10705644.1636632	16819319.6030332	24990969.9586318	20012668.0724679	11300545.3657017	14288939.4261621	17287901.7086663	15050101.1324446	15087528.6899436	15107125.1472759	Organoheterocyclic compounds	Indoles and derivatives	Indolecarboxylic acids and derivatives	4790-08-3	HMDB0001253	C04185	ko01100//Metabolic pathways;ko00350//Tyrosine metabolism	Amino acid metabolism;Global and overview maps	Metabolism
Com_2285_pos	11��-Prostaglandin F2��	--	C20 H34 O5	6.436	377.22952	9664478.24502497	10709814.7703608	12175539.0971856	12417861.0257684	10286363.092409	15773063.3877163	15023104.5615418	26055377.3333872	19125739.5099281	8090615.97881811	19889140.8883158	8671342.93525505	16036057.1821951	7888774.43553529	11126256.7864263	5744446.52611626	8243958.55994275	12401134.9169909	14124554.5770925	13496465.1710879	13014791.3845028	--	--	--	--	--	-	-	-	-
Com_2308_pos	L-5-Hydroxytryptophan	--	C11 H12 N2 O3	2.486	221.09251	21459595.082118	18948652.1274303	16369904.6466049	14092454.9623321	12645516.4604718	11194588.5360379	13393820.3482623	11989014.0028735	24338424.1608548	22431048.4674534	15134357.5723071	13030175.2303548	8693059.16456631	7782817.87106786	8042540.34691636	10861119.9785485	21129173.8539157	12654176.6490437	13509894.1955812	11624896.1566774	12484490.5606093	Organoheterocyclic compounds	Indoles and derivatives	Tryptamines and derivatives	4350-09-8	HMDB0000472	C00643	ko01100//Metabolic pathways;ko01063//Biosynthesis of alkaloids derived from shikimate pathway;ko00380//Tryptophan metabolism;ko04726//Serotonergic synapse	Amino acid metabolism;Chemical structure transformation maps;Global and overview maps;Nervous system	Metabolism;Organismal Systems
Com_2406_pos	Leukotriene D4	--	C25 H40 N2 O6 S	4.836	497.27151	3870429.67005354	6518576.34358118	22661946.1154869	10872967.4789857	9363544.89983119	7740873.39762139	3657569.21612592	2988079.97841896	3338003.62638235	8770384.21723829	6395261.45634416	16465082.4701948	2991224.29057118	3647805.97085459	4552474.40091799	11820311.5127233	8778252.68928267	8156768.96143132	7225794.48818829	5205488.68047917	6700519.63063214	Lipids and lipid-like molecules	Fatty Acyls	Eicosanoids	-	HMDB0244369	C05951	ko01100//Metabolic pathways;ko04080//Neuroactive ligand-receptor interaction;ko00590//Arachidonic acid metabolism;ko04664//Fc epsilon RI signaling pathway;ko05310//Asthma	Global and overview maps;Immune disease;Immune system;Lipid metabolism;Signaling molecules and interaction	Environmental Information Processing;Human Diseases;Metabolism;Organismal Systems
Com_2421_pos	Epigallocatechin gallate	--	C22 H18 O11	1.881	497.04099	3816378.78403474	20748537.5001944	9522623.3436715	24254150.841108	14769902.5822048	8965092.22740022	6797754.23748852	4817533.98922232	8144915.92242258	4416485.01749786	8141722.24196181	12744393.6923349	6043314.9850649	4738546.81751716	5405892.10692965	9693450.05678366	4564470.44252674	9799951.75992432	13440359.6166796	12588153.9547567	13259489.7281962	Phenylpropanoids and polyketides	Flavonoids	Flavans	989-51-5	HMDB0003153	C09731	ko04152//AMPK signaling pathway	Signal transduction	Environmental Information Processing
Com_2422_pos	--	13-HPODE	C18 H32 O4	6.907	313.23734	5379145.57281086	3288861.25289689	2827095.36632635	9325569.29769115	5047009.54434185	4645331.15661728	4327436.38039618	8493324.78542871	11284549.5003496	3022826.02331284	8790052.59655423	3224203.1249872	28873337.1157578	3169899.0050773	6834882.62188633	3538559.24718561	4724516.22339599	7358694.66859424	8643778.88208785	6332051.97478119	6325649.45778765	Lipids and lipid-like molecules	Fatty Acyls	Lineolic acids and derivatives	33964-75-9	HMDB0003871	C04717	ko01100//Metabolic pathways;ko00591//Linoleic acid metabolism	Global and overview maps;Lipid metabolism	Metabolism
Com_2437_pos	Deoxycytidine 5'-monophosphate	--	C9 H14 N3 O7 P	1.979	308.08362	2669823.19027474	11709344.3144233	22239773.9159262	5080111.48969957	4980210.96005642	2162094.54579717	2846947.0558654	1923303.52902246	4572560.62955886	1514963.67405105	4650903.32402514	21290430.0392112	1729650.15533031	2330202.21544281	1848907.29415984	1880320.20431415	1472775.43188457	9433213.05501761	6474012.68363657	5608520.05901054	5716472.9443535	--	--	--	--	--	-	-	-	-
Com_2444_pos	2-(4-aminophenoxy)isophthalonitrile	--	C14 H9 N3 O	1.759	274.03577	8968846.63892492	12955700.5016184	9940495.79089904	11173455.3753538	13235881.5016529	14584546.3716255	16236384.7444177	23779230.9899177	22954343.1216388	11847956.7595942	10479091.5342265	10161856.2235499	13660393.6304425	17363279.0180017	16954671.0947072	14339289.9969707	12290830.8819189	11963545.8438578	16987915.000874	16670134.9243127	13801892.2656691	--	--	--	--	--	-	-	-	-
Com_2452_pos	PC (17:1/17:2)	--	C42 H78 N O8 P	10.255	756.55426	4160734.45961285	7348212.74704276	4511322.30699656	4000639.76603205	1294145.09574658	2987740.3032378	2211227.53134367	2699118.01356594	3624301.63563071	3946388.20831261	6341899.199127	3103485.70435206	4737755.05614514	729606.038841671	7961934.8748273	10748433.4742921	27322921.4189938	5070910.56403093	5090027.18488737	6042752.48074645	3400172.10083041	--	--	--	--	--	-	-	-	-
Com_2454_pos	6,6-dimethyl-4-piperidino-5,6-dihydro-2H-thiine-2-thione	--	C12 H19 N S2	5.767	242.10388	4954914.12465667	8686509.36451243	7469112.84021623	7935314.00859705	11567024.8460039	8313687.10061199	10226815.2897116	10711993.4082881	23843044.203968	12668484.4371504	6660415.14309221	9964993.30316414	8943725.28799388	3560851.42728179	4767845.88737837	10689211.1841941	22432264.7745695	16436764.17652	9766133.86082511	10407558.1439091	10381131.6902326	--	--	--	--	--	-	-	-	-
Com_2455_pos	16,16-Dimethyl prostaglandin A1	--	C22 H36 O4	7.507	387.25079	7756012.49662184	4329468.90408623	2515342.02570154	5715022.06452764	4211022.89264673	7875179.45102076	6050223.99754306	23513886.5229174	12604006.3470704	2847407.28592967	13153765.372273	3638436.02999282	9659380.14113177	2943853.83669868	7967285.62916465	4264619.77159545	3356630.34075663	3889836.50175649	7139509.66988275	6750572.46520792	6476766.63768196	--	--	--	--	--	-	-	-	-
Com_2502_pos	Maltotetraose	--	C24 H42 O21	1.444	689.21234	7255164.2187447	13376853.7942705	7869640.7701938	15452639.5993537	12931961.1521303	8525314.26240808	3550941.57474769	6256977.62194021	10886286.6129969	2643805.53959684	4000128.87675861	10084329.2909623	2302873.53681897	8490699.74299498	4090421.79888682	26102900.5956498	4971843.35506485	12649866.1225352	11478386.0003355	8952876.95361002	10975228.3511432	Organic oxygen compounds	Organooxygen compounds	Carbohydrates and carbohydrate conjugates	34612-38-9	HMDB0001296	-	-	-	-
Com_2517_pos	Muscone	--	C16 H30 O	7.852	261.22128	8732544.88921728	3365799.16023433	2940158.2107252	3752002.99434468	3864116.902189	5913490.14464867	11088667.0288633	17383886.2005096	8497467.73111256	8117218.46087598	24924790.76755	3699088.8983053	13951108.8854061	2460556.15737253	6683200.50395624	2782852.11953038	4408382.78007069	6182535.29590959	6256376.29479467	5915573.05579015	6387513.19983557	Organic oxygen compounds	Organooxygen compounds	Carbonyl compounds	541-91-3	HMDB0034181	-	-	-	-
Com_2523_pos	morphine-d3	--	C17 H16 [2]H3 N O3	1.112	289.16226	2624843.34996913	9192132.66841194	20991907.8332966	17592416.4096271	8268011.98279221	15223192.8342615	7369462.50184506	8795212.19499981	5562354.69649621	17216806.959346	8902107.95173706	18814922.2940434	4375142.15088044	7354870.08111207	6845204.02198598	16826269.2804439	15439179.4514257	10774891.6129136	8594790.48629762	10019754.4134254	9573631.08306165	--	--	--	--	--	-	-	-	-
Com_2557_pos	(+/-)11(12)-EET	--	C20 H32 O3	7.323	303.23178	8203099.53307054	3480452.95122913	2888822.0635559	4067213.63111667	3549525.5024964	8241047.60636832	5602201.59448623	22186593.2962329	18024497.5096992	2440108.57329696	15279525.4448537	1917091.47849378	12426179.8876397	1853372.45142333	5966084.9547417	2673864.18242268	1520562.70773518	4300962.62957981	6087682.13847949	6682777.67573089	6459463.65967827	--	--	--	--	--	-	-	-	-
Com_2571_pos	--	1-Methylguanine	C6 H7 N5 O	1.442	166.07248	15016064.9695178	15226525.9409912	14655633.2151273	22119697.0683968	12736653.7226417	17297492.9382534	13646209.2400167	21886615.4235659	6759929.54113712	18267791.7913337	21896012.5074889	11312216.4113622	19506442.6820999	5664889.88400815	5805120.39819153	8696141.3227288	18203047.7732634	12293471.9171333	14396251.9734593	9667550.75308148	12119107.9311907	Organoheterocyclic compounds	Imidazopyrimidines	Purines and purine derivatives	938-85-2	HMDB0003282	-	-	-	-
Com_2579_pos	DPH	--	C15 H21 N5 O6	4.682	368.15433	15651285.1215833	19139981.2403284	13225905.8387956	15010782.4123069	13771899.8476724	15387786.0821566	19931831.2350802	15902270.9909908	16705078.9459187	14755910.3715258	20260230.3532943	14630436.8413736	16350765.0824278	18430061.487849	20521630.6393596	17139034.3542976	24772213.0802386	17638283.2388481	16070137.5111929	16472745.9943067	22936629.9100878	--	--	--	--	--	-	-	-	-
Com_2603_pos	6-Acetylmorphine	--	C19 H21 N O4	3.82	328.15051	10868496.8914646	11985037.6792396	13051183.7479228	11431245.9424957	14869409.6614485	12288807.9113627	11996292.0468898	21652077.1137406	13070304.1597082	12886943.0087104	20351387.8643443	13022032.0714853	8286996.35832201	14553751.6350519	19182753.316322	15622616.0529632	10754299.4919873	15573975.8344421	11646857.6718963	12614337.1592516	15567348.1654486	Alkaloids and derivatives	Morphinans	HASH(0x1d92a60)	2784-73-8	HMDB0041812	-	-	-	-
Com_2618_pos	Jasmone	--	C11 H16 O	7.854	165.12747	8204629.53579356	3340626.33712322	4201545.62565345	4428031.34638776	4402488.5274376	5352440.73001909	8406358.38053351	13707066.3510682	5228402.12104975	9666716.89079455	23646798.0115458	5238463.00852891	7629215.76984798	3272383.53664868	4750326.13727512	2981301.1667539	5160240.27544804	5077486.85001838	5442361.92463764	5503198.84274066	5400240.74796595	Organic oxygen compounds	Organooxygen compounds	Carbonyl compounds	488-10-8	HMDB0035601	-	-	-	-
Com_2638_pos	Coenzyme Q2	--	C19 H26 O4	9.759	319.19443	12311937.6098212	13853614.8525911	13215281.7028261	15421173.9211469	12596646.4900191	16195794.2120903	16075851.1086221	18597151.2849607	17612194.7285167	20858428.3056205	22906064.8679886	12427236.8900367	23370929.040342	9832152.55655564	15257306.3718573	16639739.6331292	16875557.4373981	13956931.5116769	14703611.537452	12028648.696753	10880960.2399078	Lipids and lipid-like molecules	Prenol lipids	Quinone and hydroquinone lipids	606-06-4	HMDB0006709	C00399	ko01100//Metabolic pathways;ko00190//Oxidative phosphorylation	Energy metabolism;Global and overview maps	Metabolism
Com_2698_pos	1-(2-pyridin-2-yldiazenyl)-2-naphthol	--	C15 H11 N3 O	1.414	250.09329	17136344.3257704	11966444.3946728	10561848.1799556	15852709.3340261	18042516.0323478	16937195.7375196	13402335.1171157	19692894.476819	5453763.08129987	12467522.808907	19467178.7203968	13053120.2327148	11916069.5641311	13877721.9330758	14048297.1254618	14145881.4232068	11354952.3772181	12635305.8489342	12774209.6583735	15413964.744944	11574376.5694758	--	--	--	--	--	-	-	-	-
Com_2717_pos	methyl 6-{[4-(trifluoromethyl)anilino]carbonyl}nicotinate	--	C15 H11 F3 N2 O3	4.615	307.06522	14388839.6387051	17691698.1715258	12571760.8302346	12732367.5247496	9793669.35447004	10207385.2241725	13262640.5440684	17921222.6141139	17407031.9963581	10095563.5016946	15002186.6096356	11638342.9453959	21438541.0907988	12866759.1173326	22042084.2867928	13819755.2464385	12508092.1656858	11502604.9580929	13125312.8267955	16033763.5785612	13251466.8657759	--	--	--	--	--	-	-	-	-
Com_2723_pos	--	5-Hydroxyindole	C8 H7 N O	4.759	134.06055	15128022.2317126	15242417.9097138	13492353.9852554	12226549.1767998	11627056.6133349	15380698.5941394	18303218.60798	13813724.3341275	11091619.5391401	13281917.3381069	17862605.5332877	16212529.3575675	13747266.0508103	12420795.6098407	14445890.2191326	15521279.3225006	13888303.0779443	13696776.2653188	11369654.5494459	13120490.7311035	18479424.8517265	Organoheterocyclic compounds	Indoles and derivatives	Hydroxyindoles	-	HMDB0059805	-	-	-	-
Com_2735_pos	ethyl 8-bromo-4,7-dimethylpyrazolo[5,1-c][1,2,4]triazine-3-carboxylate	--	C10 H11 Br N4 O2	1.522	299.01358	12907499.7404696	6331635.74353818	6323129.24180363	15743277.3450662	9466952.01927465	6655803.75206034	3624276.92321507	7468870.24928066	8324051.9702384	12894518.9718987	7737710.31876646	5492964.04172092	5549841.51392759	13439841.7378132	20318734.1469201	22846302.9741681	3901098.80088417	6082313.70771797	6888710.90668625	9866049.08556951	11041499.5207171	--	--	--	--	--	-	-	-	-
Com_2741_pos	MF498	--	C32 H33 N3 O7 S	1.387	626.19678	3206194.08208573	4564541.33357905	8188385.34887051	3449224.70856387	6728623.36636404	5322845.67186872	1928571.40128688	2220039.94508301	12347642.5406837	1298407.90298393	1139931.81216468	12287015.5971393	872773.134295706	2027443.70483623	2223705.36702729	22803864.2836291	1146100.7164062	11664154.9194163	4780549.2939217	4388265.52793116	4508476.69837051	--	--	--	--	--	-	-	-	-
Com_2748_pos	--	3'-Dephospho-CoA	C21 H35 N7 O13 P2 S	5.57	688.15753	11901551.1801674	7129700.97793801	13486444.5160948	9403492.88475233	14174755.3236397	9147786.73122652	8148115.65504505	3908922.29335104	14403596.697057	13440945.4585284	8621009.5282099	10305611.0215892	10237689.253494	9575456.26345521	12604290.1042557	22698559.698181	11731794.2874512	10847108.2662364	9199571.62976507	14604988.7089835	7305640.4467326	Nucleosides, nucleotides, and analogues	Purine nucleotides	Purine ribonucleotides	3633-59-8	HMDB0001373	C00882	ko01100//Metabolic pathways;ko00770//Pantothenate and CoA biosynthesis	Global and overview maps;Metabolism of cofactors and vitamins	Metabolism
Com_2752_pos	--	N-Acetyl-aspartic acid	C6 H9 N O5	1.975	176.05569	12148482.484793	14044884.0757393	12812744.8862517	13875084.1103868	7678230.88527486	10450197.7926491	12627511.572228	19906216.478121	18922003.5157516	9155063.98036981	14814421.2475611	10735706.9201079	3856755.14813709	1755365.23115724	8675531.10471395	17367767.2983505	10529298.9419408	11017062.8768743	10814723.0774167	12090072.4188744	11718478.0912629	--	--	--	--	--	-	-	-	-
Com_2787_pos	--	N-Acetyl-L-histidine	C8 H11 N3 O3	1.266	198.08768	6877502.33436151	15985774.9681152	16591110.1440765	11526691.1709257	11923482.3233751	17575122.0844274	13127119.3251378	13834516.0964184	15881575.0117793	17037476.4053365	12301559.9881926	9485299.14921593	12604002.2177122	11309417.9032249	9155852.9137366	20585327.9909299	9484449.49513117	18016824.8773676	15138319.9250574	18408971.4220978	13589879.1621537	Organic acids and derivatives	Carboxylic acids and derivatives	Amino acids, peptides, and analogues	2497-02-1	HMDB0032055	-	-	-	-
Com_2809_pos	Biotin	--	C10 H16 N2 O3 S	4.758	227.08551	16075693.3780824	10917473.558324	15544646.5576511	6501401.54325832	10942512.8972118	13511249.8592461	12747459.0985605	13083943.8129817	9914081.4703626	6368472.31088142	14098589.3679463	14040961.2051494	14015154.1206808	10474000.4493546	6837793.02820037	13291925.4581739	12560856.9937068	12289149.7801598	10542518.3053475	11023866.7290268	10317302.18376	Organoheterocyclic compounds	Biotin and derivatives	HASH(0x1baf150)	58-85-5	HMDB0000030	C00120	ko01100//Metabolic pathways;ko02010//ABC transporters;ko04977//Vitamin digestion and absorption;ko00780//Biotin metabolism	Digestive system;Global and overview maps;Membrane transport;Metabolism of cofactors and vitamins	Environmental Information Processing;Metabolism;Organismal Systems
Com_2816_pos	Maltopentaose	--	C30 H52 O26	1.465	851.26471	5436639.91081365	7252293.08054122	3590429.10977388	8110048.36121211	17021423.9452578	4245940.0787898	2856358.88451808	4325776.60901199	8792606.56077287	1235968.70447234	2015927.63048467	6286346.4547837	1124178.88010885	3567618.14013425	3058374.40028686	12198517.1051734	3921423.02357734	8783682.05185376	6155930.4305281	4947467.13605363	6746287.2130672	Organic oxygen compounds	Organooxygen compounds	Carbohydrates and carbohydrate conjugates	34620-76-3	HMDB0012254	-	-	-	-
Com_2839_pos	Daunorubicin	--	C27 H29 N O10	1.441	528.19165	9997465.18248591	15770723.1405546	7023656.9799542	14124639.0047853	9017440.14222785	12519993.934654	8395126.83271176	9491103.3495063	10707404.3577041	8744198.11777733	9298568.3380517	7301591.13597398	5405140.64909367	10440712.7448808	20528303.2980167	5399186.6275135	9784093.21428576	11047889.2376065	9716622.05527645	7727922.88424126	7843280.1358705	Phenylpropanoids and polyketides	Anthracyclines	HASH(0x1a82078)	-	HMDB0255779	C01907	ko01110//Biosynthesis of secondary metabolites	Global and overview maps	Metabolism
Com_2852_pos	2-[(3S)-1-Benzyl-3-pyrrolidinyl]-1,3-benzothiazole	--	C18 H18 N2 S	4.883	295.1308	1710726.81267593	3306235.75048886	17437452.9677496	1710147.66224844	4053797.25120343	5828815.57917091	1963750.8133284	6704802.51778927	4762878.61505737	9525685.32050141	2842928.83499051	7327165.83872393	2605506.11376458	2117263.909348	7481125.17905848	15660931.7105863	6239854.35844719	5467225.31164333	3692784.72351692	4294028.46807405	3995720.73694785	--	--	--	--	--	-	-	-	-
Com_2904_pos	4-(3-Methyl-5-oxo-4,5-dihydro-1H-pyrazol-1-yl)benzoic acid	--	C11 H10 N2 O3	4.754	219.0768	14027891.5356684	12281277.9296645	15482811.4411493	14553008.2157231	12344690.3922148	14158958.6133702	13822522.8992734	11993570.606561	12230450.9366719	10920747.0639478	20047284.801403	11892198.8341068	9901321.23536915	16344640.8202713	9856361.71582022	10688469.1922482	9744541.90414915	11568742.924193	11167472.8060091	12546166.8064328	16171780.4744527	--	--	--	--	--	-	-	-	-
Com_2917_pos	1,4-dihydroxyheptadec-16-en-2-yl acetate	--	C19 H36 O4	7.855	311.25806	6529759.39805696	2444090.31346905	2897034.14498675	3029596.83922505	2983188.4315482	4212420.86555521	8683556.43902234	13792155.4252669	5471166.60745909	6309863.77744263	19850847.9504271	3583790.30718987	8312182.74225549	1762342.45173809	4213759.30296315	1694019.0648613	3067253.65050445	3570424.2612048	5463664.66741362	4910494.82222563	4896514.38519534	--	--	--	--	--	-	-	-	-
Com_2955_pos	L-Tyrosine methyl ester	--	C10 H13 N O3	4.896	179.07039	3953748.7313087	4380418.18856893	5356257.070072	17695868.5983147	3835037.87140241	3681356.58570301	3888011.01126388	7952867.46034412	4901599.90014615	4818351.10302235	3954778.4940354	3612582.06945704	4813399.60661711	3792747.87967456	4200515.3899698	4917218.58452481	3400860.80214312	2657615.91305413	4105497.66602288	4239540.4717073	4861456.76416958	Organic acids and derivatives	Carboxylic acids and derivatives	Amino acids, peptides, and analogues	1080-06-4	HMDB0029217	-	-	-	-
Com_2983_pos	ethyl 5-[(2,1,3-benzoxadiazol-4-ylsulfonyl)amino]-2-piperidinobenzoate	--	C20 H22 N4 O5 S	3.848	453.1235	421836.902510992	2004700.9458546	4701161.93662963	722419.398170843	3426843.735621	848770.929471244	432908.381227922	616038.043413399	9320270.43176398	400133.140820562	497193.634297374	11205301.4085009	511570.994711999	411235.778378475	492987.865169703	19842598.1433822	1126542.02762016	10417717.7562478	4460522.63414888	3256390.45289916	2470189.95272257	--	--	--	--	--	-	-	-	-
Com_2990_pos	PC (25:0/26:1)	--	C59 H116 N O8 P	5.132	998.86639	4810194.05326577	4791879.23360573	9725130.97550672	5885591.24163596	5943022.0798802	5807059.09517488	8242996.20674366	7896214.74199241	10710415.8638804	11088814.2642499	7671828.95083108	2231010.27993371	19131605.5439504	6640328.05133394	18942719.4043844	7906385.92402678	3193408.38143598	1582888.44764594	8070897.53528497	6067631.97293807	6910279.48721394	--	--	--	--	--	-	-	-	-
Com_2998_pos	4-oxo-4-(5,6,7,8-tetrahydronaphthalen-1-ylamino)but-2-enoic acid	--	C14 H15 N O3	1.441	228.09822	9089016.31083238	10731519.6607182	10322825.6207587	17345067.4373453	13829546.1836411	10798298.6816894	8762771.06706713	12209638.1669349	15148791.9084896	7765786.1962637	5393160.51951566	14358998.2740739	7620483.94835059	10033548.5395549	8797910.08673018	11793137.7675345	9342967.65872633	13467572.8207571	11040519.4277571	11008620.0684676	7734725.29000288	--	--	--	--	--	-	-	-	-
Com_3020_pos	Normorphine	--	C16 H17 N O3	1.307	290.13623	7573371.36423931	11305075.5475955	13094385.7873673	12025132.2072947	10277456.3662544	9138630.63290825	4702569.52585067	13758026.2020994	16322704.6279281	11964127.2196928	13117606.5253183	10570618.9566475	15112732.6424161	16351331.8165898	17475681.5312793	15367529.44023	11893408.085189	9562642.50424737	10600631.3565837	13028230.5382394	12539350.1981379	Alkaloids and derivatives	Morphinans	HASH(0x1d9f258)	466-97-7	HMDB0041959	C11785	ko00982//Drug metabolism - cytochrome P450	Xenobiotics biodegradation and metabolism	Metabolism
Com_3030_pos	--	L-Arabinitol	C5 H12 O5	1.37	153.07584	14263194.7992039	13801577.4868228	10874775.006922	14002902.4634297	14059853.6534397	9907631.54199674	11655264.3674476	13708977.4148439	13119572.2411	8637086.22753252	13038243.9585615	13171212.7880122	8080064.7684231	13799471.3192298	11921716.2203802	12810591.5212525	11142961.6874298	14069221.1246175	11508523.9161469	9042936.2773361	11042642.6868443	Organic oxygen compounds	Organooxygen compounds	Carbohydrates and carbohydrate conjugates	7643-75-6	HMDB0001851	C00532	ko01100//Metabolic pathways;ko00040//Pentose and glucuronate interconversions	Carbohydrate metabolism;Global and overview maps	Metabolism
Com_3031_pos	4-phenoxyphenyl 4-hydroxypiperidine-1-carboxylate	--	C18 H19 N O4	1.779	296.12433	3700843.96551526	11686710.9858945	15865319.5299664	6469248.94331088	4346677.61825185	5444584.42913764	3070554.55184264	6756640.35676478	5030056.24506828	5341027.14851592	6551085.22240266	6528565.42094978	3207010.78276125	4611839.56875382	5159396.66492874	9975203.16348877	8699662.16025094	7406707.44597406	6305929.29076576	6105184.683779	5877996.22912348	--	--	--	--	--	-	-	-	-
Com_3083_pos	ethyl 4-amino-2-[(3-nitro-2-pyridyl)thio]pyrimidine-5-carboxylate	--	C12 H11 N5 O4 S	2.923	322.05481	3093849.520992	2697625.2387514	2118313.4842772	3549070.18273762	8074114.38980217	2694016.56375474	3674288.83624688	13992502.5668419	9249179.10623536	2885822.61806281	4739184.11349319	1707750.08473214	2272794.42879683	15726985.1398938	7868391.52120168	2695629.58902068	1968454.30418404	2695504.46472354	12201232.097213	11034847.7411421	8586477.89258327	--	--	--	--	--	-	-	-	-
Com_3088_pos	PE (18:1/18:2)	--	C41 H76 N O8 P	11.381	742.53815	1291374.29976649	1663737.07759259	4383600.01035282	2241924.7807183	1051056.0593746	1067919.88454389	1248403.82991569	1359985.77435522	1991072.26804876	1298034.47038262	2461938.72561594	1160443.21994402	1651283.05181661	810303.253587985	1736184.71888622	18731619.0414506	9028720.4003728	927135.890635472	2150608.32545283	1926975.67175182	1415645.17699142	--	--	--	--	--	-	-	-	-
Com_3095_pos	--	Phe-Pro	C14 H18 N2 O3	5.167	263.13919	2694726.1733004	7201276.75094751	12855784.7496366	15179451.4289447	14578084.4002065	13919639.6074609	6474738.64138058	14021727.7451707	5005761.02271638	7593449.88860187	8511962.59928205	13907826.1354125	2114347.2371458	4191003.07079494	5280722.40628486	9307764.09936048	5161944.3092001	6927595.01059459	8834791.98154262	8457319.03350299	7683749.05228893	Organic acids and derivatives	Carboxylic acids and derivatives	Amino acids, peptides, and analogues	7669-65-0	HMDB0011177	-	-	-	-
Com_3116_pos	SPK	--	C14 H26 N4 O5	1.477	331.19815	6322292.0939361	8832652.98853531	6255476.68413457	4377994.85491906	14455767.0618731	10928242.4870265	7913001.77544106	8896930.48433769	6907841.51289355	5881074.15301292	6666138.11249037	7762533.77492788	4330880.81260203	14778972.6739752	4921012.07612386	3578541.22868103	5134646.53679693	5291475.84292223	9568373.38081112	7025801.71528852	6273187.76530254	--	--	--	--	--	-	-	-	-
Com_3131_pos	2-[(3S)-1-(2-Pyridinylmethyl)-3-pyrrolidinyl]-1,3-benzothiazole	--	C17 H17 N3 S	4.741	296.12265	3959824.71886505	8091056.12589371	14961834.2867045	10830401.8385377	5144950.36471714	6445210.25877414	4982214.158879	11739675.7414419	6277603.58955809	8233115.79586921	8834088.09060559	10079850.7709292	2851470.08576688	3388739.85800884	4569341.55429265	6111992.54130767	5123454.95077282	5458665.73955267	7185285.968067	8486357.09902332	6359389.99339777	--	--	--	--	--	-	-	-	-
Com_3139_pos	Rhein	--	C15 H8 O6	2.759	285.04501	5613626.51634694	3526828.24140805	1902763.23577725	5810359.90574412	5071413.15512235	11370083.2106964	2784614.86729514	2831379.36476846	1383512.83383469	6138986.06986247	6818596.10989842	1950130.36039893	13154841.1418863	15285035.3905084	2084530.06165723	3540906.86096222	10517501.6846208	9409078.33630566	6585909.41451398	5712011.64797745	6032660.05231336	Benzenoids	Anthracenes	Anthracenecarboxylic acids and derivatives	478-43-3	HMDB0032876	-	-	-	-
Com_3167_pos	Glycitin	--	C22 H22 O10	2.059	469.10699	13186199.8388955	6268996.45287624	5321341.46778313	3334277.5042268	5329673.11284635	10651186.4472443	6845264.86150403	3670640.77880109	7920567.71497484	4634027.59756127	5829002.77255507	3415108.56567533	5275339.38546357	13676341.2048044	6471657.60993929	6936126.51638514	9859368.41840345	5514103.53190212	7644789.00705526	5587650.69809931	6009453.29482724	Phenylpropanoids and polyketides	Isoflavonoids	Isoflavonoid O-glycosides	-	HMDB0002219	-	-	-	-
Com_3168_pos	Desmethylcitalopram	--	C19 H19 F N2 O	9.476	311.15155	8141849.05594868	6901381.19790715	5482335.02425855	8935248.84329141	7367130.63397131	10968063.0030701	11218231.5085417	12400172.4165303	11437731.7255186	12660305.5547765	17344796.4334705	6709109.4255781	15008019.2839207	4434923.32453916	10582740.3497213	10028608.2331074	10493482.1305414	9307832.93129095	7998641.91682267	6527387.81949372	6380291.26096542	--	--	--	--	--	-	-	-	-
Com_3293_pos	--	Indoxylsulfuric acid	C8 H7 N O4 S	1.56	214.01695	8035126.30471083	9971571.89607586	9069582.44367984	11016941.8205102	11699845.2182383	13436325.8837081	9975532.40705169	7266794.97588188	10602062.8298233	6547290.36716813	10432164.248834	7622629.83432996	5071310.21464496	11096762.7119469	11192279.0888324	7412561.35859912	7694615.36475661	6216845.63868294	12067246.6222404	11102307.6440156	10264866.7886098	Organic acids and derivatives	Organic sulfuric acids and derivatives	Arylsulfates	487-94-5	HMDB0000682	-	-	-	-
Com_3331_pos	--	Lysops 22:6	C28 H44 N O9 P	9.066	570.28308	2652233.44292496	13237860.4009165	7087208.09274002	2031606.08571608	8246870.89853631	3971279.17517382	10115776.2817207	13122725.2704016	2942799.94106849	3580915.86032364	15974437.2109978	10956599.21527	4161801.64559866	3602749.16074237	2740060.05215575	2902987.48997655	16850327.1097911	3074303.63206291	3518702.66637991	5063534.20314272	4480261.46186869	--	--	--	--	--	-	-	-	-
Com_3333_pos	Fenamiphos	--	C13 H22 N O3 P S	1.518	304.11588	12187799.7779473	9649781.68976819	6795775.6892792	7011307.62716741	6568593.53498282	5389387.87132913	8646727.85263208	7010171.97070379	7146062.26430246	5012246.94885757	9195079.89085511	5564416.04347526	9650689.08280063	13377586.2922225	7487013.33773929	3614730.62748094	4264224.30337069	3759662.72158111	8432300.08956272	6569242.04323114	6014826.85799517	Benzenoids	Benzene and substituted derivatives	Phenoxy compounds	22224-92-6	HMDB0031787	-	-	-	-
Com_3346_pos	2-methyl-6-{[(5-phenyl-2-thienyl)carbonyl]amino}benzoic acid	--	C19 H15 N O3 S	1.362	378.07056	11522717.4579744	13410023.3890819	12662527.7063008	14487823.7737932	12267476.1349907	10677942.1071383	7656587.75899895	8476741.56438008	10127550.8561584	8406102.0820873	8306314.66792778	10363162.7567472	7916768.14673649	11894443.9212234	11871803.0042701	8251730.34917199	6865971.36951976	8335668.41464897	9516394.12453528	7832975.27799218	11941371.6743192	--	--	--	--	--	-	-	-	-
Com_3363_pos	N-[4-(aminosulfonyl)phenyl]-2-(4-methoxyphenoxy)-5-nitrobenzamide	--	C20 H17 N3 O7 S	1.487	444.08084	7539728.35465166	9109105.23597332	6069275.1535176	6702034.57792182	9425784.20819494	12923931.9071246	9598766.07117481	12814492.6409158	6555185.2336195	10609590.8959888	7971883.36302133	5778015.44831891	3288715.37319908	8374567.23085675	11945837.6004548	7221706.83890732	7986941.70080724	3593149.66664268	7623531.26573868	8448815.46256611	8140913.81491173	--	--	--	--	--	-	-	-	-
Com_3385_pos	Flavone	--	C15 H10 O2	2.625	223.0752	1756123.78638253	2760095.12217182	2639306.74515254	4564540.323459	4094993.52293324	8865446.62345034	3060660.36950304	12862559.1659728	6411600.73834624	12223526.4253113	6288272.13096098	4691257.00826794	7507548.79776315	2333809.55105959	11973976.5798209	16083440.5919111	8918293.60705212	5931153.27166589	2676556.78922352	3810704.88626448	3038025.53543197	Phenylpropanoids and polyketides	Flavonoids	Flavones	525-82-6	HMDB0003075	-	-	-	-
Com_3386_pos	Protopine	--	C20 H19 N O5	4.764	354.13058	1432719.81940061	2644167.57866209	13153552.3849308	4138965.15794848	1787015.37867648	1448740.08344865	1457107.88280951	1377477.80220172	1614288.78913645	2071078.38441458	1303191.81392175	4941314.13801591	1490898.14899836	1856547.14922445	1733327.53101151	5928142.697616	3665959.83454759	1906303.99992566	3052668.44525887	2286762.72638182	1803336.88277694	Alkaloids and derivatives	Protopine alkaloids	HASH(0x45b3480)	130-86-9	HMDB0003920	C05189	ko01100//Metabolic pathways;ko01110//Biosynthesis of secondary metabolites;ko01063//Biosynthesis of alkaloids derived from shikimate pathway	Chemical structure transformation maps;Global and overview maps	Metabolism
Com_3393_pos	--	Nonadecanoic acid	C19 H38 O2	10.389	299.29443	4533078.50402038	9742553.13667476	7239163.17699395	6540220.10333701	7189210.89699943	4961566.7364057	8986756.78481908	14065137.2910234	9364342.18249708	6632059.01529881	5262137.00611702	2296333.3699324	12062004.1493539	9210314.97292148	12733299.6534261	4618509.53647141	6081154.88799472	6376267.87690449	11769279.0887888	10370121.1448631	9013746.60211863	Lipids and lipid-like molecules	Fatty Acyls	Fatty acids and conjugates	646-30-0	HMDB0000772	-	-	-	-
Com_3395_pos	FMH	--	C20 H27 N5 O4 S	4.838	456.16269	6588135.26989321	4507066.85075162	5122873.69048623	7738785.41968004	9445699.84587354	9223058.72351802	5868355.47139481	11148138.5312552	3584579.46080894	13853674.9734094	13249981.9482511	7017400.33164178	4903087.05695036	2976001.31230717	2635458.38772869	2834104.79035643	4020230.09945999	2388666.0143863	8910493.14127257	7022396.83842992	6440111.22624446	--	--	--	--	--	-	-	-	-
Com_3405_pos	--	2-Isopropylmalate	C7 H12 O5	1.361	177.07594	4019296.14375185	10433496.358321	6834865.86994409	8764114.95597134	9701028.14097249	9250403.36626019	7158061.91633804	9657393.85645164	14154135.4686043	5425479.28597241	6729094.35833178	10940903.892931	7461356.74578538	11066955.0870579	9825740.2136055	14309676.5342907	11945721.6333346	13614909.7974092	7723544.0653465	8738109.08466029	8828796.16709625	Lipids and lipid-like molecules	Fatty Acyls	Fatty acids and conjugates	49601-06-1	HMDB0000402	C02504	ko01100//Metabolic pathways;ko01110//Biosynthesis of secondary metabolites;ko01230//Biosynthesis of amino acids;ko01210//2-Oxocarboxylic acid metabolism;ko00620//Pyruvate metabolism;ko00290//Valine, leucine and isoleucine biosynthesis	Amino acid metabolism;Carbohydrate metabolism;Global and overview maps	Metabolism
Com_3449_pos	3-amino-2-phenyl-2H-pyrazolo[4,3-c]pyridine-4,6-diol	--	C12 H10 N4 O2	5.78	243.08794	5182555.38565746	6829121.11890191	8261631.04070428	4972320.03704356	5012399.11735602	6651294.20170327	7661038.09291769	13013253.8221175	13884488.5847554	9143510.50578645	10548239.1378053	6331462.26242093	7086645.12350558	2266156.62163686	4079765.45815471	7434194.74585531	13940767.30989	9341329.86997195	7124146.13212691	6718796.90793925	8140295.20978517	--	--	--	--	--	-	-	-	-
Com_3462_pos	HQH	--	C17 H24 N8 O5	3.231	443.17926	4457327.15688518	7268205.13894092	7929462.0171013	4267625.39051581	6269272.13752053	6589364.43434705	6752523.65666348	4463589.79339846	7612671.14434018	5486260.4382092	5929803.77041607	5654030.71465042	5987822.29018832	12972242.5246097	4752121.05421611	5051988.95779085	12540558.1397802	11414360.5091236	7120791.25666835	7848308.22967946	5912918.9697803	--	--	--	--	--	-	-	-	-
Com_3474_pos	Noroxymorphone	--	C16 H17 N O4	1.435	288.11902	8720186.40349882	7367988.59094986	8225946.7294131	7000998.87283497	12043785.618985	9008637.56234044	8314536.65748158	10562640.9367915	7358185.7590918	6755644.0877437	8981283.03824856	7775095.1261678	4274159.05320161	5898852.0474877	7968412.83176365	6252467.87542368	10167345.7749303	6914819.02269774	7676804.94866043	6096467.86253695	6769731.13837903	Benzenoids	Phenanthrenes and derivatives	HASH(0x9c37f30)	-	HMDB0061073	-	-	-	-
Com_3477_pos	4,4'-dimethoxy[1,1'-biphenyl]-2-carbonitrile	--	C15 H13 N O2	4.768	240.10254	3268644.28728298	2431639.86521616	5490047.43851693	2815342.6926942	3276433.3691952	3327594.72340679	3089420.50086333	5040031.91848855	3244556.48684418	3422942.32193264	5750134.09038591	3956624.34821727	8455983.92945117	12862048.4974803	5555352.13829194	7830164.06797389	7212115.91541998	9737716.13854135	3012324.55637456	4823846.48289192	5380103.86237489	--	--	--	--	--	-	-	-	-
Com_3516_pos	2-{[2-oxo-2-(3-pyridylamino)ethyl]thio}acetic acid	--	C9 H10 N2 O3 S	2.496	249.02908	5546186.1876667	6961216.25386922	6138285.7261284	6629544.42297046	7813945.33838714	11915355.5567822	7796315.29613336	7107314.54131558	10177830.2494129	8969856.28531092	7802936.15162886	8458835.06910374	6994277.65412022	10615918.1297413	5752480.17337296	11169278.0362502	9421399.85065011	8025998.15389624	7209878.79673534	7415528.40237375	12809809.9865214	--	--	--	--	--	-	-	-	-
Com_3520_pos	3-Indoleacetonitrile	--	C10 H8 N2	3.571	175.08684	11011220.0196349	11182275.7815832	8164877.94438668	12554541.8677515	9808970.30503012	8804395.23874049	8479826.95792054	8641684.4310041	12298220.4543836	12881906.3677234	11978575.5551864	9251615.75091359	8485434.61551604	5818061.99029927	6352519.50025933	7166259.37985459	12628732.0197443	8764790.70664075	8990291.69469011	8403728.33583174	8559007.01176912	Organoheterocyclic compounds	Indoles and derivatives	Indoles	771-51-7	HMDB0006524	C02938	ko01100//Metabolic pathways;ko00380//Tryptophan metabolism	Amino acid metabolism;Global and overview maps	Metabolism
Com_3548_pos	2-[5-(2-hydroxypropyl)oxolan-2-yl]propanoic acid	--	C10 H18 O4	2.508	241.07954	6638088.45197168	11872165.4013356	7594656.80477639	13032750.4811002	8257596.54129696	9190654.59811307	9533848.52848895	8810954.1725036	7632724.7605937	10875619.2577213	9874009.54028064	10588287.5430098	6281692.2501139	10960868.8482201	8012019.51222665	8578332.91362806	10616448.9639025	9308647.06712339	9893549.97991725	10648343.3442656	9844677.52338778	--	--	--	--	--	-	-	-	-
Com_3550_pos	Androsterone	--	C19 H30 O2	6.481	273.22113	4057954.90617749	5156298.82226729	2347211.59647984	8155348.84034463	9152312.65531083	5723634.36265156	5961218.13468201	3485596.23871008	2110517.46433586	5644076.15576483	5884953.8883883	5868465.73392911	2408513.03116673	1566366.94860739	5365407.24480469	3775459.20575771	15034247.0789029	7781399.84688255	4709988.20594851	4551008.69144954	4686221.20077345	Lipids and lipid-like molecules	Steroids and steroid derivatives	Androstane steroids	53-41-8	HMDB0000031	C00523	ko01100//Metabolic pathways;ko00140//Steroid hormone biosynthesis	Global and overview maps;Lipid metabolism	Metabolism
Com_3567_pos	1-Phenyl-3-methyl-5-pyrazolone	--	C10 H10 N2 O	4.749	175.08704	9808804.57800377	435586.349259665	9764763.8401274	5546916.52595163	10833172.8824356	11677265.5761105	9929511.96207174	1251823.29026136	9950131.46159012	2081378.53033545	6529816.94377002	12387545.5964008	988154.551099458	7704711.57133257	594350.602801555	7875580.12928161	10095694.1071635	10677739.2776437	656406.619753654	667877.232936747	859971.314237112	Organoheterocyclic compounds	Azolines	Pyrazolines	-	HMDB0251697	-	-	-	-
Com_3570_pos	Dihydrozeatin	--	C10 H15 N5 O	1.052	222.13458	2944285.38818919	7300794.51773656	12006563.3380354	5628905.19436683	7996649.81261902	8716975.3436301	4196949.26277624	2938188.16254398	5269485.09265418	5371514.15341431	5720953.55270128	6837693.67336524	2626851.39833988	3463403.98650995	3909652.22661555	8989063.04167256	6614103.66422926	4941773.64852185	6612152.47336739	4847878.84551801	6399743.95348141	Organoheterocyclic compounds	Imidazopyrimidines	Purines and purine derivatives	37789-32-5	HMDB0012215	C02029	ko01110//Biosynthesis of secondary metabolites	Global and overview maps	Metabolism
Com_3572_pos	Biopterin	--	C9 H11 N5 O3	5.928	238.08971	2328530.02359305	2171503.62688897	2085833.93288413	2068088.16570933	1765280.54302038	3927853.82846625	3791807.50638783	9799696.53130086	3193828.45817971	12688146.6974003	5603252.1283239	1803156.6963131	10188124.9551287	2259719.80002843	3346014.41991531	4092508.46997092	3458823.23489921	2929158.08988106	2278940.23282531	2589822.75305938	2268918.7103902	Organoheterocyclic compounds	Pteridines and derivatives	Pterins and derivatives	13039-82-2	HMDB0000817	C06313	ko01100//Metabolic pathways;ko00790//Folate biosynthesis	Global and overview maps;Metabolism of cofactors and vitamins	Metabolism
Com_3573_pos	octadec-9-ynoic acid	--	C18 H32 O2	7.508	263.23703	1561816.55945061	1056710.32423608	810426.173127604	1247560.25664687	1165907.28907444	1200307.19242856	1284187.22781254	1898381.38979618	2124180.51762049	1057932.94491247	1984678.23511214	1060298.46744641	15367498.9965961	811705.921709522	1080847.24156298	888703.861059609	840564.252017684	1275656.39263151	1688684.74520492	1608415.92723245	1494696.66508919	--	--	--	--	--	-	-	-	-
Com_3589_pos	ethyl 4-methyl-2-(1H-pyrrol-1-yl)-1,3-thiazole-5-carboxylate	--	C11 H12 N2 O2 S	1.159	237.06993	10715109.7336744	7878331.19042632	7214256.61551158	9493902.37848629	9693185.47843375	5539143.14789638	5319197.2061376	6470016.18166699	6420554.76035822	5099414.08377506	5464989.6343513	8983999.02398569	3834558.49092608	8634283.16931816	4337866.89235467	10578756.71956	8675913.24070485	8739194.98949611	7738149.9332588	7176728.67702564	6893593.66930368	--	--	--	--	--	-	-	-	-
Com_3591_pos	MJN110	--	C22 H21 Cl2 N3 O4	4.716	462.10315	10207603.255503	7178954.49673172	11915655.5392711	6986142.46765638	6956363.98233589	5549731.11238401	10430742.5104133	6389287.58564666	6510901.36489948	8131188.99740854	11686247.6581488	10903359.1340281	3266000.67741099	4721006.42230571	5327020.06945555	5072723.98257227	4309633.39908854	5111362.16790851	9169499.4095648	13100356.7936003	7725439.33777617	--	--	--	--	--	-	-	-	-
Com_3601_pos	Pterostilbene	--	C16 H16 O3	1.448	257.11349	8191332.84338925	9829796.31974478	7480410.49001447	9475701.25776612	4903125.68619172	11532734.3229277	9024716.1599237	10024966.8926495	6436283.35877903	7892585.70158771	8823735.93941707	5469803.14528307	7105579.39423286	9172031.21676295	7931123.75881329	7470298.01510466	9782517.16943596	7938816.11919922	8408585.08208223	7695148.66154336	7511812.31528785	Phenylpropanoids and polyketides	Stilbenes	HASH(0x2606738)	-	HMDB0303379	C10287	ko01110//Biosynthesis of secondary metabolites	Global and overview maps	Metabolism
Com_3614_pos	LPC 16:4	--	C24 H42 N O7 P	6.215	488.27701	3689020.60546828	5767003.31823627	4508049.49299872	5720205.83928794	8419648.01506405	10186051.6072505	7332863.04283221	3735134.06752482	4708801.97949085	6650509.64164476	8252804.21590472	7654014.84550979	969140.150083444	989385.166754008	5608706.90944827	6205738.46872745	14681945.9743142	12273836.2322534	10273430.3748686	4793136.68408115	8098757.83550895	--	--	--	--	--	-	-	-	-
Com_3672_pos	2,3-dihydroxypropyl 12-methyltridecanoate	--	C17 H34 O4	4.064	325.23218	7726538.31179484	4243733.31462172	4446027.99782362	4583585.21219863	5681297.86595902	7545701.34812576	5057029.02348266	4232320.19753545	4561438.7459966	3385859.11893853	2779438.00004498	8576698.33323601	7053913.80590563	11784848.2066308	1584918.15547809	10919844.7682543	8758124.24807281	9409183.34695589	6592185.29062144	6286246.03738686	5078292.92305665	--	--	--	--	--	-	-	-	-
Com_3732_pos	QMK	--	C16 H31 N5 O5 S	4.662	406.21786	10068257.1723273	9163478.19805613	6752874.19995739	7433710.40677921	10066106.578578	9210368.07269808	7644355.26884762	8115594.5603392	8612463.47331213	6643943.54397073	8438274.32472062	8909051.10461059	5342149.93957561	7825764.05955278	6321852.62770855	8586075.00725741	7850227.40479404	10277182.5637727	8579813.48913569	7061082.26818192	7198993.60561906	--	--	--	--	--	-	-	-	-
Com_3740_pos	Epitestosterone glucuronide	--	C25 H36 O8	4.87	465.25717	3755451.44486225	6606996.79041354	4335222.40610243	6838322.92325394	4319088.14063123	10848895.6381774	3231521.69922934	6682181.26210098	7850253.08202845	9512940.33328771	2809502.81793234	4021015.05929659	3718925.67282141	7693666.7609468	7370468.62880838	9824899.48977236	2927363.05884439	4529608.73798104	5240689.82347228	3046539.05758753	4048110.81285242	Lipids and lipid-like molecules	Steroids and steroid derivatives	Steroidal glycosides	-	HMDB0258856	-	-	-	-
Com_3779_pos	FMK	--	C20 H32 N4 O4 S	4.675	407.21457	9894220.32138033	8982671.69785935	6692950.32180408	7760393.18399373	10493376.3792383	9351821.03651805	7577995.74761922	8718677.74883123	8747041.97367687	6844849.54109523	8739184.19740423	9257825.38261776	4423562.61607436	7227663.53037179	5878696.04514103	8850153.90497425	7654658.30862067	10047226.6978655	8967253.7750573	7529693.14837715	7024292.41835503	--	--	--	--	--	-	-	-	-
Com_3787_pos	--	Methyl alpha-D-glucopyranoside	C7 H14 O6	1.362	195.08641	6504013.4523674	7745600.00852804	5210781.03672844	10540889.8257315	8333814.83338072	4367110.57173299	4722645.67386655	6572543.78226061	10584254.2217129	4479469.3755461	4238074.85979417	8448814.1212467	4866076.16170457	9153677.93495216	7642838.33748405	9973927.48928648	8557657.18324183	12617259.3065209	6403640.6775022	7235788.57313483	6777301.44358568	Organic oxygen compounds	Organooxygen compounds	Carbohydrates and carbohydrate conjugates	-	HMDB0246173	-	-	-	-
Com_3795_pos	Dihydrothymine	--	C5 H8 N2 O2	1.137	129.06618	3707193.07389115	8422862.65965736	7836395.06308772	9044508.86801495	7058681.74002968	10640320.54819	5813482.00700168	10840370.1667893	5511716.34559367	10642910.3277221	7641753.78888392	9552670.23333376	3161210.63863678	4508396.7221613	7708565.76069267	10436978.4725724	9756879.64716197	9310907.1995745	6996378.10962534	7894171.33194614	7760287.14971547	Organoheterocyclic compounds	Diazines	Pyrimidines and pyrimidine derivatives	19140-80-8	HMDB0000079	-	-	-	-
Com_3796_pos	4-[4-phenyl-3,6-dihydro-1(2H)-pyridinyl]butanoic acid hydrochloride	--	C15 H19 N O2	6.686	246.15231	3327687.34212647	2399674.91719621	2148006.27603565	2882185.12898881	2085710.18685968	4132549.76807051	3618916.02810322	8508091.32257671	1969352.55901204	11591315.5542728	5335519.63907505	1411702.46079525	13325186.0658835	1797534.79876311	3053831.5272393	2675603.07769309	3697098.09516477	3325648.666046	3155996.44587019	2654837.52803638	2708777.05205891	--	--	--	--	--	-	-	-	-
Com_3815_pos	N2-(6-ethoxy-1,3-benzothiazol-2-yl)-5-nitro-2-furamide	--	C14 H11 N3 O5 S	1.557	334.04376	657477.252832973	7711426.76138913	10861491.1662432	5074449.77577736	2598304.70787643	943045.547420876	613128.780007575	1127656.72775765	578936.157192323	487161.058180457	1962759.9185177	5970260.23575806	508511.203499007	1112619.54912315	918398.68198809	615439.316701008	486346.785092028	2101101.51134557	607747.690007834	534053.456285623	489812.666256688	--	--	--	--	--	-	-	-	-
Com_3826_pos	(S)-Bromoenol lactone	--	C16 H13 Br O2	1.527	667.07806	791003.842144428	11382348.7767094	7670552.46445499	9363557.95980334	2776965.0845054	1452925.80519565	804139.204270113	1716632.0664167	791775.593135503	692990.67966899	1544330.35039566	6763116.42290766	683174.947887114	1495514.8740495	1356456.14549959	1501146.59765771	894815.414567564	1978882.40165355	864277.835941224	779190.595838126	754632.86790968	--	--	--	--	--	-	-	-	-
Com_3858_pos	3-(4-chlorophenyl)-5-(methylthio)-1H-pyrazole-4-carbonitrile	--	C11 H8 Cl N3 S	1.245	250.02039	5001413.56160711	5913256.35878577	5861293.96667209	8811596.90331441	5398757.99909239	8441639.81844018	8195720.78108161	7814353.40224493	5848698.89394962	11226153.5081969	8241690.98549009	5989955.68884809	4940760.58125521	9669644.50031104	9462459.79748195	9840628.6525592	8216750.90130004	6667168.85054218	8770475.85228428	7190349.23848677	5900253.17089849	--	--	--	--	--	-	-	-	-
Com_3862_pos	2,4-dihydroxyheptadec-16-en-1-yl acetate	--	C19 H36 O4	7.717	351.25064	1665385.43683716	1560085.33052811	1010171.9436524	875286.811788195	1041651.08911602	1014089.57483545	1586255.23601481	3132771.82358022	3856699.28681855	1682723.46351345	2253350.88180389	1090728.21298004	13576473.9506661	989276.456131958	1951580.56569537	1282109.74527705	1578287.50522601	1774706.43201857	996508.810832745	1068437.68194876	978819.163922611	--	--	--	--	--	-	-	-	-
Com_3866_pos	PC (18:5e/4:0)	--	C30 H52 N O7 P	8.79	570.35522	7368130.47412543	5230419.71194414	3664828.89941397	6710191.06256643	3142149.57552636	9566743.87139662	4378980.95401787	4808612.3271626	7021140.43194003	4559520.08743104	9544092.50849413	4431173.02517831	10159664.0438628	4311115.38696394	9624770.74248672	8245223.23350536	12775358.2507452	12161615.4160484	1487296.6667429	1519402.24164136	1623062.54051692	--	--	--	--	--	-	-	-	-
Com_3935_pos	(5-methyl-3-isoxazolyl)[4-(5-propyl-2-pyrimidinyl)piperazino]methanone	--	C16 H21 N5 O2	5.067	316.17651	2322602.32811607	3356012.94406125	8655602.28195719	1684974.39203097	2498374.45769803	2178366.22892122	3889886.78463168	5965933.93049548	5761082.19638281	2729938.09441926	1723972.06265763	3052316.9199608	5241875.54757925	10470334.779455	2824361.11573696	5475782.09158812	7286857.57457273	4676382.15644923	3571013.15408788	4950473.3673178	4702433.96632576	--	--	--	--	--	-	-	-	-
Com_3936_pos	trans-3-Hydroxycotinine	--	C10 H12 N2 O2	3.635	193.09763	5093554.47774285	6908804.30192754	9482923.17099288	7162601.29197757	7117918.76289431	9115030.15043618	6870328.53598994	8231809.53410786	5588440.90413768	10811723.9719305	9814726.09010002	7723461.05053009	5001227.51803423	7398712.50288346	7649888.17465415	7620482.52945743	7892311.06209834	7335160.22884424	9274960.23473568	8362681.60255574	6389184.11992244	Organoheterocyclic compounds	Pyridines and derivatives	Pyrrolidinylpyridines	34834-67-8	HMDB0001390	-	-	-	-
Com_3952_pos	Coumestrol	--	C15 H8 O5	2.176	269.04977	3098101.71428933	3402672.86109197	4210352.72561512	4249237.45279946	5172356.39097591	5275096.75010455	5246542.70047525	5842025.30464834	7374298.94497907	5118885.4757133	3018483.96169633	3989201.66272244	12981368.1418574	6457251.95017657	7232614.34166777	4825969.5679824	9340801.49951011	6754021.94541561	6278476.94918342	7025022.05471724	5040595.13230331	Phenylpropanoids and polyketides	Isoflavonoids	Coumestans	479-13-0	HMDB0002326	C10205	ko01110//Biosynthesis of secondary metabolites;ko01061//Biosynthesis of phenylpropanoids	Chemical structure transformation maps;Global and overview maps	Metabolism
Com_3968_pos	carbamazepine-d10	--	C15 H2 [2]H10 N2 O	2.432	247.16545	4467805.61203748	7960512.47662263	6555669.23137243	5975036.59856102	6017454.56367287	3218452.68987171	3002673.88979473	7427428.89834524	3878611.60789642	1314935.23352687	2038354.33522281	10384933.0790228	1051174.63330412	2334823.0154405	1122425.53166391	2019328.21770453	2326580.04687128	2160005.21700086	4983492.38753265	3931289.23943027	4204794.64338507	--	--	--	--	--	-	-	-	-
Com_3997_pos	(2E,4E)-N-(2-methylpropyl)dodeca-2,4-dienamide	--	C16 H29 N O	8.276	252.2323	4607283.08642893	5740791.98365906	3907601.27865473	8812249.61894823	3876627.705679	7631452.88665978	6815591.19386094	7745373.76963179	4220887.78385932	4582814.2575458	5109622.25684636	2589358.62865229	12731644.4449044	4781794.64988335	5967111.18219262	6552729.09370666	5754677.88306064	5832757.41974777	2216811.41603675	2105133.10074446	2010496.23707157	--	--	--	--	--	-	-	-	-
Com_4016_pos	NKK	--	C16 H32 N6 O5	1.032	195.12946	6634828.21116665	6862031.86278721	7042280.79608301	7213226.10258832	5539280.15104563	8830098.81231513	5880223.01978282	8217727.70898589	5869988.09850933	6587680.84233047	4310401.2726664	7017271.2213529	4918568.16498208	7435009.07009653	11483321.1431039	6479509.94854568	6935892.06750106	5551038.96583129	7258286.8797999	6803277.82804187	6514816.38570407	--	--	--	--	--	-	-	-	-
Com_4034_pos	N2-tetrahydrofuran-2-ylmethyl-4-(4-fluorophenyl)-1,3-thiazol-2-amine	--	C14 H15 F N2 O S	2.117	279.1012	3610470.99792666	10287951.7925493	9233807.0081268	6895126.04240382	6273015.16739755	6358402.14410207	4647450.83591926	7297554.23943036	5934688.79972039	5787060.25260901	3291191.15727473	8851006.30788085	3048366.53412701	4653969.05129938	4711125.59039424	3467871.6411876	5219951.89792886	2667497.09593748	6675857.26991125	4470934.32310384	4665024.21334009	--	--	--	--	--	-	-	-	-
Com_4049_pos	6��-Hydrocodol N-oxide	--	C18 H23 N O4	5.252	318.16687	7490483.16207281	5426957.2312629	6729772.34715481	6913585.84423441	9158103.50428517	6413841.08829029	7045188.57286705	10405519.1417923	6950095.48120937	5584864.73700612	8333768.57760376	7508921.89219157	4697480.13794207	5608563.95956616	6312560.56908913	5950037.85145998	5312959.30314631	6122237.474935	7575913.15723093	7073488.88628731	6086554.92603129	--	--	--	--	--	-	-	-	-
Com_4081_pos	4'-Methoxyflavone	--	C16 H12 O3	2.447	253.08546	1332518.8229426	2806108.08708701	9107923.82458093	5791173.40062701	5413508.1986142	6701371.81865329	4283719.01575494	6065733.84629667	6894764.33284543	8293583.34192482	8358218.7419501	9718824.70656637	2587158.79241093	9744590.34701133	5630292.48253421	6405841.21624762	8783952.67944556	5579718.09089798	4702826.61297735	6579058.90765081	6220852.55486709	--	--	--	--	--	-	-	-	-
Com_4122_pos	ERH	--	C17 H28 N8 O6	4.903	463.1983	6984447.01159052	7323374.00468223	7799910.37082837	8784497.92788735	8367040.41789592	9080421.91160045	8174038.250241	9004403.67362471	7321690.25622389	9395116.80828139	9723299.17141163	8426902.72071709	5366102.71256717	8353020.48423071	7140256.62026803	9150499.37423225	5371006.53752542	6095161.76106225	7846991.82307998	8184178.18136226	7306463.97513326	--	--	--	--	--	-	-	-	-
Com_4141_pos	Kanosamine	--	C6 H13 N O5	4.795	361.10632	3879376.41150536	8280626.43762286	9276119.8454561	4902332.91627245	3394584.59113482	2309285.74492968	3999151.44641632	2358585.92231967	3749168.81680903	1434044.59048426	4211913.80249137	6168550.89752167	2034843.565273	1549748.60136119	1831820.1249631	5909694.82492411	2663012.75527145	4339744.11580225	3690689.08537175	4040674.3192314	3464353.28791158	--	--	--	--	--	C12212	ko01100//Metabolic pathways;ko01110//Biosynthesis of secondary metabolites	Global and overview maps	Metabolism
Com_4158_pos	FNK	--	C19 H29 N5 O5	4.686	390.21442	3272477.63607888	3595558.40103718	6173185.75763136	6248168.18300348	7004114.31005513	8941282.83222202	4376859.61100384	4551067.43576868	4026432.91519234	8635683.91840927	4637189.90795277	4353748.38230733	1769623.1975707	3598370.05589032	3282808.79458992	6938444.42557248	6472231.82655765	5447657.25936831	6600003.38150139	6343980.68400943	4885657.83160102	--	--	--	--	--	-	-	-	-
Com_4180_pos	Glycylproline	--	C7 H12 N2 O3	1.109	173.0925	4337811.91315021	8950578.4607056	7649879.31633487	9817871.0634606	6427945.64718368	7160479.04849494	6474497.08782888	7861456.73312801	4166579.97659555	7616593.38783079	6336892.91872641	7994688.82479464	3825721.98512801	7193886.92323029	8146732.04674835	5532871.34803798	4984055.7519904	4207606.05727082	4849175.81073108	5882087.54078807	4972190.97803898	Organic acids and derivatives	Carboxylic acids and derivatives	Amino acids, peptides, and analogues	704-15-4	HMDB0000721	-	-	-	-
Com_4186_pos	HPH	--	C17 H23 N7 O4	5.096	372.1788	3172817.99565748	4105126.84055343	8724416.26816175	6304152.54127328	4210045.35213469	5691622.35814538	3846127.96208002	5964474.73039459	5421375.8692377	6819883.51185994	6970752.09775684	7910294.3328324	5094084.61865515	3910251.6340168	4290941.78759923	11100802.4241151	4044447.19883502	5006175.30843712	3049597.91514953	4127597.70461825	4142927.2971597	--	--	--	--	--	-	-	-	-
Com_4196_pos	2-[3-methyl-2-(methylimino)-4-oxo-1,3-thiazolan-5-yl]acetic acid	--	C7 H10 N2 O3 S	2.319	241.00298	6323844.81316943	5916426.822988	4318599.89640335	4979755.39753737	4740944.23541218	5573412.34083189	3348788.71179258	9715858.60746166	7388326.33392888	3832139.20961146	5447199.67666741	4200131.20730452	8002923.82310226	7116253.13166783	7213403.30736615	8579433.02142553	7362541.92226849	7271936.57901447	5882870.02609833	6515344.68435406	6820019.85795482	--	--	--	--	--	-	-	-	-
Com_4201_pos	5-(4-chlorophenyl)-3-(methylthio)-1,2,4-triazine	--	C10 H8 Cl N3 S	1.74	238.01804	3866360.73531461	3508141.5508469	2577490.8278526	2970060.67710774	2670707.51520977	2299334.08664229	2443230.78644103	2878008.23890321	7752503.50401277	6387574.45583893	3144234.42908758	667807.723565852	6459184.2330133	9243060.96109078	7118818.32052366	3165015.31932447	4096258.36103776	2663435.98371694	6190802.44840686	4407914.41256399	3803679.53075399	--	--	--	--	--	-	-	-	-
Com_4298_pos	LPC 11:0	--	C19 H40 N O7 P	7.151	426.26392	4852030.88833406	5617665.360601	6752759.98920706	5531753.59674458	5074462.87163286	4708712.41109818	6000958.20939544	5009605.13908859	2689690.89769177	5345942.42942786	4857927.85727236	6402141.316991	6077982.92164627	5370886.96925046	4582083.29402409	9408127.70928768	10741574.6394409	7824921.10792777	6006429.96380594	5278797.7388781	5329182.35008889	--	--	--	--	--	-	-	-	-
Com_4314_pos	1,7-bis(4-hydroxyphenyl)-5-methoxyheptan-3-one	--	C20 H24 O4	7.857	351.16138	2804795.16552284	1234425.36004179	1428074.96383163	1524734.5187259	1280846.80914013	2391104.24918413	4747810.57564139	6397026.07157608	2609342.52472138	3508919.12985855	10122914.7190675	1805741.08628392	3334698.91544603	1176342.05715949	2055579.05367457	761454.931590967	1564199.72119375	1693192.3497917	3032296.16939577	2385724.02371884	2502707.44204194	--	--	--	--	--	-	-	-	-
Com_4323_pos	Robinetin	--	C15 H10 O7	1.211	281.06537	2108960.76438435	5638553.27109865	8535651.83190281	4992048.96883643	5387279.17734239	6153213.97813223	2484920.99236457	5137690.44166531	4718972.70295154	6290725.29569207	3328711.42466302	6749586.70660748	2713346.80561264	5008468.95101397	5064423.15741196	7379273.41134429	4361605.59413188	3994681.6354756	3281279.71567097	2701557.173243	3974755.66241284	--	--	--	--	--	-	-	-	-
Com_4355_pos	PC (18:4e/4:0)	--	C30 H54 N O7 P	9.262	572.3717	7566469.5223632	1514894.46528567	1052699.77201182	1780041.14162492	944972.2798393	3529781.60251791	1825871.35211838	1373715.4586625	2074551.7877796	4238083.97166261	3776945.54233262	2059861.04983523	4716945.78127032	2388814.83921403	3148480.77106278	1188335.98188499	4571538.86234773	3119262.30373652	653544.180746559	546173.549614869	547841.628463809	--	--	--	--	--	-	-	-	-
Com_4402_pos	GR 89696	--	C19 H25 Cl2 N3 O3	5.169	414.13354	1311397.36230099	8702061.69684794	689464.108279676	643431.796362397	6419247.73565138	1668135.02203797	1651044.41872215	617235.218646244	687805.080094228	678801.224918564	894713.609611238	7033998.90254441	542648.865756988	639377.616137622	616568.564979345	600465.773549442	411138.492507365	341717.274139691	1573415.50492862	1334430.41018449	1259234.29705861	--	--	--	--	--	-	-	-	-
Com_4426_pos	15-Acetyldeoxynivalenol	--	C17 H22 O7	1.183	361.12241	4791084.68903728	4634061.60137015	3924955.38357686	7086716.58909963	7855799.73319838	5486622.20274812	5965743.99371859	7533531.63505307	5664665.70478537	5023670.24884314	5539164.90268534	3886317.49274904	4271088.39286345	6635853.01789738	4987939.33715227	4200405.51482337	3830814.33680206	3842163.20258128	4457213.35786163	5144031.02563609	4776098.70784645	Nucleosides, nucleotides, and analogues	Purine nucleosides	Purine 2'-deoxyribonucleosides	88337-96-6	HMDB0033444	-	-	-	-
Com_4429_pos	Tetranor-12(S)-HETE	--	C16 H26 O3	6.883	289.17755	283737.634306113	161621.240051075	121227.010957329	373237.337941965	267672.525314371	198615.678000965	298476.791815374	359219.099484147	420610.105646872	173222.485455767	718938.267012472	162475.395111911	10498205.2786592	144077.513672613	647897.988919514	151941.174962065	272935.285752755	353343.418526734	869792.575766459	671593.30045095	582693.958250629	--	--	--	--	--	-	-	-	-
Com_4463_pos	AB-PINACA N-(2-fluoropentyl) isomer	--	C18 H25 F N4 O2	9.299	349.20508	2048604.93783007	3228113.8271359	1888261.25657253	4017724.89652677	3562579.62984578	5882521.11647916	6188457.76198185	6178337.83622305	7348830.50570566	8445701.44840914	9569672.14929984	3091162.52867721	7802118.17418279	2068313.40231641	7777710.39083745	7061521.71762959	6620389.22918334	5586668.54059499	4535325.17307726	4072148.6581814	3987747.94685731	--	--	--	--	--	-	-	-	-
Com_4475_pos	NNK	--	C14 H26 N6 O6	4.654	357.19507	5963352.91387652	8504279.15679291	3994231.44160543	2136590.0737988	2893634.43097454	3812509.44997566	5665010.87822491	1573428.47644085	2240470.23565009	2260792.74199092	5038596.94236591	4896125.98407575	1345993.89853253	2357901.29605311	3077200.60573313	4070136.27125854	5699981.62572802	4760664.37761324	3660348.68638687	4110285.94333294	3922440.12780993	Organic oxygen compounds	Organooxygen compounds	Carbonyl compounds	64091-91-4	HMDB0011603	C16453	ko00980//Metabolism of xenobiotics by cytochrome P450;ko05204//Chemical carcinogenesis - DNA adducts	Cancer: overview;Xenobiotics biodegradation and metabolism	Human Diseases;Metabolism
Com_4502_pos	Obscurolide A1	--	C15 H17 N O5	1.375	274.10352	2746465.30786967	5660126.69176083	5378095.10675265	4657479.05827598	5742693.61889485	6253241.71891764	3707114.38692589	5714974.05707173	2567113.31299056	3483193.3627386	5623545.23239239	8258272.5290031	4376404.30196918	7404408.92996493	5382345.59322127	8533459.32566949	4140685.5004714	7634190.46161855	3411525.09506596	5247592.81648441	4369471.602506	--	--	--	--	--	-	-	-	-
Com_4506_pos	5,6-Dihydrouracil	--	C4 H6 N2 O2	2.857	132.07751	5485496.70901778	6874659.42830818	4936784.79990818	6172842.39565454	4740749.91466576	7743693.92630307	6083337.00563492	7050680.30324297	5895881.93202735	7257180.13695176	5620727.84429917	6818882.37600383	5524053.28005299	5268069.97943325	7549643.98260628	5124976.42410663	6856623.4911719	5983469.6274383	5588807.91440161	5974316.83582104	6266119.35413236	Organoheterocyclic compounds	Diazines	Pyrimidines and pyrimidine derivatives	504-07-4	HMDB0000076	C00429	ko01100//Metabolic pathways;ko00240//Pyrimidine metabolism;ko00770//Pantothenate and CoA biosynthesis;ko00410//beta-Alanine metabolism	Global and overview maps;Metabolism of cofactors and vitamins;Metabolism of other amino acids;Nucleotide metabolism	Metabolism
Com_4510_pos	Emtricibatine	--	C8 H10 F N3 O3 S	1.037	248.05067	6409161.70757129	5274049.73869046	7970610.6962561	2721963.22963844	2578862.81866199	4417979.52830421	2491690.97949656	1804111.07156063	5321463.40741011	1504722.07983809	1633996.19753562	5555922.06206783	2712700.32441104	6520295.32514731	4848960.94810524	4678028.47585268	3212295.60877344	3385795.58008672	3149292.80906534	3722611.57983765	2979392.83171373	--	--	--	--	--	-	-	-	-
Com_4549_pos	Spermine	--	C10 H26 N4	0.99	203.22289	7081235.19800784	4794041.98563094	4506681.49719279	3554494.60618121	2792000.08679762	2698509.52380074	2061484.52718687	2488094.56204699	1422980.40930697	1616226.23284778	2125468.66224626	3790398.55441464	3168245.40727042	4219448.53688595	2216082.45243846	1558423.36922342	2414779.06706344	5540164.84503739	3442081.5917081	2052116.45388274	3782329.04424632	Organic nitrogen compounds	Organonitrogen compounds	Amines	71-44-3	HMDB0001256	C00750	ko01100//Metabolic pathways;ko04976//Bile secretion;ko00330//Arginine and proline metabolism;ko00480//Glutathione metabolism;ko00770//Pantothenate and CoA biosynthesis;ko00410//beta-Alanine metabolism	Amino acid metabolism;Digestive system;Global and overview maps;Metabolism of cofactors and vitamins;Metabolism of other amino acids	Metabolism;Organismal Systems
Com_4552_pos	--	O-Phospho-L-serine	C3 H8 N O6 P	1.274	186.01665	7077514.83387019	5023935.33836185	3961683.11191218	4908835.7873183	5141387.81300279	4314813.01620793	3261432.33118595	4298236.46757908	3644327.89432856	4525809.80398362	3323103.09318837	7001164.4261877	3146582.25327971	6760930.28907525	5962499.77464102	4501432.36794084	6609063.64567163	6958886.33951431	3876331.50406634	3853522.23035797	3931314.98354539	Organic acids and derivatives	Carboxylic acids and derivatives	Amino acids, peptides, and analogues	17885-08-4	HMDB0001721	C01005	ko01100//Metabolic pathways;ko01110//Biosynthesis of secondary metabolites;ko01120//Microbial metabolism in diverse environments;ko01230//Biosynthesis of amino acids;ko01200//Carbon metabolism;ko00270//Cysteine and methionine metabolism;ko00970//Aminoacyl-tRNA biosynthesis;ko00260//Glycine, serine and threonine metabolism	Amino acid metabolism;Global and overview maps;Translation	Genetic Information Processing;Metabolism
Com_4583_pos	2'-fluoro-N-[3-(trifluoromethyl)phenyl][1,1'-biphenyl]-4-carboxamide	--	C20 H13 F4 N O	1.102	360.10107	3782155.0781382	2476936.45651383	3560995.38931588	1366898.33995261	1418699.19133025	5172338.57632836	2928503.48771021	3769079.62100352	3048567.44472861	2661619.32259768	3384374.5093217	2137157.93115842	5680765.94888048	7965208.81932266	3846721.64715781	4302656.17676493	4802853.7041115	2672757.79633455	3695146.28419026	3016638.38932769	2947322.50382648	--	--	--	--	--	-	-	-	-
Com_4601_pos	(1E,4E)-1,5-bis(4-methoxyphenyl)penta-1,4-dien-3-one	--	C19 H18 O3	2.716	317.116	5447602.98639669	3204477.33115906	3018755.79061273	4581008.64505511	5139038.1134033	5170754.46895093	5088151.88435272	5184133.64843793	4867033.7090952	3687574.0116534	4000139.44274204	4132455.98077283	3721338.50484494	7904789.04403314	6390144.55704917	3747773.58221537	3830015.61955959	3978430.04513803	5891321.54114996	4129408.93392705	3443823.22819566	--	--	--	--	--	-	-	-	-
Com_4707_pos	(E)-2-Hexadecenal	--	C16 H30 O	9.301	261.22128	1956011.27145425	2697564.57322979	1241554.35833577	3418715.55524246	3183458.88480656	4788543.49856282	4693240.86918186	4730297.10181912	5956744.60209417	6505477.26229925	8791711.94957478	2615829.8744421	8621115.85603026	1439460.72258266	6729115.78641296	5561626.08985717	5479605.79108964	5380766.68156105	3288743.90756518	3393171.42593178	2291440.43493474	--	--	--	--	--	-	-	-	-
Com_4717_pos	--	UMP	C9 H13 N2 O9 P	2.056	325.04291	2661287.93807956	2304065.76875691	7395659.34771577	3681721.81652664	2086317.80943964	3126884.31404741	2525641.31029954	3673354.41068003	3623548.17447418	7350074.29462829	1947099.57633408	2501845.15548005	1493767.94594862	2695008.48136238	3608577.97403962	4203940.63816579	2463141.34975797	1958986.58946093	3219420.52138433	3671093.1604915	3309771.52576713	Nucleosides, nucleotides, and analogues	Pyrimidine nucleotides	Pyrimidine ribonucleotides	58-97-9	HMDB0000288	C00105	ko01100//Metabolic pathways;ko00240//Pyrimidine metabolism	Global and overview maps;Nucleotide metabolism	Metabolism
Com_4738_pos	APK	--	C14 H26 N4 O4	5.136	357.21353	3302381.46008067	552326.084012285	1649328.01368441	4700919.68347081	2657286.20461727	1532149.80139622	6524967.57060877	2468605.51631508	1140031.76559725	3474110.94717654	1174915.0919892	366288.005396143	1518749.30108584	7515871.0814868	533354.868827291	1290310.44112884	809713.031514891	2248119.45409613	2912965.40841413	2643735.39980733	2250792.61429769	--	--	--	--	--	-	-	-	-
Com_4755_pos	2-(cyclopropylimino)-3-(2-thienylmethyl)-1,3-thiazolan-4-one	--	C11 H12 N2 O S2	1.163	253.04395	4774317.62136712	4962074.98763606	5122506.88440734	4050808.22523401	5384843.87348711	5346736.71572319	3184959.79695356	3978814.42146771	4911562.176025	2382666.30155102	3874813.46532301	7525952.66533316	2010744.64335884	3689020.20595495	2819967.48933998	5354242.06042	6274701.97808225	6268706.05536136	4157295.42120174	4433623.42103999	3892700.98176311	--	--	--	--	--	-	-	-	-
Com_4784_pos	Radicicol	--	C18 H17 Cl O6	2.026	347.06314	2719042.11517046	2129433.70268552	7197136.86901366	2482443.45016338	2135828.17476077	3191759.1332947	3387756.85960736	3361019.19943042	3139738.1404912	3732668.24784543	1946236.80375416	2078450.96085435	2245505.53624418	2226059.40622144	2384469.06495713	1338333.18363622	1440777.92190709	1784418.55138421	1572339.39638547	1993944.35578562	1426847.21053835	--	--	--	--	--	-	-	-	-
Com_4801_pos	--	Terephthalic Acid	C8 H6 O4	1.407	167.03413	4299477.16490293	6196967.19180327	3984433.86876648	7709876.39688365	6089018.89723047	5781366.34915302	3275016.2299782	5685282.11161798	3326978.05022509	4870324.82119202	4438260.68225457	2526300.99860172	3335041.41929432	5707478.56540648	5589063.15823932	2808560.24452848	3905400.47195877	4439165.31167614	5808521.06988049	3064758.80237768	3902633.6730507	Benzenoids	Benzene and substituted derivatives	Benzoic acids and derivatives	100-21-0	HMDB0002428	C06337	ko01100//Metabolic pathways;ko01120//Microbial metabolism in diverse environments;ko01220//Degradation of aromatic compounds	Global and overview maps	Metabolism
Com_4809_pos	SLH	--	C15 H25 N5 O5	4.943	356.19388	261909.249624491	586348.785970141	7149884.51095419	2167030.91806713	802790.426619837	1010817.29422181	420728.755434923	1941234.71335594	462196.04323611	712732.300419801	820497.334276812	542838.144389438	186583.052038983	310045.404100024	242583.555388074	481924.083043188	249517.692682993	172701.266221688	573973.525508148	894682.015357336	563577.95672344	--	--	--	--	--	-	-	-	-
Com_4813_pos	Dehydroepiandrosterone (DHEA)	--	C19 H28 O2	6.48	271.20532	2644795.08079979	2998941.71456125	1289980.08752483	4505134.72854335	5219057.1499496	3236221.50231277	3547028.23380675	2621886.70128174	1574662.67700029	3398268.5787129	3569691.78633362	3601587.94580065	2062519.77769355	1121026.46337398	2642202.38093702	1922746.16913891	8874608.36240297	3653078.2031541	3043986.83285184	3017201.98271087	3222550.78524701	--	--	--	--	--	-	-	-	-
Com_4849_pos	3-{[(3S)-3-(1,3-Benzothiazol-2-yl)-1-pyrrolidinyl]methyl}benzonitrile	--	C19 H17 N3 S	5.231	320.12503	361270.185803178	1472054.87322863	7054652.92347307	2391787.53201544	1552820.68960762	1305988.01990243	299001.423979538	511463.641517739	528877.746634597	1431946.05094209	507609.6323083	2684853.37363618	617823.942224989	210427.050495417	279987.942157462	2309346.27434074	1014035.00171728	595673.213592389	1033936.41493007	763869.937630621	600383.281865824	--	--	--	--	--	-	-	-	-
Com_4873_pos	2-Arachidonoyl glycerol	--	C23 H38 O4	8.689	361.27353	5817701.52044993	7138061.8221606	6743014.86798932	6903269.30961822	3823633.99613179	6795204.07583782	4289784.93893321	3651379.50190871	4874784.13302041	5027503.19282682	7220338.19653996	2528267.01053046	7927990.8787109	3282584.51414903	4195517.58917122	4719460.56997359	6038877.75264088	4992464.01707515	3566976.04642959	3134877.63807761	3916796.01458573	--	--	--	--	--	-	-	-	-
Com_4875_pos	Estazolam	--	C16 H11 Cl N4	4.708	295.07437	4350247.64828144	2653004.34013492	6992031.27643374	3335858.58379625	2207047.84209401	3042846.55594411	5947319.58856594	3296138.53744885	4187478.90652619	5083634.53571652	4548041.09842346	3794629.53751369	1415239.47178247	3252858.79263056	2781759.76882012	3423392.80092529	1646185.58241859	2631705.64106984	3749739.5958606	5043964.20322508	4319598.35136488	Organoheterocyclic compounds	Benzodiazepines	1,4-benzodiazepines	29975-16-4	HMDB0015346	-	-	-	-
Com_4876_pos	N1-(2-cyanoethyl)-3-amino-4-chlorobenzene-1-sulfonamide	--	C9 H10 Cl N3 O2 S	2.278	282.00589	3667959.3963734	3317993.24519725	2540177.85403025	3320478.29249323	3939992.99730694	4065365.20847933	3159538.32812289	6249902.11261206	6204391.2808637	3764665.94951898	2813356.26244153	3150560.45857058	3663475.56282709	7156520.18040526	6215517.43740979	3306377.98995244	4963491.68971722	3625161.0952159	3174230.07235429	5158061.98869591	4502916.86190825	--	--	--	--	--	-	-	-	-
Com_4884_pos	N-{2-[(4-amino-5-cyano-2-pyrimidinyl)sulfanyl]acetyl}-N'-phenylurea	--	C14 H12 N6 O2 S	2.382	351.05927	1495768.33413352	806887.517281379	6977464.11225894	1816844.9765506	1555257.2613755	1662444.79324684	1165412.99011849	2426227.99876155	2873839.4128134	1149677.34317698	1339767.11437099	3631987.79678918	1238487.74804771	1513286.93524255	1726844.82379337	2618990.37194218	1931387.81627199	1815132.16026878	1447820.87257593	2240944.35510546	2091664.37402888	--	--	--	--	--	-	-	-	-
Com_4899_pos	SM (d21:0/13:0)	--	C39 H81 N2 O6 P	11.306	705.59082	952731.292259848	1147137.34543581	1081969.86004083	746394.776141714	490599.870280922	435178.13600084	417671.610177304	524417.126764222	796958.482409791	786804.423806578	1583261.01449593	778812.963029766	1266023.76026066	422308.388956073	1314867.53219953	3810006.98950029	8622363.83953847	988073.425918375	980156.516682929	1070953.82555786	762909.990851116	--	--	--	--	--	-	-	-	-
Com_4906_pos	LPK	--	C17 H32 N4 O4	4.741	357.25082	2067117.03762838	2927189.61173685	4136524.93301321	7438173.33260343	4757439.91128228	2767008.38679535	2102303.94626513	6221743.14106415	2860343.26685865	2421614.72035908	1880235.0364515	3738757.6862637	1621006.7343569	2039318.89050286	2500831.51124635	6229192.28954632	2868491.38301986	4863235.55482615	3007748.30802782	2096661.35808594	2524558.41494508	--	--	--	--	--	-	-	-	-
Com_4958_pos	--	2-Naphthol	C10 H8 O	6.481	145.06485	2985883.86574548	3153779.19781283	1877922.8960858	5354430.65021161	4810254.97120632	3558143.90861657	3859515.23710286	2957984.56171103	1593184.59245106	3871980.01148973	4183512.6919174	3590212.68648703	2607339.97308165	1396673.9565842	3022338.51820429	2464546.51892521	8332958.06521283	4379064.59987797	4189945.3135779	3660444.25363211	3879307.63875771	Benzenoids	Naphthalenes	Naphthols and derivatives	135-19-3	HMDB0012322	C11713	ko00980//Metabolism of xenobiotics by cytochrome P450;ko07114//Naphthalene family	Skeleton-based classification;Xenobiotics biodegradation and metabolism	Drug Development;Metabolism
Com_4974_pos	Trovafloxacin	--	C20 H15 F3 N4 O3	2.243	439.09747	5984076.45808562	2456883.86542352	1809004.70736996	3412231.53222354	3797862.62589734	2769158.53570463	4238159.81776075	5032025.60173726	4563178.79999808	3149824.25278093	2689705.02802418	2599339.68315763	2865002.19315321	4975289.00779046	7221018.09071113	2791274.39028103	2160936.58823009	2656199.08600352	3617777.96076302	3151676.25476691	3800185.29197222	Organoheterocyclic compounds	Diazanaphthalenes	Naphthyridines	147059-72-1	HMDB0014823	-	-	-	-
Com_4998_pos	2-(4-chlorophenyl)-4-(methylthio)-6-(4-pyridyl)pyridine	--	C17 H13 Cl N2 S	2.053	313.05151	4844467.26585045	4774686.36296537	4227249.63301066	5646815.49723116	5085052.82182426	6385438.72160468	5313727.19594873	6195938.86330907	4160724.85266927	3994628.30546451	5773337.9882352	4442975.23796526	3940157.32644058	3997595.33035435	3749288.76710917	5035796.77166669	5271790.11754457	3927858.40858641	4007023.38312847	4363249.57656152	3955869.85595133	--	--	--	--	--	-	-	-	-
Com_5006_pos	VNK	--	C15 H29 N5 O5	4.738	342.21008	5894294.21920215	3769252.52688036	4088074.16118681	3343176.53965615	2110594.26466284	2058407.80730852	2990988.05793603	1948565.47502012	2478827.62220161	1944444.54449186	4087759.07986679	3515597.81775282	1811781.99539392	2519394.72905769	2014175.51923402	2509410.23620702	3751282.23485713	2146178.91089287	2840954.8651761	3115942.85457641	3007461.78054623	--	--	--	--	--	-	-	-	-
Com_5091_pos	PC (19:2/19:2)	--	C46 H84 N O8 P	10.993	810.60138	1518045.03666034	2125974.41171431	1577118.30372634	2917348.90368718	2065996.77907218	1212999.59865921	921739.536708058	1026459.76546196	1895292.99303657	1739181.12946506	1135196.53361328	1408213.90153811	1183879.64672445	1521175.30200111	1301844.5587329	1623488.38158924	7886091.94088208	4159364.84584923	1579796.19691815	1478797.53178184	2622004.65140415	--	--	--	--	--	-	-	-	-
Com_5199_pos	FRH	--	C21 H30 N8 O4	9.172	459.24817	3942296.71362845	6438286.74166288	4094342.90248251	4775324.44374588	3847300.04285819	4901689.62177595	4827996.30092548	6259952.09354077	4783120.24525649	3859349.29979288	5580249.48494337	1694863.70237953	6308546.89144908	3818722.18613446	6890930.49186195	3619141.20479121	3700398.58496213	6045357.41907937	3897161.45592146	3386311.08349591	3174009.78227682	--	--	--	--	--	-	-	-	-
Com_5226_pos	--	NAD+	C21 H27 N7 O14 P2	4.523	332.56207	3751126.99038575	5524919.23738552	5033581.66753389	4397087.23371624	4733729.47350972	4317046.4115099	3307346.7586981	3238611.09816761	3424946.57053966	1779651.42609072	5189804.62858073	6263375.09417087	3783963.89359925	3122183.76474451	2373795.57087975	3848283.13276273	5037726.29907262	4241641.17466364	4103306.93716877	4031255.89413578	4761321.0806	Nucleosides, nucleotides, and analogues	(5'->5')-dinucleotides	HASH(0x2204958)	53-84-9	HMDB0000902	C00003	ko01100//Metabolic pathways;ko04977//Vitamin digestion and absorption;ko04925//Aldosterone synthesis and secretion;ko00760//Nicotinate and nicotinamide metabolism;ko00730//Thiamine metabolism;ko04152//AMPK signaling pathway;ko00190//Oxidative phosphorylation;ko04211//Longevity regulating pathway;ko00983//Drug metabolism - other enzymes;ko04212//Longevity regulating pathway - worm	Aging;Digestive system;Endocrine system;Energy metabolism;Global and overview maps;Metabolism of cofactors and vitamins;Signal transduction;Xenobiotics biodegradation and metabolism	Environmental Information Processing;Metabolism;Organismal Systems
Com_5228_pos	1-(4-benzylpiperazino)-2-(pyridin-2-ylamino)propan-1-one	--	C19 H24 N4 O	9.188	325.20166	2585971.22271975	2206050.84020985	2061910.03742094	3283968.62464305	3107670.54023129	4461357.18108489	4154121.2845859	6496894.16918929	4241050.98752917	4891414.51842428	7039240.04181635	2704906.9600818	4335550.9416166	1321515.68534343	4353180.48988202	3209370.18728031	3057656.22728868	3378730.72285823	2728641.31940786	2404713.34789478	2321193.30809959	--	--	--	--	--	-	-	-	-
Com_5254_pos	Anastrozole	--	C17 H19 N5	4.942	294.17487	747482.451042884	945965.185447999	5893672.70344124	6455676.38592401	2939792.33738318	1533759.94907365	1869231.45098768	2531537.92193727	1355392.19970078	4489207.21999126	2374076.60079593	5414108.16968961	828485.290937318	814389.50422417	887877.600259389	1302495.34154908	719063.734345996	756169.206985223	1573566.48003838	2241734.82516461	1930126.75359055	Benzenoids	Benzene and substituted derivatives	Phenylpropanes	120511-73-1	HMDB0015348	-	-	-	-
Com_5290_pos	5-ethoxy-2-[(2,3,4,5,6-pentafluorobenzyl)thio]-1H-benzo[d]imidazole	--	C16 H11 F5 N2 O S	1.133	397.04315	1987215.17780164	4522842.41046472	1791866.37510166	1976158.8087505	2439703.73186299	999923.64257412	524720.159747028	2223656.97647719	2380423.39406645	576158.468896645	449833.923617811	6117390.79266788	556201.027450329	1440610.63959289	1683266.50289081	2728031.69228375	1859838.73277546	2544998.77999386	1309018.6391221	1426411.97844218	739552.345123637	--	--	--	--	--	-	-	-	-
Com_5295_pos	Cer-NDS (d20:0/16:0)	--	C36 H73 N O3	9.239	568.56653	697054.476551218	1758950.34078414	1588266.21137932	4031109.95255273	2058727.14003404	4240981.66313181	4421326.79772387	5755638.41676228	609803.21123256	6125538.85271799	6975087.83208508	1558464.10063641	6894305.79921813	641570.374180304	6054861.09534965	3315557.6082242	1989917.67597534	1652319.71884344	2287625.28296127	2312990.17611094	2395026.15178342	--	--	--	--	--	-	-	-	-
Com_5298_pos	--	2-Phenylethylamine	C8 H11 N	6.081	122.0968	1095921.24108174	3186974.54016677	1154323.86242417	2026726.04535041	3068481.11541004	3848062.28292618	3153594.3622472	2888751.89002733	3462813.06455112	3391480.57611739	4193129.58114893	696412.016594721	3125185.45448365	6032790.38690205	2503633.37932718	1436135.79692608	903932.474021999	1365912.58664119	2300810.2876283	2699350.24508801	3125984.19797157	Benzenoids	Benzene and substituted derivatives	Phenethylamines	64-04-0	HMDB0012275	C05332	ko01100//Metabolic pathways;ko00360//Phenylalanine metabolism	Amino acid metabolism;Global and overview maps	Metabolism
Com_5311_pos	N-[(4-hydroxy-3-methoxyphenyl)methyl]-8-methylnonanamide	--	C18 H29 N O3	5.061	330.20328	1577796.65782228	2805158.33629581	3057847.99423658	1436904.80434099	3376607.13206084	2281128.87292004	2090035.75709295	3654201.42900087	2804148.65746147	1334595.61804769	1840183.84909836	6062514.58294413	2145177.52709573	1744465.28838715	2920875.08588087	4971946.9543344	2680409.54492152	3346586.54177238	1750678.81482287	3100876.24008709	2854674.22592552	--	--	--	--	--	-	-	-	-
Com_5350_pos	16,16-Dimethyl prostaglandin A2	--	C22 H34 O4	7.303	385.23502	3011182.70013331	2040590.83179487	887315.149485133	2506400.94191334	1298391.5473018	2610614.30403136	2466275.43548471	6211682.06855359	4329661.71443059	1469795.79590924	4150115.59443864	813521.097484687	1978030.62299335	999412.349880192	2470019.68954458	3231222.75343608	1036175.9628582	1669533.53111863	2525197.76414003	2311569.25498462	2130992.75646087	--	--	--	--	--	-	-	-	-
Com_5402_pos	KNK	--	C16 H32 N6 O5	4.732	371.24176	4800476.54555231	4023917.32049484	5662529.52029018	5677457.61368848	5392919.68512829	4380101.85919244	3560961.62931432	4439488.14727429	3857510.45257673	4546051.69135349	3144072.21271614	4334444.2117649	2410032.4895361	3335711.80119492	3444541.27344733	3498998.73964562	4115862.41544015	3265078.51620048	3429094.67927012	3135134.33349852	2957979.82954	--	--	--	--	--	-	-	-	-
Com_5408_pos	2-Ethyl-2-phenylmalonamide	--	C11 H14 N2 O2	3.967	413.2146	2278181.95009075	5673692.30259646	4242081.87304002	3302438.80880139	4855997.5146636	3959956.94708231	3147688.6666779	5806301.90635362	2253114.66588952	3040589.48494779	2804531.30901356	5280428.73161062	2117799.96682501	2054680.88650496	2341802.15000096	3019493.35924613	7020354.84254797	3260223.47292816	3830391.72021493	3856878.95174444	3638884.90645415	Benzenoids	Benzene and substituted derivatives	Phenylacetamides	-	HMDB0245113	C07499	ko07033//Anticonvulsants	Chronology: Nervous system agents	Drug Development
Com_5433_pos	5-fluoro AB-PINACA N-(4-hydroxypentyl) metabolite	--	C18 H25 F N4 O3	10.56	365.19858	4856357.45793465	3276774.01558013	2715749.71163205	2799528.56776118	1616225.53154283	4286131.46605056	2816868.11584918	2538700.39896958	1945364.70886547	3744146.07692374	6029697.96326472	911849.890594441	7191094.15742449	2288677.00493559	3507763.08928771	1404861.4158664	2164250.09677695	2268209.63895052	1507348.32975357	1264503.8177568	1221209.91199907	--	--	--	--	--	-	-	-	-
Com_5502_pos	6-Ketoprostaglandin F1��	--	C20 H34 O6	9.877	353.23361	4085181.92553202	2962809.7339617	2533108.95347088	3090994.15344529	2151530.03581465	5335714.85094283	3386306.61858909	4984820.81840935	2808871.16333359	4346893.00736146	6128488.47177504	1053928.70238458	5841782.25815943	1502283.2589473	2969426.32383286	2476218.08150361	2873511.86999867	2394838.00611288	1529573.62641052	1240788.12136245	1080368.94262427	--	--	--	--	--	C05961	ko01100//Metabolic pathways;ko00590//Arachidonic acid metabolism	Global and overview maps;Lipid metabolism	Metabolism
Com_5513_pos	Vasicinone	--	C11 H10 N2 O2	5.138	221.09262	2474776.11132468	2571044.8166334	3674403.98162186	4057069.57786775	5239642.38180159	3624654.01841271	4279094.12012596	2631643.40981665	3561233.16971131	3439611.92742988	2673990.18451116	2889518.36960261	1901725.2945153	3242497.14520336	3432275.1244191	3486957.3053487	1665776.80299266	1963571.03895556	2547020.96131301	3136454.50223185	2608556.70350646	Organoheterocyclic compounds	Diazanaphthalenes	Benzodiazines	-	HMDB0259770	-	-	-	-
Com_5523_pos	2-(4,4-diphenyl-1-piperidinobuta-1,3-dienyl)phenyl acetate	--	C29 H29 N O2	4.834	424.22086	1211459.60244984	3027237.7083291	1837146.2806243	1647561.394232	1045360.1368071	1360492.65539875	546839.600755075	743802.477288842	835840.189475582	1100538.44523928	2388007.80697951	1952329.43450709	1534790.68153102	2921693.45715608	2813223.52753652	972596.294328654	1998460.85055767	6267768.10371813	1265473.30029793	2146621.89584417	1643573.45000237	--	--	--	--	--	-	-	-	-
Com_5550_pos	Limonin	--	C26 H30 O8	4.794	488.23724	4171283.61159617	4131490.44033665	5397552.85441314	3697208.73298594	4219895.12916701	3422866.00295945	1834253.80816722	2932043.36339301	2808966.80894587	4755141.51333866	3124157.37193514	3644916.17188706	2823607.67989877	3483578.86147165	3420977.86830578	4617985.7366243	3101258.99849108	2364756.9160473	2886560.66005648	3738388.09884278	3803006.32777296	Lipids and lipid-like molecules	Prenol lipids	Triterpenoids	1180-71-8	HMDB0035921	-	-	-	-
Com_5616_pos	L-threo-3-Hydroxyasparate	--	C4 H7 N O5	1.78	168.04944	2000203.29061604	4512637.82082361	2863826.69126937	2393446.08266883	5041027.75494136	2199139.32742782	1984696.22096425	1659781.30549708	2370800.49517937	2924932.21547534	3146135.5607253	1178130.10067173	3761619.61003888	3634450.88644386	3757204.36377424	4112545.64500877	5193357.63567443	2939635.52385302	2037031.657674	3473367.49485872	3078099.50898646	--	--	--	--	--	-	-	-	-
Com_5626_pos	di{4-[(2-hydroxyethyl)(methyl)amino]phenyl}methanone	--	C19 H24 N2 O3	6.092	329.1835	906058.156418776	3100610.923127	1201347.0153127	2266569.91234925	4116899.66013159	5094496.6469607	3938972.70911912	3909202.49315787	4590374.20274186	4805025.3483738	5270383.98919556	616439.083258538	3654246.63556604	5148415.26695989	3070122.63326	1738589.24277738	866998.709184976	1338877.70848766	3278912.06506942	2911206.38804274	2991572.52873169	--	--	--	--	--	-	-	-	-
Com_5661_pos	3-Methylcrotonylglycine	--	C7 H11 N O3	5.139	141.05759	3964190.93369179	3523373.10391527	4156308.3710873	4785205.24565226	4729666.23023973	4753272.47068001	5038981.75644617	2939586.34945437	4886292.28338079	5268609.39404645	4070222.72080306	4535195.03716435	2373265.66657596	5253984.00086225	5352431.80243691	5287060.01949244	4303161.81047723	3574961.73444631	4217971.38420465	3884512.90076454	4468416.78493288	Organic acids and derivatives	Carboxylic acids and derivatives	Amino acids, peptides, and analogues	33008-07-0	HMDB0000459	-	-	-	-
Com_5752_pos	Cer-NDS (d20:0/18:0)	--	C38 H77 N O3	9.592	596.59753	681210.607038822	1303940.90268131	1219216.64886032	3047137.95367814	1393078.43257762	3446596.14255114	3325298.02040082	4604085.63210963	614220.736091296	4455654.16503325	5932876.30827649	1196148.06892291	5391891.89832055	390436.295619893	5079725.17319168	2333966.34374141	1401331.0627675	1247280.80594014	1623938.17056833	1683643.6903281	1567766.68328738	--	--	--	--	--	-	-	-	-
Com_5775_pos	PC (18:1/20:5)	--	C46 H80 N O8 P	10.318	806.56769	1525369.70904617	1732176.04263742	1689818.59779184	2129115.60921365	934407.827574036	1153281.94508746	908457.982711342	845763.734570068	1160892.12280888	1438607.59045935	1444534.60247638	1026419.31630107	1451979.78902788	613389.476053668	1070739.22586654	2148135.51220158	4696944.94960432	5736305.27341371	1103836.47719006	1298665.49665569	693766.133745204	--	--	--	--	--	-	-	-	-
Com_5791_pos	Kinetin	--	C10 H9 N5 O	1.148	216.08948	2412620.79779019	2950314.19966326	2795069.74087194	2650082.39808547	3700608.15174094	1880684.35862161	1620582.09808438	2990505.30993552	3517487.53217047	1609681.82974454	2656422.38149308	3498656.24878292	1698533.63486697	5089802.46333014	2928787.66373177	3041890.45840947	3062316.13923921	2894610.65681151	2804563.1452532	3014599.58451363	2551422.99843687	Organoheterocyclic compounds	Imidazopyrimidines	Purines and purine derivatives	525-79-1	HMDB0012245	-	-	-	-
Com_5814_pos	N-{4-[(nitromethyl)sulfonyl]phenyl}acetamide	--	C9 H10 N2 O5 S	2.484	296.99283	1870686.1512953	4636573.51287924	4615357.55930413	3225225.28908546	4391462.34647608	3811424.2994476	3760088.30437241	3164605.90969676	3751408.49159095	5216699.96484236	3510531.35527985	4528770.45887316	952785.190671624	3959201.95045833	1883001.71610418	3287984.20005013	3168517.09579532	2433537.80257581	3495746.04573466	3585330.45484603	3976837.45861976	--	--	--	--	--	-	-	-	-
Com_5853_pos	Parathion	--	C10 H14 N O5 P S	2.016	292.03934	2374771.53823682	1526692.12146146	1134686.22336618	1022327.72905906	757285.587800896	662013.357956529	1369517.0021243	1793157.94365454	1359370.68759238	1210313.95973309	1391709.8385368	462687.479587152	1450412.75910152	3477648.87266597	5711049.25809528	430088.449482758	1383244.40196194	494238.419609289	1960260.48219421	2700385.1330471	2410767.74343786	Organic acids and derivatives	Organic thiophosphoric acids and derivatives	Thiophosphoric acid esters	56-38-2	HMDB0001355	C06604	ko01120//Microbial metabolism in diverse environments	Global and overview maps	Metabolism
Com_5857_pos	Cocaethylene	--	C18 H23 N O4	1.454	301.15036	2031828.64911169	3160980.15096064	2449443.70682591	4037777.30194193	1952844.609283	4740994.76676393	2307318.51086446	4029099.77124958	2697296.30324877	1735317.71205215	2818640.1056739	2790983.2629669	2098379.72210748	2409097.17593976	2927128.28176449	3227659.79820359	2596963.67389115	1926776.34730499	2254504.26313776	2073621.79396061	1879695.15177672	Benzenoids	Benzene and substituted derivatives	Benzoic acids and derivatives	529-38-4	HMDB0041860	-	-	-	-
Com_5869_pos	UNII-UGT5535REQ	--	C17 H18 Cl N O	4.79	575.21991	2843846.47407862	1626836.22308988	2985851.13528243	5232216.15066924	2057424.3840833	3014374.63176065	1862352.32094933	2392025.07713836	1652484.54495477	2898544.07904861	3520095.8249807	1528149.54727559	1383027.75625127	1541809.21110055	1652511.66088369	1784731.92443084	1410734.19844431	1439197.45753677	1969512.91965453	2814921.40441265	1847828.98762209	--	--	--	--	--	-	-	-	-
Com_5882_pos	--	lipoamide	C8 H15 N O S2	4.781	206.06784	1376231.73283667	2554926.97746878	4837687.065636	2580227.74429232	1570026.89561624	1391620.36322538	1331775.07346951	1284719.38165882	1559096.27218945	1612246.89371541	1472495.15870541	1584966.74704178	1289649.13730592	1611519.11310753	1664987.3333751	3325320.98459291	1500220.60538896	1486651.09412447	1429799.32379127	1347494.32765698	1374874.1175147	Organoheterocyclic compounds	Dithiolanes	Lipoamides	940-69-2	HMDB0000962	-	-	-	-
Com_5904_pos	2-(2-amino-3-methylbutanamido)-3-phenylpropanoic acid	--	C14 H20 N2 O3	5.243	265.15543	137049.590149398	2681609.92748338	4809593.81876209	3329699.21343874	3989673.5931678	4171347.79302961	360651.205989752	4565938.91440568	3302444.49219343	3385229.74164996	406636.380363303	4600402.86621897	1674945.99631166	215143.989765023	1068732.27374219	3993559.16494535	2642898.86464351	2826463.33040151	560676.366157688	510581.151878667	426445.175900461	--	--	--	--	--	-	-	-	-
Com_5928_pos	--	Lysops 22:5	C28 H46 N O9 P	10.179	572.29871	1229622.82526163	3950007.35624378	2160283.16281166	2587293.98333561	2524692.20917409	2055466.18659358	2947740.14296085	3048019.26050255	2153307.63359744	1579082.38056554	5164176.3232309	4933043.36045094	2841741.98495884	2531892.05077786	1574863.67687258	2480360.28797063	2394897.72294281	2249369.93158101	1694698.81308513	2436807.00199952	2118658.74329622	--	--	--	--	--	-	-	-	-
Com_5967_pos	Cysteinylglycine	--	C5 H10 N2 O3 S	3.529	179.04971	4231315.83414269	2278866.58333642	2269326.05272821	3909980.55992399	3271189.35038925	4098102.67471125	3508364.81942001	2367947.34799904	2362805.58688916	2918355.4040862	4839312.12887252	2946335.64674583	2781441.4502258	2625868.12550313	1956696.74790975	4307242.59502022	4773997.8665391	3407381.27250511	3368935.66721627	3164908.06253286	2554814.35523451	Organic acids and derivatives	Carboxylic acids and derivatives	Amino acids, peptides, and analogues	-	HMDB0257594	-	-	-	-
Com_5991_pos	Tetrahydromagnolol	--	C18 H22 O2	4.764	271.17068	1618030.54534431	2344060.1801158	4275994.38071705	2516480.92989659	4477607.78624102	2398262.45935267	1247637.04110866	2370026.88716861	2560915.72100459	2095036.24203057	1635619.33062127	4774272.78640187	1042191.52903715	1635766.19078442	1854108.47861742	3721382.18371587	2606673.98511194	3056684.52967985	1744406.53615701	2355158.75486381	2018295.5434017	--	--	--	--	--	-	-	-	-
Com_6005_pos	Fisetin	--	C15 H10 O6	1.775	309.03152	3673117.29530542	2044925.31247753	3510578.46626498	3546722.61824114	2492639.92565235	4523708.951122	3187230.82529408	4769114.88847877	2651972.66051184	2975764.71459468	3143495.55289791	2253896.1638761	2148323.28651701	4172414.19747512	4733882.57050862	3548365.85670516	2606361.81923774	2166930.26303529	4167327.62787069	3643575.2178164	2495756.03503913	--	--	--	--	--	-	-	-	-
Com_6070_pos	N-{6-[(5-chloro-3-pyridyl)oxy]-3-pyridyl}-N'-methylurea	--	C12 H11 Cl N4 O2	3.886	279.06522	1694193.39368705	1236265.851222	1722187.58391652	640657.92765402	1282242.8071095	1254680.04589621	1176171.10278916	4912583.00303218	1027694.02203876	687563.887081635	3214656.64788639	1339061.17426236	2139521.95795526	1124964.0740223	1609543.85554693	2867665.56045793	2759033.37635417	3662991.25265824	1905038.39593466	1531370.71891781	2074665.46405115	--	--	--	--	--	-	-	-	-
Com_6172_pos	Octyl hydrogen phthalate	--	C16 H22 O4	6.679	279.15671	3046132.36139437	3048717.6294359	1924468.90248785	1737801.94868545	2584626.58273301	2451859.31629071	2811810.41636162	4736584.90463351	2981293.55457782	1499316.62413197	3889218.52700175	2362266.66833174	3759837.62489097	1265961.50261833	1541655.09801116	803123.478524558	951271.009053487	2488049.27223254	2694436.3782159	2551763.83754757	2336469.53163842	Benzenoids	Benzene and substituted derivatives	Benzoic acids and derivatives	-	HMDB0254869	-	-	-	-
Com_6212_pos	TQH	--	C15 H24 N6 O6	3.894	407.15967	1416087.86086648	1794253.69373643	2931788.65393209	1651261.49532261	1883933.47813552	1764023.2584659	1085461.86056451	1955656.78404463	1019078.44289389	1185369.89633476	2547940.95633979	4501429.61426256	477780.181697688	555169.050395137	1122829.61183536	2972983.82714067	1081895.39316546	2248280.23171807	1655864.04651951	2272278.35533008	2147186.53027931	--	--	--	--	--	-	-	-	-
Com_6238_pos	KQH	--	C17 H29 N7 O5	4.544	434.20767	2237726.56242514	2560821.67791473	3651657.26255407	4178126.99523808	1765593.38153011	1531402.62760839	1061887.71138869	2371719.22733962	1776175.48285599	874172.804449288	1086105.8822579	4462912.0187039	2685658.64458837	1073500.95031487	576107.170230117	1879793.6226709	2766445.01254979	2360827.02465573	2000126.41694094	2048375.94165267	1495184.90560954	--	--	--	--	--	-	-	-	-
Com_6273_pos	--	Glu-Glu	C10 H16 N2 O7	4.878	277.10358	792614.859866361	900814.872680835	952034.096028992	1015981.29664792	1038040.09947925	952791.039337421	750881.111577878	744140.164846516	880162.812662791	1170708.65465388	5040242.31449542	1015875.31164374	723934.724570192	1184450.56873169	1136392.50565472	1033966.0939307	939851.803583392	1024723.07549296	927493.967686264	937544.054991499	966244.37125703	Organic acids and derivatives	Carboxylic acids and derivatives	Amino acids, peptides, and analogues	3929-61-1	HMDB0028818	-	-	-	-
Com_6284_pos	2-(3,5-dimethyl-1H-pyrazol-4-yl)-5-methoxybenzoic acid	--	C13 H14 N2 O3	4.691	247.10832	3595036.47651891	3138317.89134019	3769635.03159043	3743648.09121944	2756956.67548136	3336934.36561753	3356458.39885816	3436549.29502213	3578166.13418106	3320578.69286862	4712546.47133359	3136807.20194398	3473097.7105195	3819648.41009094	4967698.98409054	3703609.00375914	3642538.84356904	4366274.49670153	2921845.74183498	3068210.79160185	3816131.59534277	--	--	--	--	--	-	-	-	-
Com_6285_pos	YKK	--	C21 H35 N5 O5	4.677	420.25381	1447388.87226997	3002469.26525357	2018093.50804658	843993.231928588	4066800.15812618	2725183.72865773	1527558.31826208	1782630.60928441	3260503.49871192	1636252.86022202	1563278.69957507	3345338.14093404	1826412.91938973	2656754.07425245	1650793.21229787	970697.402775128	1261292.36258337	2452522.89573278	1980722.09630074	1818824.01409921	1841283.27904815	--	--	--	--	--	-	-	-	-
Com_6286_pos	Methyl N-(5-methyl-1-phenyl-1H-pyrazol-3-yl)carbamate	--	C12 H13 N3 O2	1.126	232.11111	1621491.6612532	2376535.64383628	1795042.71655386	4572087.63660666	2181104.24770096	2951225.4205785	2955846.65529603	2578454.24849324	2223890.37378844	2620961.74594694	2275883.49315511	2573869.55056644	2232250.11110842	4115693.2963198	4283370.01716047	2720344.60618038	2112336.41198994	2539642.98571589	1654856.34398463	1836359.50379592	2651442.38426586	--	--	--	--	--	-	-	-	-
Com_6303_pos	N'-[(2,4-dihydroxyphenyl)methylene]-4-methylbenzenesulfonohydrazide	--	C14 H14 N2 O4 S	3.965	296.12451	995916.52231777	954881.587469609	2362734.68134265	1619204.65433045	2861300.04650674	1853646.48666752	3412082.13902616	4530645.38259504	3804339.07692855	1583885.31170876	3010077.15163814	1462753.91765795	4279634.0576945	1740391.35949799	3850846.48739206	5017680.98804659	4293115.38213477	3770394.32664413	2380676.70349823	2172298.97340913	2813081.61702195	--	--	--	--	--	-	-	-	-
Com_6305_pos	Hydroxyprogesterone caproate	--	C27 H40 O4	9.707	429.29752	695461.46296944	561818.081715711	226508.591049067	386660.833932509	296937.414182128	1467963.49913917	2499091.37423664	2984199.34010507	1457856.81988446	1123267.2442091	4988482.85634708	401045.791121501	2915840.12371847	1231574.51864148	2096846.93369481	148236.689701049	555597.317050262	771081.991381354	584441.164878901	498923.445582532	513800.362751701	Lipids and lipid-like molecules	Steroids and steroid derivatives	Pregnane steroids	57-83-0	HMDB0001830	-	-	-	-
Com_6320_pos	4-amino-1-(2-furylmethyl)-6-hydroxy-1,2-dihydropyrimidine-2-thione	--	C9 H9 N3 O2 S	1.16	246.03439	3773163.98208143	3229650.12750169	2806632.9241862	3924644.95726936	2997794.02061416	2587324.12882874	2319159.84905287	2846049.18540766	2321344.63163661	1790198.86868351	2194005.20460598	3884341.90795998	1446452.86223268	2984893.82184671	2216881.63186406	3639958.35769437	3698781.60765374	3771724.04869655	2754300.15457238	3125321.14596321	2605013.62844022	--	--	--	--	--	-	-	-	-
Com_6355_pos	Norbutorphanol	--	C16 H21 N O2	5.021	260.16138	443915.781999641	485076.954213932	4157722.59260378	587271.153908821	446216.419572054	884323.023311101	506741.578488654	1357301.33537552	1288523.39037428	4350309.54782996	562008.009823216	1942205.13666484	845160.051454848	525230.317070576	725882.706694994	1609648.6912445	785410.869685574	1461608.51965777	520477.174059673	488664.573331468	509330.786569413	Benzenoids	Phenol esters	HASH(0x1d81fe0)	3792-68-5	HMDB0041954	-	-	-	-
Com_6381_pos	IPK	--	C17 H32 N4 O4	4.576	179.12895	643867.093522107	1529041.8060138	3730540.5692253	1823027.82987993	3946122.26326907	2402130.61830315	1010364.90687582	2867889.60748284	2294014.77253015	2104848.56427993	785985.828003994	3337087.04535047	1506573.37607322	1185457.90503034	1256101.84607308	3113300.49799062	1914354.42750152	4063185.63960326	1327871.48293991	1869510.75260177	1564370.33156146	--	--	--	--	--	-	-	-	-
Com_6395_pos	Carbadox	--	C11 H10 N4 O4	1.266	247.10374	1448748.39400496	3599195.60363624	2031514.02333676	3351398.8242619	3792709.0243179	3239757.83589194	3517281.14449819	3953412.6844334	3913941.03398111	2533199.53010988	4628063.96809561	1571195.27084053	2855439.47474124	4189650.31360998	3761648.62561285	3982412.45557521	1814441.08127624	2161830.18167259	2624353.87028665	2848391.49675023	1788590.45162286	Organoheterocyclic compounds	Diazanaphthalenes	Benzodiazines	-	HMDB0259619	-	-	-	-
Com_6400_pos	Sulforidazine	--	C21 H26 N2 O2 S2	1.369	403.15668	1219004.33890463	3278862.41725447	2009240.47217778	2586975.28452154	3265687.57208758	3017692.61449698	1582624.8881773	2848784.06369298	2963168.66606904	1641183.43587475	1552860.82828919	2635728.5656033	1421694.46432959	3109220.31722726	3108387.5316466	4994062.49241336	1619478.1955869	2544051.13354149	1519905.59595075	1511381.93592885	1487010.17569763	Organoheterocyclic compounds	Benzothiazines	Phenothiazines	14759-06-9	HMDB0042015	-	-	-	-
Com_6405_pos	Triptolide	--	C20 H24 O6	1.455	361.17252	2521230.95444707	3627396.52581584	2538050.84742243	3183698.84432425	3899298.37108672	3142539.41955039	2753715.29498731	2579754.79425108	1980570.73094784	3295513.87145594	2630353.57023793	3742819.32004569	1823894.04389923	3196402.36888749	2826369.70656234	3189020.8673122	2358744.18793592	2286916.57084874	3981001.06784042	2335921.12479082	2861998.8168139	Organoheterocyclic compounds	Oxepanes	HASH(0x25800e8)	-	HMDB0259270	-	-	-	-
Com_6448_pos	Tetrahydrocortisone	--	C21 H32 O5	4.673	387.21585	1118944.36182829	850880.789877358	1399873.67820713	1246227.07594471	2043295.68660152	3899584.25269478	2118336.24756331	1971814.11733037	1472357.1335744	2667751.06720345	2340609.30963709	1211694.62058674	827634.611841346	1102614.95654514	1257172.28395532	1911234.86508897	2467348.80976359	1921550.7572625	1894010.59528727	1893554.78516041	1635175.62473062	Lipids and lipid-like molecules	Steroids and steroid derivatives	Hydroxysteroids	53-05-4	HMDB0000903	C05470	ko00140//Steroid hormone biosynthesis	Lipid metabolism	Metabolism
Com_6488_pos	1,1-Dimethyl-2-oxopropyl N-[2-(2-pyridyl)ethyl]carbamate	--	C13 H18 N2 O3	4.761	251.13866	1190517.91875587	2274685.7636915	3962618.05879779	1219320.58476919	1388213.49040807	1081096.81843656	1041102.22058318	1039383.48701763	854299.396020465	1459798.28457184	1866977.79021271	1967929.34400165	1077196.8393916	1939177.71523633	1053802.37229871	1376459.61910491	1333793.03867811	970134.346410214	1083728.20370776	1922306.30377586	1546440.18293897	--	--	--	--	--	-	-	-	-
Com_6504_pos	4-OHE1-1-N3Ade	--	C23 H25 N5 O3	3.966	420.19855	235966.585823286	1079331.68858221	3943086.52723856	2890857.1914236	1013511.41557497	1651957.22587497	502451.860961195	551477.585979552	445082.906929421	1900526.73030296	579114.011528564	3992378.30642535	315829.628910509	511376.010390059	275269.021780833	3768320.60851929	1790173.8867983	1336760.09725185	1841801.15879105	1771098.41258886	1911413.48344154	--	--	--	--	--	-	-	-	-
Com_6533_pos	--	Thr-Leu	C10 H20 N2 O4	5.096	233.15021	424362.077830131	2414010.24820551	1475703.19491317	1289678.07118414	3723697.83829219	768088.580576579	528152.726847118	855880.185211186	2968914.19242708	3093809.59399645	549813.085522469	1317219.25746066	703170.38847043	442670.939281966	696900.808765243	1072912.87628409	592708.00300889	1271725.22671532	558727.190544514	536722.303209086	497555.138133032	Organic acids and derivatives	Carboxylic acids and derivatives	Amino acids, peptides, and analogues	-	HMDB0259044	-	-	-	-
Com_6585_pos	--	L-Carnitine	C7 H15 N O3	4.883	162.11256	895567.082368871	1016495.72985887	2627843.18038622	2142553.5275721	2220326.57286018	2101010.60306758	999703.602121672	823458.533184337	2446303.58558517	1234959.4453857	898192.990719504	1016493.26824966	1132479.54841133	1190225.77756448	4250024.83581896	4673209.34654552	2000861.0732931	1873341.80224387	956301.804425717	1151574.35727471	1358185.29301497	Organic nitrogen compounds	Organonitrogen compounds	Quaternary ammonium salts	541-15-1	HMDB0000062	C00318	ko04976//Bile secretion	Digestive system	Organismal Systems
Com_6595_pos	Deoxyadenosine diphosphate (dADP)	--	C10 H15 N5 O9 P2	3.519	412.04926	1415746.191351	1941007.43784067	2270753.31348491	2020410.76820862	2491535.72987457	2316693.30388028	1017782.85673226	493035.89710165	571508.748075862	486631.076777464	1038001.69616965	3941329.372009	433693.919590382	977461.710489027	739585.921398678	1543313.3989999	1672851.68896426	1000625.22664935	2031349.70769477	1982701.71372431	1078607.52647105	--	--	--	--	--	-	-	-	-
Com_6606_pos	Yessotoxin	--	C55 H82 O21 S2	5.398	1125.49304	140275.041012913	935179.764462047	1282378.44050221	1413304.37541716	3633923.98269974	947989.648754507	195822.980330829	323868.957763936	378208.266811721	979218.8147479	188960.424252826	206552.858319941	2214892.80302753	131946.048926126	143249.001605014	288562.528907743	319201.304768306	170101.159799544	666684.82147363	561222.873786516	882712.966802019	Phenylpropanoids and polyketides	Ciguatera toxins	HASH(0x16ba6e0)	112514-54-2	HMDB0033320	-	-	-	-
Com_6607_pos	--	Gamma-Glu-Leu	C11 H20 N2 O5	4.93	261.14539	1492464.38595465	2202081.79123455	3554749.15897849	1741470.93668577	3633192.60779535	2006190.86969026	1515671.55142496	2802189.48744456	1629120.74765143	2910052.16551923	2002621.04292076	2940055.59147033	1284563.86140101	1476084.86733965	1715885.64686205	2382432.1519248	1242193.71010327	1526969.66926484	1646976.17681798	1916545.98014357	1925763.22582476	Organic acids and derivatives	Carboxylic acids and derivatives	Amino acids, peptides, and analogues	2566-39-4	HMDB0011171	-	-	-	-
Com_6616_pos	DPK	--	C15 H26 N4 O6	3.886	341.18216	2815908.94416549	2831721.42285534	2703172.90884357	2538496.08351632	3620405.27448384	2668688.48870899	2707937.3701483	3397646.79049308	2432657.94145979	2243743.96772842	3628357.28372292	3538738.97771677	1925432.10478588	3830320.85368442	2924867.97127723	3927715.51714317	3783235.54128391	2922579.37517062	3700988.79200602	4030053.63673507	4116139.70394096	--	--	--	--	--	-	-	-	-
Com_6623_pos	6��-Oxycodol N-oxide	--	C18 H23 N O5	4.915	334.16235	840418.743022616	1897348.37402061	3770607.99779071	1209426.31499453	692233.508551944	2705481.64833664	823755.011977184	2217800.37011708	945811.820027556	2498929.65269417	2014043.07581334	2378166.87214826	851535.837807648	1053331.94251633	2458718.33376367	2280697.13679568	1071130.12234616	903262.283942255	1933246.09193324	2568923.76172295	2300462.29723077	--	--	--	--	--	-	-	-	-
Com_6686_pos	2-{2-oxo-2-[(2-oxo-3-azepanyl)amino]ethoxy}acetic acid	--	C10 H16 N2 O5	4.92	245.11427	3124134.4663666	2590536.11518749	3132757.12693621	3982460.38557161	2335159.6180502	2186602.33242367	3006673.40325226	3600602.13335053	2531422.62363858	2904548.71246177	3135955.91672529	2328808.12178685	2448376.30551481	2983766.87019807	3417382.25236708	2605617.39995529	1661888.12381572	1704531.18665741	2558746.90671827	2954491.64006126	2650660.80958965	--	--	--	--	--	-	-	-	-
Com_6698_pos	--	Trehalose 6-phosphate	C12 H23 O14 P	1.159	423.08859	920118.674725832	2242506.18383621	1711853.49347299	2303067.48142483	3527607.77682843	2993229.87432758	2391240.57272767	3832346.27178679	2655549.57334736	838755.609789905	1212204.35324872	2807347.92303542	730562.09938254	2501756.59178265	1709064.56267491	1313646.21432694	1616376.78714133	1698433.32747402	1816038.35986259	1547436.05087519	1340775.05073574	Organic oxygen compounds	Organooxygen compounds	Carbohydrates and carbohydrate conjugates	4484-88-2	HMDB0001124	C00689	ko01100//Metabolic pathways;ko01110//Biosynthesis of secondary metabolites;ko00500//Starch and sucrose metabolism;ko04723//Retrograde endocannabinoid signaling	Carbohydrate metabolism;Global and overview maps;Nervous system	Metabolism;Organismal Systems
Com_6713_pos	methyl 1-isopropyl-1H-1,2,3-benzotriazole-5-carboxylate	--	C11 H13 N3 O2	5.04	276.07605	656119.714609824	676523.790275564	716127.723674633	814235.555177557	1289471.0976925	1150414.93805256	722147.708497833	3936739.99430359	1319582.67506553	759041.8548914	1105466.70900141	955868.892819427	2979051.60504739	1818958.38608785	1946347.40569934	2202480.96269576	748132.788456134	791099.794694006	729247.256468406	1410565.46279365	1526725.71040449	--	--	--	--	--	-	-	-	-
Com_6725_pos	2-[(3S)-1-(2-Methylbenzyl)-3-pyrrolidinyl]-1H-imidazo[4,5-b]pyridine	--	C18 H20 N4	9.484	293.17853	2287211.64490661	2153982.19838811	1396669.33120532	2320338.64974652	1861379.2656241	2630939.0442781	2972475.07403317	3193915.83587264	2915714.83683272	3442581.4054226	4308752.69088355	1922042.45375159	4112482.42375716	1507593.40759362	2967395.07643086	2681264.52852856	3344045.61038149	2776334.87078649	2140842.29439098	1806826.52786288	1256947.10545177	--	--	--	--	--	-	-	-	-
Com_6730_pos	--	Chlorindione	C15 H9 Cl O2	2.481	294.99185	1640394.3315167	2409541.11724876	2097017.22338089	2780459.47144961	2978117.49297787	2113618.7261156	2558072.13300723	1968185.01778766	1950101.05333625	2587685.91295829	1671085.5962292	3765286.86272161	761304.661183349	1853843.41974173	843673.780965046	1952898.7950896	2689190.60555006	1377038.14916527	1917898.2239789	1874004.15279759	1431334.77733963	--	--	--	--	--	-	-	-	-
Com_6749_pos	Troxipide	--	C15 H22 N2 O4	3.893	295.16519	2150370.13133383	1420264.08967563	1098089.86114357	1240376.80854342	1329747.77032352	3515217.33866731	1918962.21129706	2932602.13430373	1110116.27953795	1481106.8167756	2194796.16645632	2135004.203409	1122153.6834991	1415201.942251	1025900.08493536	1146352.55723432	1921507.48034269	2802974.44067272	1785066.61778276	1789072.96371935	1575104.56969001	--	--	--	--	--	-	-	-	-
Com_6767_pos	MPK	--	C16 H30 N4 O4 S	4.604	375.19952	796132.889784471	1902346.91847824	1139959.78330628	1324507.99360659	1543901.06015748	944070.056126676	1572595.19483253	1150160.15502213	1505279.34775109	2161183.27932212	3882413.97025259	960616.387585693	2212118.91343828	3683084.5061115	1309384.46437763	254598.320818478	1654273.84570586	1108483.92377003	1466539.51385528	1453362.66116892	1058730.11486221	Organic oxygen compounds	Organooxygen compounds	Carbonyl compounds	107-87-9	HMDB0034235	-	-	-	-
Com_6792_pos	--	Adenosine 5'-Diphosphate	C10 H15 N5 O10 P2	4.889	428.03796	1195744.36001657	1221243.3202392	1540849.81415226	1476649.29636583	1759202.89569697	3464299.8781654	1276640.32246426	367652.810324028	3043828.92114651	2960673.87317454	1813930.33872455	795418.032434493	1165177.38020105	1154358.10470352	1267622.35655458	1289869.41343197	2783504.71465882	712358.000097763	1150054.51988026	1214705.84969146	1284563.79615944	Nucleosides, nucleotides, and analogues	Purine nucleotides	Purine ribonucleotides	58-64-0	HMDB0001341	C00008	ko01100//Metabolic pathways;ko01110//Biosynthesis of secondary metabolites;ko00230//Purine metabolism;ko04080//Neuroactive ligand-receptor interaction;ko04742//Taste transduction;ko04152//AMPK signaling pathway;ko05012//Parkinson disease;ko00190//Oxidative phosphorylation;ko04068//FoxO signaling pathway;ko04611//Platelet activation;ko04924//Renin secretion;ko05014//Amyotrophic lateral sclerosis;k…	Endocrine system;Energy metabolism;Global and overview maps;Immune system;Neurodegenerative disease;Nucleotide metabolism;Sensory system;Signal transduction;Signaling molecules and interaction;Transport and catabolism	Cellular Processes;Environmental Information Processing;Human Diseases;Metabolism;Organismal Systems
Com_6829_pos	Tramadol N-Oxide	--	C16 H25 N O3	6.479	280.19043	1100921.0349801	1100856.73986867	572156.513783954	2045277.87408961	3380544.50392901	2331523.99640652	1476411.27488803	933720.354177277	574117.287804593	1397458.30118703	1555773.96579474	1124573.56275668	642171.3847222	347977.890691885	482023.98074127	950229.853282711	4052761.2112407	2013134.68130005	1213361.07438452	1275764.11503859	1101774.61149158	--	--	--	--	--	-	-	-	-
Com_6864_pos	Leukotriene E4	--	C23 H37 N O5 S	4.701	440.2464	1749615.01236074	1488791.50141374	1233553.7934015	2070748.13470666	1682835.35331949	1192500.28240909	1974008.15412375	1669830.21239615	1883550.970017	1769065.40823032	1562928.19034688	2027745.42184849	1384790.44169976	1856539.65894075	4086697.43567458	1840644.81801999	1968626.11251021	2199995.09891961	1949643.25074794	1499775.50663646	1887884.58708891	Lipids and lipid-like molecules	Fatty Acyls	Eicosanoids	75715-89-8	HMDB0002200	C05952	ko01100//Metabolic pathways;ko04080//Neuroactive ligand-receptor interaction;ko00590//Arachidonic acid metabolism;ko04664//Fc epsilon RI signaling pathway	Global and overview maps;Immune system;Lipid metabolism;Signaling molecules and interaction	Environmental Information Processing;Metabolism;Organismal Systems
Com_6867_pos	4,4'-Bis(3-methyl-5-oxo-1-phenylpyrazolinylidene)	--	C20 H16 N4 O2	5.192	345.14081	3137589.16147871	1617148.39261416	1911794.60910136	1230892.07922825	1305615.78074687	2621720.03681429	1955162.62343372	3679730.4027013	2525554.41584566	2627273.0623846	2707696.20244903	1478814.85195765	3431702.45439819	2360487.88720394	3891144.46197482	1432907.68621184	2113395.29158757	2439175.90994521	2655533.44151145	1863351.43318165	2051347.25387773	--	--	--	--	--	-	-	-	-
Com_6881_pos	4-Guanidinobutanoate	--	C5 H11 N3 O2	1.106	146.0871	1450555.62355721	2348037.65953392	1554782.83985899	2758571.08977642	2824465.96064476	2449020.38357442	2417524.26410967	2173542.26142513	1385462.02282422	2783329.02650546	2560098.27986914	2234213.39677895	1347681.18288878	3389252.36455917	4061410.14020592	2494167.68876101	3481694.95540294	2747314.16025475	2115951.74272247	2244250.62118511	2836362.3205097	Organic acids and derivatives	Carboxylic acids and derivatives	Amino acids, peptides, and analogues	463-00-3	HMDB0003464	C01035	ko01100//Metabolic pathways;ko00330//Arginine and proline metabolism	Amino acid metabolism;Global and overview maps	Metabolism
Com_6913_pos	--	N-lactoyl-phenylalanine	C12 H15 N O4	3.869	238.10773	191381.221417786	2226152.65613286	2147008.10983732	2207231.64922902	2348597.13464204	2728183.75097198	1454101.33027514	3685789.08239927	1963639.65022963	1941653.07854379	426225.164160991	1359806.39926922	2037201.71179694	350837.804810945	1314593.36620748	1978380.39965698	1677705.51358124	1857944.16530011	1261057.30424159	1486677.77227805	1149697.20428409	Organic acids and derivatives	Carboxylic acids and derivatives	Amino acids, peptides, and analogues	183241-73-8	HMDB0062175	-	-	-	-
Com_6931_pos	Senecionine	--	C18 H25 N O5	9.103	336.18326	1116618.5437558	1214254.5651148	589611.205247058	1160695.56659232	354155.876652484	1943947.08277127	744476.692513632	1110204.72552077	846383.406800692	720429.016865018	1266784.67246122	241334.939723085	4367627.18708286	772462.792933473	1631702.64721977	564622.613460998	676803.927381267	1138894.86230801	591916.840317509	417203.874078361	367942.631575209	Phenylpropanoids and polyketides	Macrolides and analogues	HASH(0x1340b30)	-	HMDB0242680	C06176	ko01110//Biosynthesis of secondary metabolites;ko01064//Biosynthesis of alkaloids derived from ornithine, lysine and nicotinic acid	Chemical structure transformation maps;Global and overview maps	Metabolism
Com_6951_pos	Andrographolide	--	C20 H30 O5	9.615	351.21808	1665432.68219343	1375976.47133651	1011963.4505285	2194432.46570388	1065031.67781393	2644069.06030877	1391728.7615731	1520553.83755897	1122071.91100623	2372435.65239826	2812060.3554969	883126.040551588	1687073.54628103	716928.264145604	1151467.10987847	4143653.36278307	1092039.20306201	1371077.24125699	895757.262001497	888256.262208804	616788.906231464	Organoheterocyclic compounds	Lactones	Gamma butyrolactones	-	HMDB0248395	-	-	-	-
Com_7104_pos	N-(1-adamantyl)-N'-(2-chlorobenzyl)thiourea	--	C18 H23 Cl N2 S	8.806	335.13116	217907.073287359	611872.994612377	157060.843349565	1141428.57376495	811557.884403935	1541085.12252838	1569449.54574295	1500914.49072953	1861824.93380757	1694924.6482108	3783403.83171069	793812.648959626	2794329.65450788	334305.529637629	2907467.43929196	1181462.02976424	2413766.44439892	1544137.49873514	1399415.05613093	1219950.30606163	1333563.47194638	--	--	--	--	--	-	-	-	-
Com_7213_pos	D-Panthenol	--	C9 H19 N O4	3.876	228.11691	1711391.32572606	1201777.62112167	3084898.6266264	2489993.40707197	1826442.26168866	2167158.82033082	1074716.63839227	2441790.34810591	1877950.47075056	1657539.95160571	2103774.83151687	2872162.36108523	1136218.83112221	1691611.34087469	1392887.05253586	2596709.08324204	1952635.92831214	2689834.27583471	1951270.05015456	1860030.23228563	1727729.7884558	Lipids and lipid-like molecules	Fatty Acyls	Fatty amides	-	HMDB0304820	C05944	ko00770//Pantothenate and CoA biosynthesis	Metabolism of cofactors and vitamins	Metabolism
Com_7226_pos	Monocrotaline	--	C16 H23 N O6	4.689	326.1644	2248508.60186709	2174990.02822776	2361043.7598225	1821750.59820995	2816159.36979909	1810771.39055364	1448558.74784329	1396607.5261876	1569450.76357313	1625887.6776618	1956676.39273711	3176860.86658792	1673030.23244538	1302098.54419507	1113810.57659307	1924604.25693508	3441531.90583409	2011110.73294581	1992283.61026836	1304635.79166618	2005633.55317458	Organoheterocyclic compounds	Pyrrolizines	HASH(0x16c6398)	315-22-0	HMDB0034363	-	-	-	-
Com_7262_pos	PE (4:0/8:0)	--	C17 H34 N O8 P	4.712	412.21793	1399561.97213032	1141330.06528307	171120.904737072	446916.384107169	2905863.39167985	710243.369513536	643824.856777885	319836.371946579	470518.778870488	939282.242194029	2283987.34305477	1286083.56711143	559136.094000305	1362914.55653078	2116056.74854275	535702.87882241	1222138.83537095	1204365.30897966	640726.824873923	1279559.23966308	1175787.93859491	--	--	--	--	--	-	-	-	-
Com_7325_pos	--	All-Trans-13,14-Dihydroretinol	C20 H32 O	10.082	289.25262	2531575.37898095	1744412.47994918	1647456.01222773	1923746.43664842	1174189.80623895	2901271.06117555	2344717.24683252	2097319.30814134	1571558.04399641	2292521.39154482	3232361.68981024	826111.969087542	2838991.60226179	661803.758251746	1226723.29025602	940573.812257642	1336375.53068162	987287.751089003	657020.117490892	699109.298902018	633914.100773983	Lipids and lipid-like molecules	Prenol lipids	Retinoids	115797-14-3	HMDB0011618	C15492	ko00830//Retinol metabolism	Metabolism of cofactors and vitamins	Metabolism
Com_7337_pos	Flavin adenine dinucleotide	--	C27 H33 N9 O15 P2	5.895	786.16351	1342577.74098758	3143016.35521963	1108319.39491689	783954.172951832	950681.446367737	699596.804377938	511823.427394369	515306.163364257	613061.129613659	709578.116979339	666496.58339154	436999.808695154	2449893.57710066	729010.768628662	677633.404484331	350122.655269337	645767.511088308	436346.631878205	998393.415978172	760992.314190688	680706.369361392	Nucleosides, nucleotides, and analogues	Flavin nucleotides	HASH(0x190da40)	-	HMDB0252293	C00016	ko01100//Metabolic pathways;ko01110//Biosynthesis of secondary metabolites;ko04977//Vitamin digestion and absorption;ko00740//Riboflavin metabolism	Digestive system;Global and overview maps;Metabolism of cofactors and vitamins	Metabolism;Organismal Systems
Com_7347_pos	UR-144 N-(5-Chloropentyl) analog	--	C21 H28 Cl N O	5.312	346.19827	844338.07351402	1101807.92437568	2976765.17902432	1485615.63547068	1557071.5463155	1354299.59622302	1309709.95782085	1135713.12373088	741871.061930941	1068203.24319806	1438246.61886504	2063531.06545796	943145.262236056	920421.225963593	851335.20327674	1915557.67415528	1342924.00479731	889652.329863566	1491147.56817481	1461443.79227509	922764.817039243	--	--	--	--	--	-	-	-	-
Com_7396_pos	1-morpholino-3-(4-nitrophenoxy)propan-2-ol	--	C13 H18 N2 O5	5.305	283.12735	2356686.90451522	1620861.87607128	1273842.51946876	1550912.22736097	2809903.14549678	1983666.85855104	2794948.49235906	2652278.89982258	2533310.59773968	1142775.74732865	1961264.62695252	1722016.00962454	3205674.20808007	1442961.27502625	2039994.85669335	1176841.05291698	1077346.87380019	1688179.73858592	2239544.90546463	2171907.12606045	2317311.65484958	--	--	--	--	--	-	-	-	-
Com_7448_pos	3,14-dihydro-15-keto-tetranor Prostaglandin E2	--	C16 H26 O5	8.806	299.18594	227712.352151207	547885.544000435	129611.923184847	925162.34454691	874438.671977587	1334463.49885449	1537255.35283264	1657209.64951425	1999649.66856721	1457496.33553706	3422850.70568029	899960.877315391	2619885.58596101	323012.098879993	2944480.72950613	880761.39322991	1962787.71443599	1363479.68145996	1424815.04260175	1524285.81423833	1427314.64012913	--	--	--	--	--	-	-	-	-
Com_7467_pos	--	5'-Adenylic acid	C10 H14 N5 O7 P	2.488	348.07104	1886883.81367181	2867297.93720481	2875201.18553315	2557716.16328294	2183906.18179475	1924124.75906608	1588984.24449834	2369781.62662396	1605837.27455098	1745280.92375526	1766871.58782028	1688325.47091746	2048817.45460679	1657374.13591717	1745771.57445386	1806964.15313095	1601509.27710377	1414990.32258752	1761133.61531562	2005537.41344187	1887052.42869144	Organic oxygen compounds	Organooxygen compounds	Carbohydrates and carbohydrate conjugates	130-49-4	HMDB0011617	C00020	ko01100//Metabolic pathways;ko01110//Biosynthesis of secondary metabolites;ko01060//Biosynthesis of plant secondary metabolites;ko00230//Purine metabolism;ko01070//Biosynthesis of plant hormones;ko01065//Biosynthesis of alkaloids derived from histidine and purine;ko04742//Taste transduction;ko04925//Aldosterone synthesis and secretion;ko04152//AMPK signaling pathway;ko05012//Parkinson disease;ko0…	Aging;Chemical structure transformation maps;Endocrine system;Global and overview maps;Neurodegenerative disease;Nucleotide metabolism;Sensory system;Signal transduction;Substance dependence	Environmental Information Processing;Human Diseases;Metabolism;Organismal Systems
Com_7586_pos	1-[(3S)-3-(1,3-Benzoxazol-2-yl)-1-pyrrolidinyl]-3-methoxy-1-propanone	--	C15 H18 N2 O3	5.338	275.14294	1315246.19405421	915720.073520549	697578.663083132	1323262.88734476	1094411.56124049	1170151.14195363	1485863.16461712	2042159.65996057	1030670.85310629	1529492.53544536	1714345.60654699	773442.423463775	3540845.55301571	953536.541736016	983423.530004506	1130928.66123781	1604866.06193379	1674365.50485606	1127428.09742197	1011363.42036212	1478418.93871041	--	--	--	--	--	-	-	-	-
Com_7612_pos	N1-(3-pyridyl)-4-[(dipropylamino)sulfonyl]benzamide	--	C18 H23 N3 O3 S	3.886	362.1561	1302763.7918115	911698.637414293	2532740.45434156	1419673.74030828	1328464.75360021	1312751.68084446	1280689.99207758	1269179.68100627	892512.372079392	1442903.77193854	1881152.38180059	2832528.1589447	470136.269396046	1202602.77776485	636810.371516622	681871.564795835	987799.500598866	738720.331561809	1089593.27370777	1311443.70832821	1130682.92535014	--	--	--	--	--	-	-	-	-
Com_7702_pos	8-({[3-(trifluoromethyl)benzoyl]oxy}imino)-1,4-dioxaspiro[4.5]decane	--	C16 H16 F3 N O4	3.872	344.11087	1607574.32376359	2810872.54141737	1927917.23167683	1669694.08073814	1068878.27626602	2051734.5211949	1676896.92795483	1439386.36802503	1338282.20314473	1104292.41130495	1513329.96491463	1478044.97545992	1072262.49038112	959113.457777709	400072.966543996	1058336.70400259	1500359.44419934	801138.697343638	1318348.98379551	1415208.22371311	698048.609081287	--	--	--	--	--	-	-	-	-
Com_7705_pos	Diflucortolone pivalate	--	C27 H36 F2 O5	5.165	479.26263	1550813.3940472	1655154.29623161	1254238.32117321	2324351.52157362	2158606.88514596	2588478.82714611	2060182.32555517	1640942.83274137	786824.727173814	1241554.90487321	791286.007961522	683915.476663814	777227.134869173	779313.349765224	630915.610518592	817427.08209948	441409.540009746	673157.070192389	1324561.39900564	1572423.74568458	912561.656456268	--	--	--	--	--	-	-	-	-
Com_7719_pos	Ciprostene	--	C22 H36 O4	8.867	369.24011	729433.939098125	325216.68368413	314194.729928791	291911.007430437	265874.502657854	384886.442608533	643349.117895828	859021.245203038	976383.938344291	2810759.74582082	820937.11739711	259602.066391049	723845.674976503	458287.848617726	1749675.70417676	2752247.69460638	1083399.40520593	1690693.14920632	811774.110926968	660336.164046239	758707.931990088	Lipids and lipid-like molecules	Fatty Acyls	Eicosanoids	-	HMDB0250270	-	-	-	-
Com_7740_pos	R-1 Methanandamide phosphate	--	C23 H40 N O5 P	5.124	442.26654	1020171.97033894	1029731.03565552	1704255.34285181	2270288.42834687	1953534.2320216	1690598.67336561	2574644.38278386	1387832.70545074	824583.522166182	1551877.93351909	1884953.18078384	914162.440020349	676301.559192353	867890.848231256	901562.41028721	677686.499450536	459337.498535405	527853.196420218	985045.554737318	893286.172071759	701971.115809588	--	--	--	--	--	-	-	-	-
Com_7758_pos	YLH	--	C21 H29 N5 O5	4.622	414.21686	1465470.16333701	748614.318159371	820345.722866727	799278.387433588	1532787.7257669	1256327.39494115	723420.005402047	808629.876828272	1487274.45185606	994421.049241923	1281785.6697478	2721449.32966454	1074769.69847071	1890464.62617187	1910880.15667448	1876864.95829905	1565145.48249919	1479152.96766397	899275.127816102	1120080.38490042	734922.739849057	--	--	--	--	--	-	-	-	-
Com_7804_pos	--	alpha-Farnesene	C15 H24	9.665	205.19498	1642237.35576207	1183184.68237768	1351640.21135364	1491440.45517756	1062017.10064911	2516012.14864019	2122593.20058628	2551625.35628219	1393442.28643586	1603078.20302289	2693568.92880641	809997.137113067	2746090.40917421	1093251.78566398	1988866.40917226	1517472.62697226	1520213.82395225	1384998.15534643	1008678.92826536	952782.681796259	916703.510289212	Lipids and lipid-like molecules	Prenol lipids	Sesquiterpenoids	26560-14-5	HMDB0036066	C09665	ko01110//Biosynthesis of secondary metabolites	Global and overview maps	Metabolism
Com_7840_pos	Pheniramine N-oxide	--	C16 H20 N2 O	4.757	257.16171	1449544.03730043	1714403.86629131	1912115.46461582	2415078.83443724	2191574.234686	1831259.57281126	1628891.07328593	1910676.55668183	1770532.53591825	1698131.80126596	1403204.70367515	2657217.24086555	1327320.96445509	1703520.54763087	1753681.74101029	2027417.79011272	1770951.01942081	2255538.75060844	2142912.84484247	1389282.30962133	1954413.81604364	--	--	--	--	--	-	-	-	-
Com_7874_pos	RQH	--	C17 H29 N9 O5	4.674	418.26184	2283318.1604108	2436309.5541061	2319274.41822951	1199693.35502604	2236007.54230963	2046111.80778868	1463813.51294874	1667587.85689421	1690734.69238531	1379373.583295	1990935.21780055	2007126.76854559	1444662.23547562	1618563.1281771	1310589.48268163	420032.026316609	1169717.94746036	1548398.63122293	1358701.01715667	1848383.48360683	1398901.65261857	--	--	--	--	--	-	-	-	-
Com_7935_pos	UR144 N-(5-hydroxypentyl) metabolite	--	C21 H29 N O2	5.296	328.22388	462617.046482924	736111.563311139	2353266.04666256	1571677.4926562	2219376.24742601	1941267.18755144	1779138.29052179	1842795.50632936	1275565.70839918	1517870.16972118	2943080.28211004	1763165.58489843	612362.436114633	520776.933880767	558553.455107571	1486567.71716117	755814.999151053	616636.80947179	1379264.6325158	1193281.25218722	1132930.02873676	--	--	--	--	--	-	-	-	-
Com_7946_pos	PC (16:2e/4:0)	--	C28 H54 N O7 P	9.66	548.37207	1742705.12546326	1697286.20084266	826473.840453006	1443749.78230938	509789.149865656	2413269.17228503	1086360.59522925	976853.030215173	424926.568001159	722774.163773357	2489919.89526841	187511.070395707	892761.584367556	801067.268494588	1224175.24936064	379470.759248581	942517.711793925	716546.822862091	459406.757757157	490779.082396474	386701.817997899	--	--	--	--	--	-	-	-	-
Com_7964_pos	--	Triiodothyronine	C15 H12 I3 N O4	1.224	651.79523	328653.97519876	685327.921172189	1088961.86806386	728152.109980529	749305.017366854	1762332.01058924	2400991.63535688	1171582.59531224	1700291.04443786	332453.943564214	461754.131516488	927327.661319492	393388.032863939	752769.952976328	799601.765086865	400911.75842396	386709.964113339	765690.26405935	587078.283470144	736884.267452959	568371.228924608	Organic acids and derivatives	Carboxylic acids and derivatives	Amino acids, peptides, and analogues	6893-02-3	HMDB0000265	C02465	ko01100//Metabolic pathways;ko04976//Bile secretion;ko04080//Neuroactive ligand-receptor interaction;ko00350//Tyrosine metabolism;ko04918//Thyroid hormone synthesis;ko04919//Thyroid hormone signaling pathway;ko05320//Autoimmune thyroid disease	Amino acid metabolism;Digestive system;Endocrine system;Global and overview maps;Immune disease;Signaling molecules and interaction	Environmental Information Processing;Human Diseases;Metabolism;Organismal Systems
Com_7970_pos	ACar 20:4	--	C27 H46 N O4	6.763	448.34256	2212342.91160686	867783.598175797	1528227.05041536	942668.693301047	447215.409466184	1512386.31269332	614565.043035933	638161.622780484	890590.925586674	739176.080404656	811888.706613731	429592.524670553	2250146.10565244	1573396.84983634	1358625.68466339	867256.013240696	1044558.61027208	1309454.12840683	398829.056729707	348283.778781626	301323.502430676	--	--	--	--	--	-	-	-	-
Com_7981_pos	KKK	--	C18 H38 N6 O4	0.976	202.1554	1911205.92920339	1455687.19229074	1095293.83546412	1372831.1440862	1081904.10023436	1344960.87314701	1349948.69540403	907443.460456459	1541831.12143876	674560.117041048	963559.24380911	1314647.48631568	506263.989514358	2512602.89700684	1607504.20827983	1138486.10474757	1458512.94877594	1471554.14659996	1119899.74354152	1077221.44678068	1108952.7415856	--	--	--	--	--	-	-	-	-
Com_8043_pos	XLR11 N-(4-hydroxypentyl) metabolite	--	C21 H28 F N O2	5.308	346.21335	1158580.34117132	1288717.55670402	1583594.66412624	840039.637651285	1450750.85335563	1388824.44634171	871378.211736859	2588902.68945291	481888.881670766	475130.34114399	1536456.22137561	492983.273305038	1563813.35009198	456457.129212691	380163.453509245	539009.54896908	632789.167085466	547360.648671329	1218907.93650384	946095.361652969	1192843.77883415	--	--	--	--	--	-	-	-	-
Com_8044_pos	Tacrolimus	--	C44 H69 N O12	5.668	786.46674	1171699.58080148	222418.941763065	137235.779237052	1126004.68187001	246396.021310762	376391.472803989	100290.182305923	109682.267592207	114113.992102484	83552.1416541371	503466.075783385	437010.22322907	303363.356277174	177301.824196188	2819885.07580828	81107.5579012873	131588.904706333	100390.548196176	182232.352161197	141734.467329971	143418.805661229	Phenylpropanoids and polyketides	Macrolide lactams	HASH(0x12f95a8)	-	HMDB0242348	C01375	ko01052//Type I polyketide structures	Metabolism of terpenoids and polyketides	Metabolism
Com_8048_pos	SB 205607	--	C23 H24 N2 O	5.171	345.19241	1555126.18231198	1242590.40061849	1719131.16069219	1969224.13632105	890866.786928177	1153036.57256949	1498593.37747845	2586171.61013535	791830.978760351	1555891.84127307	1326131.53288323	811331.547794341	1364226.49501444	1638366.23462095	535613.073449593	1147221.36485115	1457464.13442407	1128933.93601592	1403364.47822254	1332094.37355636	1150571.3064911	--	--	--	--	--	-	-	-	-
Com_8092_pos	HRH	--	C18 H28 N10 O4	4.932	449.23242	296853.911134262	423455.397736973	336711.057727071	2559198.41908267	296530.621022086	436497.1298224	294905.326021542	704836.577844586	204887.106178494	297872.507199661	192986.827761897	230501.368780674	211375.36859163	302521.782079754	296477.310243085	250771.770164664	225540.306725617	380284.425858704	319984.894036782	245419.556895709	323844.537255983	--	--	--	--	--	-	-	-	-
Com_8123_pos	15(R)-15-Methyl prostaglandin A2	--	C21 H32 O4	10.344	371.22522	1966825.46994195	1024684.04999173	1279218.62006375	818772.819104778	477442.220679982	2285297.47958655	1121089.69279367	1154598.39401333	996658.81747015	986175.564310385	1766210.7321672	479317.474855231	2270602.27803554	840021.85542848	1287201.92674459	735215.223684299	1167887.5570652	689422.330789942	517794.235923849	485352.320953414	388388.767006258	--	--	--	--	--	-	-	-	-
Com_8186_pos	3-hydroxy-2-[5-nitro-2-(1-pyrrolidinyl)benzyl]propanenitrile	--	C14 H17 N3 O3	5.174	276.13477	481962.31890293	824613.17638354	2309778.45157104	1217167.71220493	1244884.11930999	1212708.56462881	689861.708335475	1390624.36665399	982933.040627774	1484225.84109262	472997.403944461	1149365.67671911	562435.33618102	529380.171202436	570633.271672168	1010010.2566421	711261.448512151	781846.131392822	560649.65397516	593204.71993899	532885.655790942	--	--	--	--	--	-	-	-	-
Com_8264_pos	1-(4-methylphenyl)-3-(2-pyridylthio)pyrrolidine-2,5-dione	--	C16 H14 N2 O2 S	1.153	337.03491	1643250.02055857	1722520.71044494	1727675.3972107	1385589.88956817	1795321.56378597	874722.094370499	725620.623555303	1470018.45895641	785141.452179035	297854.805178605	1247937.32555916	2339615.18442428	342732.829865817	860103.391125822	870137.999122691	1892740.10805322	1724954.78720681	1181818.30689803	1310597.80516194	941154.052277662	1181543.30100903	--	--	--	--	--	-	-	-	-
Com_8400_pos	Thiophene-2-carbaldehyde O-2-(2,6-dichlorobenzyl)oxime	--	C12 H9 Cl2 N O S	1.617	285.98904	1931773.52318073	885913.468549672	529175.994121878	708147.776213109	971616.498443209	926942.423814927	522207.443516435	1605967.26487923	953263.739600956	589630.26542211	656412.677523285	461648.012879551	1673636.79810739	824986.633991603	2211009.08550846	1351423.15190101	1325818.55057766	1045746.05914211	929803.625767343	718660.974746561	691174.594260116	--	--	--	--	--	-	-	-	-
Com_8442_pos	--	1,3,5-Trimethylpyrazole	C6 H10 N2	3.87	111.09215	833794.29337265	704539.148101472	1053596.32284661	369473.935596475	2031654.40296386	842810.773935785	819205.927291995	1028973.85022785	932670.496943493	383600.323060281	1075424.62753857	1903869.6507024	476241.629314003	1196005.89040699	1490129.07564074	1577925.04555015	1432754.646242	1732088.93842782	1646066.11120218	1491602.82386385	1620124.8570887	--	--	--	--	--	-	-	-	-
Com_8477_pos	--	Dl-3-Hydroxy-kynurenine	C10 H12 N2 O4	4.751	225.08737	1125619.87478694	1175662.0443042	999757.357769929	2257576.26800704	818545.25870934	1011752.0796364	980891.042776114	1474494.39216875	812400.256784736	942885.45258214	1167548.15611749	1143873.86385141	803734.155647943	1009442.01400902	712730.789849076	1055217.14356529	1260560.38790169	812877.868900586	1008754.40360729	904211.346660788	1111909.73480494	--	--	--	--	--	-	-	-	-
Com_8525_pos	--	Prostaglandin G2	C20 H32 O6	4.807	369.2254	1026184.27521811	854143.122918376	955068.030585114	849802.553448413	996929.638919816	848378.037244896	841167.787175226	645957.01722987	831104.929957853	1202216.93482578	1018683.04689901	940333.973048351	815924.38365603	1054377.55067452	1336731.94812151	2314037.06301732	993182.765910237	2378162.34618934	969687.86288892	844573.937262887	985777.676533374	Lipids and lipid-like molecules	Fatty Acyls	Eicosanoids	51982-36-6	HMDB0003235	C05956	ko01100//Metabolic pathways;ko00590//Arachidonic acid metabolism;ko04726//Serotonergic synapse;ko04611//Platelet activation;ko07034//Eicosanoids	Global and overview maps;Immune system;Lipid metabolism;Nervous system;Structure-based classification	Drug Development;Metabolism;Organismal Systems
Com_8555_pos	N1-(2-cyanoethyl)-N1-cyclohexyl-4-bromobenzene-1-sulfonamide	--	C15 H19 Br N2 O2 S	3.448	371.04364	1751159.22770476	2161231.45110436	1774421.25286904	836666.382143679	1098831.32994836	1697048.64404538	1215118.76380711	970203.826196399	657553.489782267	602601.759261753	810914.731576045	1298026.64534619	652261.026291292	604159.942854493	573129.471885101	849805.274041235	1265784.84187441	675570.283889384	1162674.58469173	1090098.94820156	812893.863200834	--	--	--	--	--	-	-	-	-
Com_8677_pos	QNK	--	C15 H28 N6 O6	4.676	371.20639	1565595.74704829	1670954.67989183	1410748.57536366	1700722.15333168	1900610.82592193	887437.212259448	1403186.59772389	1747770.27303668	1405997.46196869	1980632.68243021	1355748.35330978	1733969.0160284	1326053.33366387	1112627.68136562	1121269.84921761	1383065.99446064	2149164.05058547	1133806.50799902	1203551.3298384	1416074.96277029	1432010.19569452	--	--	--	--	--	-	-	-	-
Com_8735_pos	T-2 Triol	--	C20 H30 O7	5.783	787.38159	235805.411469558	2053830.54949453	84518.6619403236	106771.86719722	83328.3491495491	82919.7722788433	73446.3408151327	65156.4481345712	62418.753929289	59324.1630750167	70186.3147613554	87633.3160964812	126789.104835163	109494.97870269	195163.364866146	72381.3010084455	83413.1815538867	84339.6266100713	99568.2157677538	96265.2038794965	136018.445979866	Lipids and lipid-like molecules	Prenol lipids	Sesquiterpenoids	2270-41-9	HMDB0035846	-	-	-	-
Com_8841_pos	SM (d26:0/33:1)	--	C64 H129 N2 O6 P	5.057	1053.97375	594838.326060114	889410.324939733	369590.525706419	584503.51179185	563633.741132717	903012.482430644	608777.270288784	451320.796102448	468401.898314889	196621.172327603	439840.578330985	973213.634408791	2423992.29343302	285594.62057534	223946.984296989	992216.91395231	644143.522577866	643768.312097837	954522.011920242	905891.271911539	1005555.92997663	--	--	--	--	--	-	-	-	-
Com_8863_pos	RKK	--	C18 H38 N8 O4	1.001	216.15898	1683594.44179678	921416.930143533	1371427.35683064	821906.844843429	867398.727035929	1116076.16387993	1170670.55923138	772920.550013377	878937.962965137	805871.265382952	831346.91437655	833189.774957423	611460.212757651	1284753.37911066	1710203.14706496	704222.807677823	1058098.94477744	1202831.40810891	1099945.68801395	1258543.21339193	1150249.80378533	--	--	--	--	--	-	-	-	-
Com_8919_pos	IQH	--	C17 H28 N6 O5	4.762	397.21188	335345.068274976	665365.48050774	996854.510544729	601752.576501961	1758498.97413022	1117476.13624262	311013.373581814	729700.067598313	594465.800088292	746790.649301909	1184145.97120805	1070632.61787514	813896.366474593	462497.903876067	965196.32950874	766097.845173678	768371.268402468	903470.662273151	1482271.5221524	1260531.11839306	717171.908425904	--	--	--	--	--	-	-	-	-
Com_8925_pos	DDMS	--	C13 H23 Br2 N O3 S	1.167	467.03	748408.233214735	1224077.78681521	687053.310347211	1301095.87299323	1225877.37157644	1405994.66209337	1786919.43809178	1011922.30966532	1451892.46386781	1439799.2384846	795438.481144927	639466.110568987	1432417.75058111	1638629.49323563	2098820.53361367	590181.685110425	811028.381692235	661462.393314556	763628.1899547	661079.395070528	803115.824248852	--	--	--	--	--	-	-	-	-
Com_9127_pos	TLH	--	C16 H27 N5 O5	4.725	370.20847	684895.869482961	1158812.91742254	768508.570839645	954516.635918518	1030545.0409243	1223584.08487068	1001680.30089904	1337147.26486572	969781.945702446	1370279.45519451	1292854.28870008	701780.082198858	656980.984123755	845422.040853232	2006031.35387151	1186154.10644975	1369765.62164799	950885.556096723	755729.093773688	967980.775596224	755357.651791478	--	--	--	--	--	-	-	-	-
Com_9133_pos	5-nitrothiophene-3-carbaldehyde 3-(2-pyridyl)hydrazone	--	C10 H8 N4 O2 S	9.669	249.04184	1082184.8911594	1218121.29946491	1206238.91325136	1088720.26817261	1030245.41590312	1661143.59287238	1560147.18705911	1680062.49305618	1043114.49473381	1526902.4441653	1544131.66308776	525501.617621395	1763310.38740456	750187.411051622	1317040.26844134	1296593.29158425	692944.288490576	1170075.4790285	1042204.49739895	765852.909202708	807948.279662134	--	--	--	--	--	-	-	-	-
Com_9180_pos	7-Aminoflunitrazepam-d7	--	C16 H7 [2]H7 F N3 O	8.943	291.16315	276842.353277638	339082.512977662	115196.770889144	406556.087175557	387062.866821133	498352.990963202	399180.027680708	473835.068047832	585029.912711032	672243.874466407	1131729.56786035	334982.189683347	2159372.46997914	529099.185154359	788065.680425214	400414.687624253	655520.767396208	373721.007319776	612739.209212969	509453.621717313	552422.7322518	--	--	--	--	--	-	-	-	-
Com_9222_pos	PC (18:4e/20:5)	--	C46 H76 N O7 P	7.151	786.54523	554532.997491628	237419.520923108	135586.234047436	288477.462302161	145056.770574399	412029.358199459	378820.637176221	427707.94913884	1151890.47567704	123235.987096646	459162.23980775	279824.062559162	2133496.45885906	81280.9433875374	400987.547771299	277352.731663114	184836.966855917	170748.699558057	514409.314148129	539830.201102391	347300.311834283	--	--	--	--	--	-	-	-	-
Com_9256_pos	1,2-dihydroxyheptadec-16-yn-4-yl acetate	--	C19 H34 O4	8.442	349.23514	360027.829678018	251216.015116384	196108.632056668	365918.337324615	321369.693304856	599490.932488551	666658.797820784	540040.047596607	697549.728956718	1742837.67108812	1575515.08312588	485268.398024809	1964122.46232416	216722.715550063	646687.94344023	298938.979663233	581573.297929413	473231.957047472	258291.264297393	242446.991524848	198133.34335966	--	--	--	--	--	-	-	-	-
Com_9372_pos	3-hydroxy-N-(1-hydroxy-4-methylpentan-2-yl)-5-oxo-6-phenylhexanamide	--	C18 H27 N O4	7.38	322.1987	224099.078570154	385660.377295581	576414.067099391	228672.746003232	183665.573969373	323098.776329607	302490.676080618	1279058.71615412	951903.268325162	611072.578636147	432420.8419191	309161.38664373	924766.087806213	1046931.79961077	1855489.73579103	433379.827559823	347913.089321	498694.628419856	609852.693091307	607364.454090943	631846.879776524	--	--	--	--	--	-	-	-	-
Com_9413_pos	10-Camphorsulfonic acid	--	C10 H16 O4 S	5.251	250.11162	717660.6169611	910152.975191981	932017.339682862	859871.956456425	807836.82425212	912910.183123735	1168344.61915612	1685510.15351801	1365350.49522489	683812.800407996	682709.24783698	760985.701730234	1242863.63357923	1017338.27922019	1151672.77452406	715757.157808249	678990.239455592	787010.283179095	994835.527441842	994158.873417556	921619.903008172	Lipids and lipid-like molecules	Prenol lipids	Monoterpenoids	-	HMDB0243496	-	-	-	-
Com_9458_pos	UR-144 N-(5-Bromopentyl) analog	--	C21 H28 Br N O	5.106	412.11823	743507.480532058	1173123.25472764	852296.642836699	974041.905023699	1480555.56157838	809585.95755241	982539.405491738	1105005.63564463	858696.940283783	822108.772991558	767016.97032174	991925.675626529	801620.432396161	774362.108059292	1068622.18391102	803262.002482047	544452.868970829	491598.478442416	795797.188426029	776274.914338191	608570.93294787	--	--	--	--	--	-	-	-	-
Com_9466_pos	ELK	--	C17 H32 N4 O6	5.122	389.23718	893943.265219683	252719.208131134	1542139.63082299	479579.189501391	1453735.06754474	1358589.0043374	444810.28053025	363565.980509715	266093.934071484	250804.016246291	633610.836502076	210049.958061523	313794.012240589	218983.052097879	331145.794998373	248915.695751691	168715.642299921	152337.06675264	589011.990610316	681726.104209174	496921.98849488	--	--	--	--	--	-	-	-	-
Com_9499_pos	Spectinomycin	--	C14 H24 N2 O7	9.673	365.18463	977439.839035721	730379.807767411	1015582.04988029	641657.743497433	731486.969665039	1423781.11090326	1239069.50090813	1642998.90671218	1254269.72588665	1469096.32631415	1309502.70202502	773596.155958634	962229.456492985	300117.780937906	606539.147137986	1200622.64265274	980457.339061154	597011.879313001	627200.157947353	406295.943580043	468157.403121402	Organoheterocyclic compounds	Dioxanes	1,4-dioxanes	1695-77-8	HMDB0015055	-	-	-	-
Com_9527_pos	Idarubicin	--	C26 H27 N O9	3.986	498.18359	1364245.370774	879663.91517444	1444907.5172363	712420.304657121	998499.792462322	893474.749233968	826844.289734609	244996.198049368	1249512.67255917	1311911.83510721	540545.281252508	423127.475243294	561185.599630734	1283111.29687481	1116716.49877745	1102572.0366667	679224.625501444	894235.658173804	900835.044991682	919964.362648215	687886.520814161	Phenylpropanoids and polyketides	Anthracyclines	HASH(0x1934170)	-	HMDB0253412	-	-	-	-
Com_9558_pos	(4-methoxyphenyl)(4-phenyl-3-quinolinyl)methanone	--	C23 H17 N O2	5.276	340.13794	420413.659902414	1586482.11082682	307707.818708538	784779.156439614	817098.404410949	877033.230456099	476125.541242577	464135.956249313	394417.091861688	206814.846748979	497682.404956965	387087.048188525	1352874.54006456	531731.374035788	192859.181117106	350159.6317897	465885.414238599	447773.319959988	738786.970403644	677288.295086129	572657.448463809	--	--	--	--	--	-	-	-	-
Com_9616_pos	��-Ergocryptine	--	C32 H41 N5 O5	5.053	558.30884	1137659.04002005	393601.198244428	578809.345776221	1591819.94219143	620024.575755388	386536.997633977	409144.374695678	490677.146032817	460724.991126963	417303.614130049	1636407.0275996	279033.747960552	751128.353159408	471133.150126992	595091.895166213	469120.399786928	305177.294495249	243875.7825216	617934.236420044	472576.618710016	449906.016002472	--	--	--	--	--	-	-	-	-
Com_9620_pos	ENK	--	C15 H27 N5 O7	4.665	373.17255	862709.009720338	1411558.32647674	1334097.87406571	1203571.50612007	749714.549753738	1177499.41982941	798879.524755715	842039.809167601	740427.417311365	1222354.66944693	1572132.65823094	1115664.97672943	923907.57282486	905732.4506359	865204.326845428	1261245.05813596	1834140.5526408	1465379.89588721	1163501.17223052	1160093.08555248	1037431.06000469	--	--	--	--	--	-	-	-	-
Com_9706_pos	Pregnenolone	--	C21 H32 O2	10.585	317.24564	1286138.39881485	381598.905162157	286546.113122587	610670.381371471	315553.344881996	580945.195143892	276622.260310755	178767.242263343	298380.436911617	175333.59852918	1362313.29844472	691232.384189233	987272.836867287	849804.26462053	1275895.49600727	83789.8105034386	263691.994002103	379963.336837519	226130.963883071	163406.752185496	200557.271426774	Lipids and lipid-like molecules	Steroids and steroid derivatives	Pregnane steroids	145-13-1	HMDB0000253	C01953	ko01100//Metabolic pathways;ko00140//Steroid hormone biosynthesis;ko04925//Aldosterone synthesis and secretion;ko04913//Ovarian steroidogenesis	Endocrine system;Global and overview maps;Lipid metabolism	Metabolism;Organismal Systems
Com_9733_pos	Methyl N5-(N-nitrocarbamimidoyl)-L-ornithinate	--	C7 H15 N5 O4	4.783	234.12372	794842.603324663	827104.3150663	754828.491121772	973392.592778212	901151.458434191	1377402.66862871	673193.268005329	699856.171793597	505174.090043257	713378.956065467	687255.216331097	625728.945975323	633675.650648956	789087.251557489	736715.282488871	751278.711966588	577857.041415951	541468.541213739	595802.303122082	566953.482572258	608347.435183331	--	--	--	--	--	-	-	-	-
Com_9925_pos	U-44069	--	C21 H34 O4	7.485	373.23495	598858.300386667	407969.833695196	145997.553106353	276868.195758356	301398.179695263	381642.992475311	747028.535294015	1417807.93206824	205860.919433598	355445.647522104	1108590.72282136	235405.646429363	1009222.47212177	174000.079107962	550588.350240725	415250.39231065	391305.304725488	603014.494354611	351580.995132275	359524.213552299	292060.165246475	--	--	--	--	--	-	-	-	-
Com_9932_pos	4,4'-(Isopropylidenebis(4,1-phenyleneoxy))dianiline	--	C27 H26 N2 O2	9.092	411.20444	378551.829170813	82633.5590842453	67906.3445386939	135329.636959556	79545.1084315057	529906.960328204	540463.880781521	529727.424075766	646715.189283211	518693.230813945	1379642.57999691	76975.4629800518	1688453.09963175	290829.531748844	658818.282246968	64932.2167363959	138500.2234958	285994.902539257	104190.577724561	71646.2310292626	71355.9340084259	--	--	--	--	--	-	-	-	-
Com_10002_pos	--	L-Threonic acid Calcium Salt	C8 H14 Ca O10	3.53	311.02695	1036527.67807103	213451.086648047	360718.252752061	1090686.07297088	628848.193688614	1250077.68313818	945179.963416801	371073.747520299	461902.51201264	708693.098401712	831309.037742057	848125.802084877	509322.266224132	910999.277853902	274666.174469765	921366.040721618	1236536.64025446	813567.914417092	698975.092724404	715864.52558157	665166.796584302	--	--	--	--	--	-	-	-	-
Com_10062_pos	DNK	--	C14 H25 N5 O7	4.69	376.18552	1133766.26943827	638893.711068265	289925.980049336	876552.203931686	627371.335960401	599328.351467497	586767.902861714	553205.769304839	348159.333610899	687082.80365978	1229876.13742066	805834.369635267	489025.023759499	1249444.59945195	286705.41886116	644068.106711636	913007.32462157	472390.6530229	865020.087952639	610470.814666203	721076.259551651	--	--	--	--	--	-	-	-	-
Com_10102_pos	Leukotriene C4	--	C30 H47 N3 O9 S	6.701	626.31049	855292.280963737	436659.651397816	847397.157571611	1341072.88797737	341961.093207778	522610.785167685	471101.361084583	530634.284074344	633483.194050429	217691.147909977	700456.508259415	448853.859043734	436613.86389518	69271.4868715319	65463.3413471676	178019.487841229	118519.626364141	405699.472684349	548219.18601423	502510.812656711	433289.20911345	Organic acids and derivatives	Carboxylic acids and derivatives	Amino acids, peptides, and analogues	74841-69-3	HMDB0005095	C02166	ko01100//Metabolic pathways;ko04976//Bile secretion;ko04080//Neuroactive ligand-receptor interaction;ko00590//Arachidonic acid metabolism;ko04726//Serotonergic synapse;ko04664//Fc epsilon RI signaling pathway;ko05310//Asthma	Digestive system;Global and overview maps;Immune disease;Immune system;Lipid metabolism;Nervous system;Signaling molecules and interaction	Environmental Information Processing;Human Diseases;Metabolism;Organismal Systems
Com_10183_pos	--	S-Lactoyglutathione	C13 H21 N3 O8 S	3.9	380.112	328629.26211986	559251.657731785	1219078.88704052	825180.380812302	411133.376841127	296148.624659015	226830.359628171	322784.535923611	242874.681045787	526075.648448428	260513.807916169	674199.597998658	260429.438038515	213980.029637789	249501.427252549	743392.154142972	245084.574207993	249547.214489782	415667.600089423	267255.569410493	474190.277167326	--	--	--	--	--	-	-	-	-
Com_10295_pos	RPH	--	C17 H28 N8 O4	4.712	409.22275	202371.132654888	342570.547492106	743940.114891936	729267.638154224	1119192.99652431	221547.424172345	184709.889050937	536665.283816823	498434.995139648	313736.314341165	219604.32642348	575091.812071302	205848.46270918	681589.863549209	478574.197167209	837903.759661998	271254.685529757	516143.43966442	247665.799518962	420070.586929878	358253.768166043	Organoheterocyclic compounds	Benzimidazoles	HASH(0x1ed6c18)	148-79-8	HMDB0014868	-	-	-	-
Com_10314_pos	PC (18:1/18:2)	--	C44 H82 N O8 P	8.822	784.58539	279335.492202156	367523.105536291	372879.861553128	537155.503907985	238593.36940575	121735.27075478	275494.488305437	162795.740294179	212161.342642472	469759.806337255	263636.066575198	259266.388968083	181299.138129086	332848.938432434	73840.7546099229	490003.384595068	1441311.65775448	1001696.13749047	391354.758211799	381706.764758034	228611.288669106	--	--	--	--	--	-	-	-	-
Com_10532_pos	6-benzyl-4-oxo-1,4-dihydropyridine-3-carboxamide	--	C13 H12 N2 O2	4.689	212.07155	489093.285461379	542741.803397938	686771.638885871	704996.92928304	488580.488054784	327154.728068742	719789.748819053	782918.068960085	942602.203842996	626827.290515838	1269297.54093266	647045.470712793	631405.118851894	710788.261479286	1013231.60813689	574807.783138242	752030.755919993	777896.391254834	624857.961128687	659981.158182936	778404.723353494	--	--	--	--	--	-	-	-	-
Com_10761_pos	Bafilomycin B1	--	C44 H65 N O13	5.604	838.4469	214228.12748141	162602.513623962	111514.04384177	221285.78817653	946237.008427823	89840.1574604876	287325.267971451	237730.188245155	95064.6873052666	213902.26548985	316267.762787867	83517.6214506856	115824.438004123	132418.021933797	87442.406128344	82429.8509530603	102580.924573288	89025.5429680652	121525.435800478	166210.601549237	140245.687612831	--	--	--	--	--	-	-	-	-
Com_10799_pos	EPK	--	C16 H28 N4 O6	4.61	373.20291	269496.808600498	210920.22926972	975407.482958508	208168.966132064	324572.547453469	185984.637038681	262160.003107205	228858.157967575	303623.488830189	432147.113162783	1113353.22150809	542060.42775478	328885.309032239	193234.766723324	196040.50817181	342388.314115088	185746.19428704	542765.857506713	204047.432003642	316770.952722429	352250.617747562	--	--	--	--	--	-	-	-	-
Com_10869_pos	Ergocristine	--	C35 H39 N5 O5	4.921	610.30634	106375.824921531	110395.964704655	127272.754759141	136560.214198149	102930.394359426	111068.131692505	99312.4755096074	96745.2845340884	115645.242701852	253392.155505612	107491.191104829	124736.832992771	150797.912809923	122182.990216126	1116085.43876937	130085.575181634	121221.772419227	90894.5507925525	116906.31755463	135191.862168406	124181.376707112	Alkaloids and derivatives	Ergoline and derivatives	Lysergic acids and derivatives	-	HMDB0251908	-	-	-	-
Com_10908_pos	JWH 019 N-(6-hydroxyhexyl) metabolite	--	C25 H25 N O2	5.196	372.20242	267128.487825723	353720.765123123	703588.123528043	336519.780079894	444027.403248075	432150.144799151	851330.853856211	282353.655196239	1007161.96336638	505860.445201316	225352.892545614	269127.136629034	1034121.39344896	962911.197119514	293370.883432885	396401.212692705	603417.160801832	223438.974759383	487033.695212643	453249.976025747	504859.008529334	--	--	--	--	--	-	-	-	-
Com_10951_pos	RNK	--	C16 H32 N8 O5	4.927	209.12842	211408.568072992	354847.499728357	469706.373683987	409449.321006719	351466.782928554	557590.797127912	186500.476585213	996081.50001248	167568.064552657	243616.694314626	248975.986083409	498550.200864437	319075.789435027	270057.268382064	465585.849986064	413575.012497686	227644.293556079	197607.667795871	449985.7348375	325326.229119112	295548.770488708	--	--	--	--	--	-	-	-	-
Com_10959_pos	--	D-Phenylalanine	C9 H11 N O2	5.041	348.19019	357853.4441477	360668.366721958	405093.808679986	473416.385712179	367014.210054274	451161.275404008	408499.148956037	517485.248898257	440814.036482545	388526.676903856	477999.020812537	305231.569900716	681308.138914983	946767.882078696	316355.912089223	425513.888753517	321368.263512581	221206.60845426	412515.168490302	324918.123963502	477601.065951732	Organic acids and derivatives	Carboxylic acids and derivatives	Amino acids, peptides, and analogues	-	HMDB0250791	C02265	ko01100//Metabolic pathways;ko04742//Taste transduction;ko00360//Phenylalanine metabolism	Amino acid metabolism;Global and overview maps;Sensory system	Metabolism;Organismal Systems
Com_11156_pos	Biliverdin	--	C33 H34 N4 O6	10.444	583.25592	7067.47264897164	147852.588621153	94410.9032745994	7109.79607480862	7494.48706212346	147916.291595933	180894.038960345	336465.644030113	167658.611628886	85729.6578859068	156659.767772523	78097.7431410102	11785.9412782513	6825.49839027671	316641.174835597	8391.02261287353	1076622.47996118	168351.703184668	240435.573677879	178425.538122344	159935.838931083	Organoheterocyclic compounds	Tetrapyrroles and derivatives	Bilirubins	114-25-0	HMDB0001008	C00500	ko01100//Metabolic pathways;ko01110//Biosynthesis of secondary metabolites;ko00860//Porphyrin metabolism	Global and overview maps;Metabolism of cofactors and vitamins	Metabolism
Com_11503_pos	1-(3,4-dimethylphenyl)-3-piperidinopyrrolidine-2,5-dione	--	C17 H22 N2 O2	2.606	287.17761	150791.961841924	660016.640320569	759881.186100864	515079.484725061	601496.511907361	400360.349343761	138166.108108471	276002.089348632	207462.191658195	790590.547348599	166727.631142853	678834.827468746	168745.340276668	179903.403013452	199550.581833584	341150.77411179	595578.152406886	330314.283909174	427281.871058289	271771.312295363	251286.16213879	--	--	--	--	--	-	-	-	-
Com_11705_pos	--	Benzamidine	C7 H8 N2	1.996	121.07661	557362.121427327	631906.750866738	430805.126585939	760995.509540211	575326.691073505	585719.172300641	328332.287263915	571602.908302832	392364.728295873	456948.626768105	396682.230897079	374020.023898845	519344.563283153	584754.643681554	577414.152608081	380115.562111576	445991.068578749	458697.75292958	409869.203882959	399052.733966939	333283.78340378	Benzenoids	Benzene and substituted derivatives	HASH(0x24196b8)	-	HMDB0248970	-	-	-	-
Com_11875_pos	--	Prostaglandin E1	C20 H34 O5	10.343	355.2482	556442.960666144	185393.776209354	564783.732893163	282003.354317594	183391.252853852	539490.094215362	417760.238948538	495776.25425635	578047.477480089	655903.965516264	546713.069657628	184391.227877332	842338.589747832	245282.179624163	472298.054056559	232184.009062512	650364.082080779	254500.696714609	150249.151653667	190151.888508528	96101.2797235389	Lipids and lipid-like molecules	Fatty Acyls	Eicosanoids	745-65-3	HMDB0001442	-	-	-	-
Com_11993_pos	AKB48 N-(4-fluorobenzyl) analog	--	C25 H26 F N3 O	4.921	404.21716	567350.605552826	475065.370153735	493316.176957197	516307.619195354	500474.248586828	523725.081353674	437018.775765296	565681.549369892	482168.41365456	660312.125707626	544993.481559656	471605.713615961	394206.141978653	542061.219258817	661272.639730563	647871.62566008	458315.953002223	432677.409048294	519820.938527082	621990.584317262	469505.64139434	--	--	--	--	--	-	-	-	-
Com_12024_pos	Cortisone	--	C21 H28 O5	4.98	743.38763	282478.064257421	569314.333603599	624747.144345598	166221.723328432	175427.069874788	131783.172447245	265634.387952677	323041.628477839	320335.362488763	272882.204171196	228183.771452886	175873.470757866	174922.62868947	301333.452990979	344609.089186587	244919.926573402	102703.068226649	93696.2697737548	239666.144806625	212944.208412801	281015.969472375	Lipids and lipid-like molecules	Steroids and steroid derivatives	Pregnane steroids	-	HMDB0243633	C00762	ko01100//Metabolic pathways;ko00140//Steroid hormone biosynthesis;ko05200//Pathways in cancer;ko04960//Aldosterone-regulated sodium reabsorption;ko05215//Prostate cancer;ko07225//Glucocorticoid and mineralocorticoid receptor agonists/antagonists	Cancer: overview;Cancer: specific types;Excretory system;Global and overview maps;Lipid metabolism;Target-based classification: Nuclear receptors	Drug Development;Human Diseases;Metabolism;Organismal Systems
Com_12166_pos	(-)-Erythromycin	--	C37 H67 N O13	5.301	772.42438	195247.77106563	192549.176566696	127753.179835759	85476.0523479114	88548.7171328907	101484.599168697	69779.4958288946	635669.715329542	464044.223182269	241101.592845904	155216.882446155	65232.3833734586	147508.369422736	475411.539911829	190257.803399084	110173.874839226	92513.4801104078	75765.2682503527	103457.920734688	158311.222435223	99986.816615629	--	--	--	--	--	-	-	-	-
Com_12987_pos	--	LysoPC 10:0	C18 H38 N O7 P	4.955	412.24487	84943.8822916535	66976.1922226863	219476.201930733	170706.03110996	301419.051591827	61100.160460249	77435.6432026956	165217.637680383	61391.854625663	73795.4064288369	68806.6744576412	113193.574255104	68315.191200301	396605.574483663	73392.7095094624	83439.2782771403	62417.9720599139	55485.2917968134	66206.8155648998	59047.5586185662	84780.1300873776	--	--	--	--	--	-	-	-	-
Com_13054_pos	N1-{[5-(2,4-difluorophenyl)-2-furyl]methyl}benzene-1-sulfonamide	--	C17 H13 F2 N O3 S	3.746	372.043	212457.007229366	300322.812208133	215681.729575408	228013.655883254	309974.131816962	185623.165031445	60500.9638755168	68167.3893537127	90210.2221364268	68610.2893830026	206413.699302835	382167.255279588	124196.748441899	151395.436931379	68578.1824684845	223214.661754641	273621.983593815	262413.403879873	202526.737666264	308006.147978512	193301.508638407	--	--	--	--	--	-	-	-	-
Com_13155_pos	Astragaloside A	--	C41 H68 O14	5.556	802.4917	232237.118976392	158346.433904906	71791.1917509883	144961.881702114	61231.3928151498	42425.0758008185	95734.738881968	58044.1052329317	118969.849701773	33201.7904949005	38077.3323797268	57927.2004022173	48669.2981893241	60164.6826326531	138228.762041262	35708.8285296935	107802.800714508	393341.234197798	62523.6067995842	63316.1328150604	69913.8798895579	Lipids and lipid-like molecules	Steroids and steroid derivatives	Steroidal glycosides	-	HMDB0242537	-	-	-	-
Com_13252_pos	PC (18:1/18:1)	--	C44 H84 N O8 P	5.531	786.60486	93928.0985956166	329687.402774929	97602.6531773252	125544.393471795	169985.40272725	50467.531161701	73182.2115859916	65275.2271892917	64199.0246841549	39512.335714713	48717.9443829359	55860.0286396977	51276.8257927465	59029.748588132	48131.2036000696	42492.9352813808	62707.4396095046	82854.7365008689	59777.8599226262	79531.4060743874	77411.7363471506	--	--	--	--	--	-	-	-	-
Com_13323_pos	Vinorelbine	--	C45 H54 N4 O8	5.32	779.40656	23712.0122315359	36593.4545717578	23535.6742060854	25165.5238675713	27871.3911468968	24320.8209133623	22583.6104237684	21679.2499567209	20132.5308689902	45670.4677301568	22007.6332172392	23450.7705572505	70620.2239735393	30103.5287670888	334246.124944053	37132.7426040835	22170.8889848102	63001.3339042927	24793.728140706	40285.4322090373	28369.6188860353	Lipids and lipid-like molecules	Fatty Acyls	Fatty acid esters	-	HMDB0259819	-	-	-	-
Com_13520_pos	--	Cyclohexaneacetic acid	C8 H14 O2	0.85	143.10643	63036.6810779754	145842.266424539	24808.1656161682	54578.2749021348	52528.4889760828	49404.6383682572	18858.223784508	56070.0189694412	54642.8420494315	68289.065594378	43816.2908054306	43502.6863983828	41886.4266296465	52917.3210171457	63071.240033855	50537.4805456855	32982.5015256771	39822.5839491017	49924.1186359893	60966.9065795311	38309.2435935355	Organic acids and derivatives	Carboxylic acids and derivatives	Carboxylic acids	5292-21-7	HMDB0031403	-	-	-	-
Com_1_pos	3-methyl-5-oxo-5-(4-toluidino)pentanoic acid	--	C13 H17 N O3	1.313	258.11035	50984316718.2785	65562646842.1956	84615029295.2073	57488329764.1818	58687006451.8282	57535841724.8167	69727648331.0561	62368351016.3774	96040341326.9042	68269820352.7882	70955318228.3179	82040649818.9599	76473955256.379	59042695959.72	52153239530.8017	87941445929.0565	77253247854.0188	82546274779.8265	73581883230.5439	79281190536.6374	82513079597.424	--	--	--	--	--	-	-	-	-
Com_90_pos	5-Hydroxyindole-3-acetic acid	--	C10 H9 N O3	4.644	192.06596	1440403115.32786	462534550.61122	457483324.774838	1235230248.28923	447475611.728511	796644805.596537	480251343.344417	1793350793.87949	377246674.23592	242331733.791227	951408188.706298	456886353.665799	708464921.898796	437200508.714875	489783497.989871	429776304.865279	303509027.229118	416222714.638654	729741048.002774	743527243.681838	726775106.499548	Organoheterocyclic compounds	Indoles and derivatives	Indolyl carboxylic acids and derivatives	54-16-0	HMDB0000763	C05635	ko01100//Metabolic pathways;ko00380//Tryptophan metabolism;ko04726//Serotonergic synapse	Amino acid metabolism;Global and overview maps;Nervous system	Metabolism;Organismal Systems
Com_99_pos	L-Glutathione oxidized	--	C20 H32 N6 O12 S2	2.141	613.15973	62264878.5644376	1520399821.23888	880536077.422862	766604771.236153	307282347.786264	58641368.2398906	132140101.837359	69874349.4842395	173025162.499018	27810360.8539041	289646066.367641	1131368814.58883	16643871.8343703	8098699.76235294	27254938.9535034	258633285.311294	56034341.6460021	560691512.924693	234151984.581676	242307867.44721	278115368.750463	--	--	--	--	--	-	-	-	-
Com_168_pos	gamma-Glutamylmethionine	--	C10 H18 N2 O5 S	4.814	279.1012	728856755.194429	640234025.640025	448290713.416465	427024123.993626	709252841.932459	476541221.741649	624451060.957509	522705898.278156	544182394.463139	338545854.138106	764698038.449238	166995825.897161	429330048.556995	191958724.665804	436917559.95141	377295902.58956	255127999.763855	462744822.597878	503161699.914463	507845376.860187	510065741.473036	Organic acids and derivatives	Carboxylic acids and derivatives	Amino acids, peptides, and analogues	17663-87-5	HMDB0034367	-	-	-	-
Com_199_pos	--	D-Ala-D-Ala	C6 H12 N2 O3	1.428	143.08148	31026284.4750482	107536715.222307	65093859.1277413	181497099.126618	87867494.6959292	52549052.7694807	392501399.060006	369584184.948137	414718568.331859	677942506.249189	234179309.743153	261853476.138173	20152536.7174716	58083621.7764548	70191541.5182385	39143492.7214158	33897494.2739386	43967181.4984976	177201188.480095	173346954.234716	160805879.302169	Organic acids and derivatives	Carboxylic acids and derivatives	Amino acids, peptides, and analogues	-	HMDB0244385	C00993	ko01100//Metabolic pathways	Global and overview maps	Metabolism
Com_234_pos	Glutaric acid	--	C5 H8 O4	2.472	133.04993	293393516.056477	450769747.45571	474836512.073275	408574727.067016	445280617.261252	406672122.478237	369578031.327149	219449423.606432	404342283.05152	428190142.05095	294793457.928258	552567614.536059	145109904.339463	252561242.039888	142370507.272616	288211275.957166	367321185.420558	237791742.520181	357914431.572159	342976597.068313	351167474.625127	Organic acids and derivatives	Carboxylic acids and derivatives	Dicarboxylic acids and derivatives	110-94-1	HMDB0000661	C00489	ko01100//Metabolic pathways;ko01120//Microbial metabolism in diverse environments;ko00310//Lysine degradation;ko00071//Fatty acid degradation	Amino acid metabolism;Global and overview maps;Lipid metabolism	Metabolism
Com_301_pos	D-(+)-Maltose	--	C12 H22 O11	1.365	383.11511	16972092.3226989	35809689.5298828	54090667.2114051	25072463.2098715	44184019.0429649	17295683.607536	13620249.1344033	19673803.2717132	137276942.076429	5915056.00040684	14075445.8317346	155026181.310733	3986170.14828648	7813032.28621579	10345193.537097	492848810.03879	39238154.6487686	235600189.375615	79106007.5965038	79689160.7166469	74149854.4675778	Organic oxygen compounds	Organooxygen compounds	Carbohydrates and carbohydrate conjugates	69-79-4	HMDB0000163	C00208	ko01100//Metabolic pathways;ko01110//Biosynthesis of secondary metabolites;ko02010//ABC transporters;ko04742//Taste transduction;ko00500//Starch and sucrose metabolism;ko04973//Carbohydrate digestion and absorption	Carbohydrate metabolism;Digestive system;Global and overview maps;Membrane transport;Sensory system	Environmental Information Processing;Metabolism;Organismal Systems
Com_306_pos	Aflatoxin G1	--	C17 H12 O7	4.716	351.04196	309319057.537452	336502754.36617	358376466.70897	309700005.285077	383623919.387944	359355428.415044	327902121.438065	359368355.634014	299623311.728486	211718289.012636	417368795.207474	367195172.908804	236137499.529032	256340799.646064	188569874.277795	257231683.18187	300301615.625086	293022076.375771	303628442.840278	360329557.60458	332022326.377373	Phenylpropanoids and polyketides	Coumarins and derivatives	Furanocoumarins	6795-23-9	HMDB0030479	C16755	ko01100//Metabolic pathways;ko01110//Biosynthesis of secondary metabolites	Global and overview maps	Metabolism
Com_343_pos	--	o-Cresol	C7 H8 O	2.234	109.06526	317408524.592956	146616697.352768	129612523.152986	169352726.735495	171573324.391905	163041473.04958	257958760.181672	232625043.077862	149630082.856671	108877333.50516	157199620.46412	139318177.01911	161154332.827335	211826254.338821	219930016.332961	170723233.616921	174752079.101077	163189978.673064	142327000.026625	213911502.08615	117888765.868061	Benzenoids	Phenols	Cresols	95-48-7	HMDB0002055	C01542	ko01100//Metabolic pathways;ko01120//Microbial metabolism in diverse environments;ko01220//Degradation of aromatic compounds	Global and overview maps	Metabolism
Com_422_pos	--	S-(Methyl)Glutathione	C11 H19 N3 O6 S	2.53	322.1073	32156177.2215729	226647524.191943	179610686.869128	138373984.287328	109625176.888914	63221533.3262091	83432146.4323042	49843311.9470593	114766427.687991	13073844.5622627	52437974.5644305	261373915.809315	18534942.2224789	11398769.6485319	21930847.6381792	114002384.637483	45248715.4194563	54590315.4847986	127084791.262316	102697289.547776	95815153.1863163	--	--	--	--	--	-	-	-	-
Com_432_pos	Gly-Tyr	--	C11 H14 N2 O4	3.638	239.10309	86190552.4000141	91080448.562781	114027792.915964	118821680.717236	108897911.16242	160912079.346767	138507669.52051	104865670.482861	99821031.3073612	188057679.254266	173085744.441492	162538915.193538	64011566.6480132	150259989.329228	147632677.401854	295522565.83214	140285931.357448	98871608.4700305	161856532.558152	154158622.291554	166308349.503504	Organic acids and derivatives	Carboxylic acids and derivatives	Amino acids, peptides, and analogues	-	HMDB0304778	-	-	-	-
Com_546_pos	Pyridoxamine	--	C8 H12 N2 O2	1.184	169.09506	73886025.2034575	90025491.4665876	45718922.6837537	72041890.755858	67193546.4448661	116336191.554972	64121992.653856	66696164.8567875	58317709.6597424	66728996.868433	67294123.5117497	50485546.0591901	67245010.2753088	80292395.3432326	64279419.1177013	210130752.604869	51626629.6543858	103282347.344313	62385537.4699523	67047633.061536	61230621.9079791	Organoheterocyclic compounds	Pyridines and derivatives	Pyridoxamines	-	HMDB0062696	C00534	ko01100//Metabolic pathways;ko01120//Microbial metabolism in diverse environments;ko04977//Vitamin digestion and absorption;ko00750//Vitamin B6 metabolism	Digestive system;Global and overview maps;Metabolism of cofactors and vitamins	Metabolism;Organismal Systems
Com_685_pos	--	Citric acid	C6 H8 O7	1.184	193.03493	112449327.038466	90427557.0214267	80411018.4359982	112475668.462535	102770971.025375	87998120.9174783	104060821.374327	104311362.36243	106469277.268738	111396687.662973	112212855.815056	99464936.1345608	108601570.147607	99722856.2327134	84798310.5346371	97316107.2467536	93456729.3854007	83699829.2924022	99785543.6161117	112476909.998435	100393128.928436	Organic acids and derivatives	Carboxylic acids and derivatives	Tricarboxylic acids and derivatives	77-92-9	HMDB0000094	C00158	ko01100//Metabolic pathways;ko01110//Biosynthesis of secondary metabolites;ko01120//Microbial metabolism in diverse environments;ko01060//Biosynthesis of plant secondary metabolites;ko01230//Biosynthesis of amino acids;ko01200//Carbon metabolism;ko05230//Central carbon metabolism in cancer;ko01070//Biosynthesis of plant hormones;ko01061//Biosynthesis of phenylpropanoids;ko01063//Biosynthesis of a…	Amino acid metabolism;Cancer: overview;Carbohydrate metabolism;Chemical structure transformation maps;Endocrine system;Global and overview maps;Sensory system	Human Diseases;Metabolism;Organismal Systems
Com_703_pos	Gly-Val	--	C7 H14 N2 O3	2.575	175.10793	76982251.3641336	58252536.214491	52726162.9763798	66553087.2886047	79857069.7015204	93833274.8801353	88062047.8469563	79315055.3391084	76307075.9080363	125949393.097368	92909804.9707268	74269590.7743568	50778928.3141853	123452049.222713	112610189.629229	111727875.274725	69043516.0071155	79562631.8149417	85868718.6578254	80008930.2876264	78077944.9603263	Organic acids and derivatives	Carboxylic acids and derivatives	Amino acids, peptides, and analogues	1963-21-9	HMDB0028854	-	-	-	-
Com_760_pos	3-Iodo-L-tyrosine	--	C9 H10 I N O3	2.475	307.98288	35868701.1831423	67167323.1338359	65293159.4163878	66686347.6591494	88409960.7560861	65466803.7137434	66653967.8739839	40353845.9589764	71724182.173299	89713415.6799803	51017428.536911	112233073.866391	18404735.1782105	47694963.8392853	19169184.7786299	48611169.6952911	62302902.5106904	31836051.3089837	52062747.9963881	61585194.4818255	70922791.9406273	Organic acids and derivatives	Carboxylic acids and derivatives	Amino acids, peptides, and analogues	70-78-0	HMDB0000021	C02515	ko01100//Metabolic pathways;ko00350//Tyrosine metabolism;ko04918//Thyroid hormone synthesis	Amino acid metabolism;Endocrine system;Global and overview maps	Metabolism;Organismal Systems
Com_787_pos	--	Phenylpyruvic acid	C9 H8 O3	4.91	165.05533	9909419.25441262	13862780.9346597	12954183.4341668	11466005.9594872	45916562.0242917	12282754.0875691	27360722.5297368	8831696.5138278	14525238.0746328	9258601.4735648	15147918.2871804	13479684.7005185	12362630.9392297	8921144.19112284	15856655.1297398	124903990.119423	11964606.7525737	19500522.2426773	13379907.8385235	15988094.2453791	12512126.440487	Benzenoids	Benzene and substituted derivatives	Phenylpyruvic acid derivatives	-	HMDB0304081	C00166	ko01100//Metabolic pathways;ko01110//Biosynthesis of secondary metabolites;ko01060//Biosynthesis of plant secondary metabolites;ko01230//Biosynthesis of amino acids;ko01210//2-Oxocarboxylic acid metabolism;ko00400//Phenylalanine, tyrosine and tryptophan biosynthesis;ko00360//Phenylalanine metabolism	Amino acid metabolism;Chemical structure transformation maps;Global and overview maps	Metabolism
Com_890_pos	D-Raffinose	--	C18 H32 O16	1.395	527.15875	18958644.0387907	22331868.5263726	27621395.9925298	21395657.7304108	25665360.2351846	14172558.6388043	6436538.06226997	7685073.92144461	59555289.95292	1846405.04106553	7210986.53138996	40697892.6308454	1241129.77991485	2883132.69542116	6269982.53871323	107338354.907865	5968459.17077918	28677994.4054212	26285652.1843276	14877673.5571113	15622127.2469926	Organic oxygen compounds	Organooxygen compounds	Carbohydrates and carbohydrate conjugates	512-69-6	HMDB0003213	C00492	ko01100//Metabolic pathways;ko02010//ABC transporters;ko00052//Galactose metabolism	Carbohydrate metabolism;Global and overview maps;Membrane transport	Environmental Information Processing;Metabolism
Com_1042_pos	--	L-Leucyl-L-Alanine	C9 H18 N2 O3	1.448	203.13901	38867589.259095	34271427.5612248	42756524.4707533	40887983.7541104	28098965.7344052	57591353.2608262	69819053.8282971	50831119.4663226	53602899.5976558	76582429.6377215	51928829.3494945	34631955.0679986	24339037.8008224	38692194.2050252	29022116.2100397	23443449.437471	37699875.3984839	24573127.9517019	46675188.0563744	41776309.804056	39081737.5992576	Organic acids and derivatives	Carboxylic acids and derivatives	Amino acids, peptides, and analogues	-	HMDB0304783	-	-	-	-
Com_1048_pos	--	Vitamin A	C20 H30 O	9.642	287.23709	41082083.7767322	7060283.87216967	31986962.0578674	37722881.8074721	26224250.4818173	69984555.714433	50323613.81509	64740413.1910104	42289019.4426525	46030898.6605484	64541638.0468656	23081507.1497168	67434316.8785477	18416895.4674755	35273295.4439036	38035708.3922952	33588489.9778563	10649204.7650705	21667630.334551	18780623.7415338	16464537.3345542	Lipids and lipid-like molecules	Prenol lipids	Retinoids	22737-96-8	HMDB0006216	C00473	ko01100//Metabolic pathways;ko04977//Vitamin digestion and absorption;ko00830//Retinol metabolism	Digestive system;Global and overview maps;Metabolism of cofactors and vitamins	Metabolism;Organismal Systems
Com_1101_pos	3-Phospho-D-glyceric acid	--	C3 H7 O7 P	1.556	187.00017	30664275.6642438	17631334.3847961	13326868.6808743	25884064.7272337	19168880.3501846	34202051.6434563	19751871.1310922	68618698.0111316	19028793.7702245	48619129.9229042	32166911.3749586	5938386.38347643	85629738.4288879	14581856.5796432	52318429.9300365	11560186.9308626	34020998.2024158	11985430.9912201	21206150.7433734	18523053.4493159	17479202.6747996	Organic oxygen compounds	Organooxygen compounds	Carbohydrates and carbohydrate conjugates	3443-58-1	HMDB0060180	C00197	ko01100//Metabolic pathways;ko01110//Biosynthesis of secondary metabolites;ko01120//Microbial metabolism in diverse environments;ko01060//Biosynthesis of plant secondary metabolites;ko01230//Biosynthesis of amino acids;ko01200//Carbon metabolism;ko05230//Central carbon metabolism in cancer;ko01070//Biosynthesis of plant hormones;ko01061//Biosynthesis of phenylpropanoids;ko01063//Biosynthesis of a…	Amino acid metabolism;Cancer: overview;Carbohydrate metabolism;Chemical structure transformation maps;Endocrine system;Global and overview maps;Lipid metabolism	Human Diseases;Metabolism;Organismal Systems
Com_1155_pos	--	Cytidine 5'-Monophosphate-N-Acetylneuraminic Acid	C20 H31 N4 O16 P	2.208	308.08228	4244676.58445583	58310947.0169797	37868802.8410737	24077477.8024124	27146326.3154739	5769796.19322655	5841086.5488476	7580200.91188689	13203153.1250588	2381091.59931223	16330047.1998037	64345093.1213965	1910839.82513427	1031461.83274591	3106573.05014578	23598513.0000081	3609347.6134254	39731591.242377	20578554.1391499	19832902.6497506	13672735.0603433	Nucleosides, nucleotides, and analogues	Pyrimidine nucleotides	Pyrimidine nucleotide sugars	3063-71-6	HMDB0001176	C00128	ko01100//Metabolic pathways;ko00520//Amino sugar and nucleotide sugar metabolism	Carbohydrate metabolism;Global and overview maps	Metabolism
Com_1173_pos	Prolylleucine	--	C11 H20 N2 O3	1.468	229.15508	27661116.205285	30057894.702794	29200793.030861	31798020.3311691	28093144.2681241	37121701.0350918	27506102.4396079	27881782.7333706	30911344.2044176	36089266.872308	22840080.8057304	26011933.5705654	48133742.9733943	44869562.4831577	41974809.755681	74058573.863378	47339771.1295984	54893225.335782	38398275.5068716	35117231.6098588	31205044.1915954	Organic acids and derivatives	Carboxylic acids and derivatives	Amino acids, peptides, and analogues	-	HMDB0253028	-	-	-	-
Com_1237_pos	--	Cys-Gly	C5 H10 N2 O3 S	1.392	179.04865	2730212.37166863	58911284.1761731	51703329.9221838	36954126.8527985	44434727.5054859	25299447.1454608	15214590.542803	20333856.7399992	29576248.0190865	21647710.1585507	13106390.7928854	46451577.9705813	11007756.6921973	4141034.04392166	29969697.5989715	45556030.4615981	28499228.326441	40548297.8037179	23691672.6003943	21702725.8625196	19938689.22733	Organic acids and derivatives	Carboxylic acids and derivatives	Amino acids, peptides, and analogues	-	HMDB0257594	C01419	ko01100//Metabolic pathways;ko00480//Glutathione metabolism	Global and overview maps;Metabolism of other amino acids	Metabolism
Com_1256_pos	--	L-Alanyl-L-Lysine	C9 H19 N3 O3	1.109	218.15025	9428356.92079551	19166499.5091933	47746220.7450501	41136330.1216297	25709597.1246512	36647137.2220229	25852142.1933776	25625185.5997436	16856943.6551958	57896967.0361281	24303284.1906938	49983151.6356776	8714158.2521866	15869493.1477059	14730265.6306233	42563935.1232708	32583336.0289972	23102646.8148558	28907772.1778588	24998675.5216793	28911477.6311175	Organic acids and derivatives	Carboxylic acids and derivatives	Amino acids, peptides, and analogues	6366-77-4	HMDB0028692	-	-	-	-
Com_1347_pos	--	Boc-beta-cyano-L-alanine	C9 H14 N2 O4	1.439	215.10277	3785490.42697218	10314602.5075305	50903125.7109789	17258454.890131	12065687.9610362	12849692.4041881	7882806.14477648	18305260.761686	9531220.40999132	24022781.2430439	9256752.96952536	24538819.1238456	4509320.14184139	8010739.4683206	8918066.23559299	8482266.65807389	10872336.0544875	8479197.4904197	14077362.4022193	12385414.4539574	10092823.016841	--	--	--	--	--	-	-	-	-
Com_1744_pos	--	N-P-Coumaroyl Spermidine	C16 H25 N3 O2	3.314	146.60443	11314160.3034685	12259414.1988958	5189880.79029386	8405282.43847434	13299327.9939307	7066052.14480667	4273183.42284814	18842290.4162719	6572221.20819142	3013070.24346097	6991546.98665505	10285910.4204959	4794264.22321944	9369532.75224429	6325145.14918087	43598421.2029455	7994433.91549826	14494715.9460583	13138482.2965535	13060018.3438949	7503445.29690812	--	--	--	--	--	-	-	-	-
Com_1747_pos	Puromycin	--	C22 H29 N7 O5	4.812	472.23965	15651506.3601376	24170650.2120748	19092234.6930734	19122053.0918604	21248643.352751	12822198.7392096	24303375.6071356	25980207.7516571	17458392.7863858	17102679.6809035	20728230.8742427	19877118.0872323	22214624.0778046	30989135.4627687	41589929.3565277	25920466.5194998	26036225.5659501	29091496.1537652	25874722.2750961	22111403.7290322	26232529.2385293	Nucleosides, nucleotides, and analogues	Purine nucleosides	Purine 3'-deoxyribonucleosides	-	HMDB0256926	C01610	ko01100//Metabolic pathways;ko01110//Biosynthesis of secondary metabolites	Global and overview maps	Metabolism
Com_1846_pos	N2-Methylguanosine	--	C11 H15 N5 O5	4.693	298.11551	17970454.8074421	11895816.3248365	17571764.420698	13678100.4253824	13206709.9358915	12000930.1357813	15647201.0568664	35202371.696672	17208130.7056528	16424220.8943117	16445889.1670937	10828169.6885896	12237745.6054286	12020475.7150222	11685393.6312736	11695858.5205119	6403083.93709085	10576424.1481148	15857737.219869	16373993.5820084	14423998.0174756	--	--	--	--	--	-	-	-	-
Com_1920_pos	Norfloxacin	--	C16 H18 F N3 O3	1.796	320.14563	19150549.5216746	14663805.6520865	30841200.9204383	13911974.2888674	18917293.1740201	19629021.53065	17162368.0941638	28841055.6703882	16778561.1817091	14697250.5056009	19012438.153138	20592274.6454082	8293183.53015886	21881780.6457079	15291080.7405402	14875140.6893585	16466196.0632254	14803545.061058	23110707.1102512	20906827.631715	21169085.0441665	Organic acids and derivatives	Carboxylic acids and derivatives	Amino acids, peptides, and analogues	70458-96-7	HMDB0015192	C06687	ko02010//ABC transporters	Membrane transport	Environmental Information Processing
Com_2461_pos	Minocycline	--	C23 H27 N3 O7	1.377	458.18689	1567742.88874	2916571.69086689	4729479.84866372	2190958.02155765	4979243.08563308	2949470.61024552	1950373.86485368	2426407.89073281	9867472.38280651	1380978.40684407	1196104.01094178	22588414.245204	1353691.4085665	2518694.14286788	2693181.18452008	18991947.0566759	2445244.05077333	8628882.12628705	5299636.30254223	4740312.68993506	4420059.44767681	Phenylpropanoids and polyketides	Tetracyclines	HASH(0x1f350f0)	10118-90-8	HMDB0015152	-	-	-	-
Com_2765_pos	��-Hydroxyalprazolam	--	C17 H13 Cl N4 O	1.111	325.08865	8971453.55203301	16878597.6637411	16552732.1011032	8476499.82815112	10045997.122626	7679019.74675277	9338178.57093022	15760519.5484685	11900462.1235584	3989876.85823052	10996316.5180908	19063283.3080193	4897691.27838637	12448745.881952	12693335.4506605	19795778.6379091	16480514.9309669	19123444.8361923	12169918.894644	11908421.9789136	13042524.4011973	--	--	--	--	--	-	-	-	-
Com_3084_pos	Prostaglandin K2	--	C20 H30 O5	7.549	333.20364	5637644.91950074	5404413.78577626	2025917.72072687	3337892.38189618	2328424.69562744	3421469.90939542	5297787.64956648	14178634.0758014	16032643.3808709	2162505.15934111	6839947.49031058	2641458.50445479	12150190.9239644	2722626.05069622	17930581.6826583	3116366.78563328	4256708.0093744	14145980.7658205	7173231.48360658	6475835.56824379	6229561.67170205	--	--	--	--	--	-	-	-	-
Com_3441_pos	Fexofenadine	--	C32 H39 N O4	4.93	502.30087	696464.011084694	1137687.0240289	12809443.6495953	10205517.9768553	1974589.23419618	1783762.98189766	925985.363732813	1141780.22251556	719327.069738536	3242840.89191909	2067911.73948646	5986798.34339134	648541.354043136	759992.631522668	803138.750244106	1290685.55885956	675562.106830429	696928.498414871	1778877.08408203	1507168.53496088	1507352.26405346	Benzenoids	Benzene and substituted derivatives	Diphenylmethanes	83799-24-0	HMDB0005030	C06999	ko04976//Bile secretion	Digestive system	Organismal Systems
Com_3584_pos	--	Sedoheptulose 1,7-bisphosphate	C7 H16 O13 P2	1.233	371.01331	4567725.29377148	9511493.9057816	8624886.37111592	7453447.64732695	7921907.93234545	8319110.49820898	9537322.55630852	5011160.91875416	9409242.64626093	12625570.3282264	7660520.54489666	4611034.36380637	7866396.40665768	9475837.45293691	6154564.91198842	7386414.6697691	5212929.01855305	8667058.82529972	9253021.99801397	6812170.75739737	7411544.42210387	Organic oxygen compounds	Organooxygen compounds	Carbohydrates and carbohydrate conjugates	815-91-8	HMDB0060274	C00447	ko01100//Metabolic pathways;ko01120//Microbial metabolism in diverse environments;ko01200//Carbon metabolism	Global and overview maps	Metabolism
Com_3727_pos	AKB48 N-(4-hydroxypentyl) metabolite	--	C23 H31 N3 O2	5.136	404.2287	4933550.05905471	4176181.50817906	3963464.9477004	5149228.04462481	4281137.42642061	4271563.76436047	10919517.9894148	4826387.39539976	5211980.59689199	3870770.7195846	4772206.47207038	2908610.45887899	11782344.2857506	11090982.5928528	3366132.65386342	4961826.96362116	3440492.99257489	3722121.27073203	4443602.30145187	4927976.31602025	4416207.4610839	--	--	--	--	--	-	-	-	-
Com_3802_pos	--	Methyldopa	C10 H13 N O4	3.694	212.09209	7374297.05250575	6104538.78991532	8321741.12264012	5960564.7864447	4261707.65904824	4973245.46308793	4808486.74351787	11706149.6566422	6564231.25612667	4387381.19460966	6079875.1106869	4172195.37350764	5261093.55685139	6556052.33094982	6292242.71429318	6770387.46997279	6110063.67149497	5423571.87225618	5696110.82331451	6568768.65152007	6336734.00470327	Phenylpropanoids and polyketides	Phenylpropanoic acids	HASH(0x18c0878)	-	HMDB0251525	-	-	-	-
Com_4079_pos	Tyrosylalanine	--	C12 H16 N2 O4	5.094	253.119	1217628.14305666	3690889.73142042	9516265.39123423	5344242.3277732	6546420.34530766	5046074.86409497	3346955.22812031	6213309.09017273	5384724.04544106	6117837.95557155	3933610.35759466	8810247.94597425	2418822.87669026	4437239.43450356	5152059.38604694	6628813.82514217	4342775.5489621	4757711.49959839	2916446.86353299	4225273.03647494	4050567.1438224	Organic acids and derivatives	Carboxylic acids and derivatives	Amino acids, peptides, and analogues	-	HMDB0029098	-	-	-	-
Com_4881_pos	--	5-Hydroxylysine	C6 H14 N2 O3	1.13	163.10764	4645191.73897438	5570123.37262368	4906150.41829644	5358098.20390213	5981347.89848319	5440887.86975387	5441507.47590155	7492201.27094592	5160566.26510404	5552337.08805518	6871301.31418133	4863598.99796976	8287687.6541496	6774765.92969174	6154811.98930062	5172990.76989541	4632283.25733864	6222791.50279392	5153379.21465746	6504933.70539567	6501820.89415669	Organic acids and derivatives	Carboxylic acids and derivatives	Amino acids, peptides, and analogues	-	HMDB0245508	-	-	-	-
Com_4893_pos	Enrofloxacin	--	C19 H22 F N3 O3	4.664	342.16708	4787153.83407082	3334989.54688985	4524728.89067076	4966732.85971848	6512495.92866126	6313350.70664782	5356743.05226164	6095193.15191056	5705810.44471564	7354518.94086759	7041075.30312112	5757177.28142702	4058467.47764894	6244437.84334666	4284113.649465	4266743.50328257	3476802.53383516	4689471.40644692	5013214.31337492	4413398.94624099	4867165.12375438	Organoheterocyclic compounds	Quinolines and derivatives	Quinoline carboxylic acids	93106-60-6	HMDB0029861	-	-	-	-
Com_4934_pos	AICA ribonucleotide	--	C9 H15 N4 O8 P	1.578	339.06976	3567739.14088312	2645533.97140849	6764910.38694973	6347499.32744438	4839874.69299038	6607856.55840598	4665950.35843746	5268203.88194192	4949029.35270855	5061383.98521389	5274232.84090622	2599659.99944367	3194341.4291314	4983744.60421872	7303043.43549502	5744436.24755165	6788449.79944229	5118149.00716448	4065789.49444267	4289727.24179956	4918176.36969862	Nucleosides, nucleotides, and analogues	Imidazole ribonucleosides and ribonucleotides	1-ribosyl-imidazolecarboxamides	-	HMDB0248904	-	-	-	-
Com_4968_pos	Norfludiazepam	--	C15 H10 Cl F N2 O	4.772	134.03656	3301208.38085034	4312160.08218992	3400454.72383013	4233783.20555034	4914133.10344454	3816402.46676624	2287860.34164826	3724413.92646462	3401242.62926036	2794994.73934974	2685093.47975822	5372598.86154443	7361178.9239571	6837428.20988392	3532432.75388904	6292219.94476302	6371640.69367831	6066415.90576104	3586227.1618052	3851266.54163345	3919237.01548524	Organoheterocyclic compounds	Benzodiazepines	1,4-benzodiazepines	-	HMDB0061161	-	-	-	-
Com_5072_pos	(+/-)-CP 47,497-C7-Hydroxy metabolite	--	C21 H34 O3	8.653	335.25577	3064720.34320747	2132437.27809583	1387563.23667906	1596941.39267738	1462831.82255819	3286907.66358645	3411408.17258754	2877763.25998439	2789621.54699417	4550074.48914843	7561913.18028076	3474316.54051994	5145614.34657505	1104123.29542242	1244862.77722851	774105.369640727	1621923.03240248	2631528.89206875	1125718.49929493	937536.648900032	689896.913263239	--	--	--	--	--	-	-	-	-
Com_5623_pos	Sulfamethoxazole hydroxylamine	--	C10 H11 N3 O4 S	2.031	270.05838	1373256.35688799	4090943.02185475	2146569.34721362	1689637.69547641	2268132.73396368	953877.921265726	1525180.40888163	2032552.97880967	1985050.05229695	1375634.95769536	2428910.17079968	1864977.92440253	2012405.78324833	3930825.92128208	6138028.8615767	662115.978163667	1332313.00237126	1452002.20439627	2926127.55306224	4092939.58481986	3287125.53711496	--	--	--	--	--	-	-	-	-
Com_6901_pos	8-iso Prostaglandin A2	--	C20 H30 O4	7.917	357.20129	1777997.28028929	1740764.31360153	580141.254710104	1043445.43841815	1071699.53206348	1121852.47324832	1289169.50113632	3142954.65723904	3746467.16666393	442112.787773249	1967938.23530563	1046493.48096907	1114275.01698773	562522.160088444	2544692.40685352	820722.148220971	462487.868822049	2037465.90214158	1823101.78697169	1591699.59776356	1057153.01616381	--	--	--	--	--	-	-	-	-
Com_7363_pos	Rotenone	--	C23 H22 O6	5.129	395.15619	1487225.59006348	1420574.95647074	2962204.48719743	1188403.89938061	1568060.96587753	1589832.10038205	1323192.07515886	1251186.29724669	1072693.51403401	932084.990163374	2186806.05492589	1648573.74679527	1227449.83035857	1072962.8918316	1155732.39842074	2041560.19367598	998202.959472787	923213.665418872	1223203.42904832	1309120.71928605	1203951.71692539	Phenylpropanoids and polyketides	Isoflavonoids	Rotenoids	83-79-4	HMDB0034436	C07593	ko01110//Biosynthesis of secondary metabolites;ko01061//Biosynthesis of phenylpropanoids;ko05012//Parkinson disease	Chemical structure transformation maps;Global and overview maps;Neurodegenerative disease	Human Diseases;Metabolism
