# Supplementary material for: An Automated Sprinkler Cooling System Effectively Alleviates Heat Stress in Dairy Cows
Source: Animals (Basel). 2024 Sep 5;14(17):2586. doi: 10.3390/ani14172586 (PMC11394125; doi:10.3390/ani14172586)
Supplement: Supplementary file 1 [file animals-14-02586-s001.zip › supplementary files/Table S2.xls]

OTU	Total_tags	Hh1-16s_tags	Hh2-16s_tags	Hh3-16s_tags	Hm1-16s_tags	Hm2-16s_tags	Hm3-16s_tags	Hl1-16s_tags	Hl2-16s_tags	Hl3-16s_tags	Lh1-16s_tags	Lh2-16s_tags	Lh3-16s_tags	Lm1-16s_tags	Lm2-16s_tags	Lm3-16s_tags	Ll1-16s_tags	Ll2-16s_tags	Ll3-16s_tags	Hh1-16s_relative_abundance	Hh2-16s_relative_abundance	Hh3-16s_relative_abundance	Hm1-16s_relative_abundance	Hm2-16s_relative_abundance	Hm3-16s_relative_abundance	Hl1-16s_relative_abundance	Hl2-16s_relative_abundance	Hl3-16s_relative_abundance	Lh1-16s_relative_abundance	Lh2-16s_relative_abundance	Lh3-16s_relative_abundance	Lm1-16s_relative_abundance	Lm2-16s_relative_abundance	Lm3-16s_relative_abundance	Ll1-16s_relative_abundance	Ll2-16s_relative_abundance	Ll3-16s_relative_abundance	Domain	Phylum	Class	Order	Family	Genus	Species
OTU000001	47870	4288	4423	3370	3583	1219	3715	5645	4645	1868	1861	6897	3034	2447	203	71	65	279	257	10.139033	12.183902	7.302117	7.230788	2.566856	7.772454	11.994306	10.334394	3.484035	4.0858	13.85524	5.934706	4.877514	0.362837	0.145292	0.115761	0.598738	0.536725	Bacteria	Spirochaetota	Spirochaetia	Spirochaetales	Spirochaetaceae	Treponema	Treponema_bryantii
OTU000002	40730	655	425	428	2080	239	4639	3017	6548	6205	2464	1786	285	1893	7717	1735	219	251	144	1.548756	1.170734	0.927391	4.197611	0.503264	9.70563	6.41042	14.568269	11.573038	5.409678	3.587858	0.557479	3.773246	13.793165	3.550453	0.390027	0.53865	0.300733	Bacteria	Firmicutes	Bacilli	Bacillales	Planococcaceae	Rummeliibacillus	Rummeliibacillus_pycnus
OTU000003	35333	3279	3619	2019	4080	370	2080	2686	2278	4554	3389	1013	941	4007	105	199	66	410	238	7.753239	9.969148	4.37477	8.233775	0.779111	4.351738	5.707122	5.068191	8.493733	7.440502	2.034995	1.840659	7.987004	0.187674	0.407228	0.117542	0.879866	0.497045	Bacteria	Bacteroidota	Bacteroidia	Bacteroidales	Prevotellaceae	Prevotellaceae_UCG-001
OTU000004	28151	1412	436	1291	15	100	74	22	36	54	307	5712	2667	1488	355	4067	7019	2577	519	3.338693	1.201036	2.797339	0.030271	0.210571	0.154821	0.046745	0.080094	0.100716	0.674014	11.474718	5.21683	2.965975	0.634518	8.32259	12.500445	5.53028	1.083892	Bacteria	Firmicutes	Bacilli	Bacillales	Planococcaceae	Solibacillus
OTU000005	25843	0	0	259	1	0	0	2	0	0	1	249	463	4114	2446	5784	9034	2854	636	0	0	0.561201	0.002018	0	0	0.00425	0	0	0.002195	0.500211	0.905659	8.200283	4.371917	11.836208	16.089047	6.124726	1.328238	Bacteria	Firmicutes	Bacilli	Lactobacillales	Lactobacillaceae	Lactobacillus	Lactobacillus_murinus
OTU000006	25226	463	174	724	71	633	70	1771	1026	4159	358	885	2456	1547	2182	2524	4266	933	984	1.09477	0.479312	1.568763	0.143284	1.332912	0.146453	3.762961	2.282688	7.757013	0.785984	1.777858	4.8041	3.083578	3.90005	5.16504	7.597507	2.002232	2.055009	Archaea	Euryarchaeota	Methanobacteria	Methanobacteriales	Methanobacteriaceae	Methanobrevibacter
OTU000007	23766	0	1	3364	0	3	1	0	0	0	0	1025	3232	1847	4272	3361	1011	1652	3997	0	0.002755	7.289116	0	0.006317	0.002092	0	0	0	0	2.059101	6.322008	3.681556	7.635662	6.877852	1.800534	3.545217	8.34743	Bacteria	Patescibacteria	Saccharimonadia	Saccharimonadales	Saccharimonadaceae	Candidatus_Saccharimonas
OTU000008	22896	1613	1383	1363	2683	1274	3014	317	879	2436	3178	839	962	960	147	520	308	647	373	3.81396	3.809707	2.953349	5.414514	2.68267	6.305835	0.673551	1.955637	4.54342	6.977255	1.68545	1.881736	1.913532	0.262744	1.064113	0.548531	1.388472	0.778982	Bacteria	Firmicutes	Clostridia	Lachnospirales	Lachnospiraceae	Lachnospiraceae_XPB1014_group
OTU000009	19179	1053	1419	807	1725	114	1028	3451	2213	1634	1131	830	1954	587	32	457	155	236	353	2.489833	3.908876	1.748608	3.481191	0.240051	2.150763	7.332568	4.923577	3.047598	2.483095	1.66737	3.822154	1.170045	0.057196	0.935191	0.276046	0.50646	0.737214	Bacteria	Bacteroidota	Bacteroidia	Bacteroidales	p-251-o5
OTU000010	18366	310	112	497	43	1610	4031	63	26	63	89	890	739	490	454	3287	3824	963	875	0.732999	0.308523	1.0769	0.086778	3.390187	8.433584	0.13386	0.057846	0.117502	0.195398	1.787903	1.445533	0.976699	0.811468	6.726421	6.810329	2.066612	1.827371	Bacteria	Proteobacteria	Gammaproteobacteria	Enterobacterales	Enterobacteriaceae	Escherichia-Shigella
OTU000011	15223	316	92	279	471	2625	117	520	961	80	192	140	316	300	7763	100	168	506	277	0.747186	0.25343	0.604537	0.950517	5.527479	0.244785	1.104878	2.138074	0.149209	0.421533	0.281243	0.618117	0.597979	13.875384	0.204637	0.299199	1.085884	0.578493	Bacteria	Firmicutes	Bacilli	Lactobacillales	Lactobacillaceae	Lactobacillus	Lactobacillus_amylovorus
OTU000012	12406	872	255	431	1616	1447	1375	500	283	2070	1398	523	162	80	4	39	109	556	686	2.061856	0.702441	0.933891	3.261221	3.046957	2.87675	1.062383	0.62963	3.860788	3.06929	1.050644	0.316883	0.159461	0.007149	0.079808	0.194123	1.193184	1.432659	Bacteria	Bacteroidota	Bacteroidia	Bacteroidales	Rikenellaceae	Rikenellaceae_RC9_gut_group
OTU000013	11849	349	196	463	573	1247	295	500	604	302	295	410	429	1370	2670	532	523	455	636	0.825215	0.539915	1.003229	1.156361	2.625816	0.617194	1.062383	1.343805	0.563265	0.647668	0.82364	0.839153	2.73077	4.772289	1.088669	0.931434	0.976437	1.328238	Bacteria	Firmicutes	Bacilli	Lactobacillales	Lactobacillaceae	Lactobacillus
OTU000014	11165	985	1389	832	1057	172	534	823	2012	845	645	468	205	657	17	256	19	161	88	2.329046	3.826235	1.802778	2.133113	0.362182	1.117225	1.748683	4.476383	1.576022	1.416089	0.940155	0.400994	1.309574	0.030385	0.523871	0.033838	0.345508	0.183781	Bacteria	Spirochaetota	Spirochaetia	Spirochaetales	Spirochaetaceae	Treponema
OTU000015	9413	80	41	102	120	1224	125	246	179	436	302	102	280	100	477	867	1268	1967	1497	0.189161	0.112941	0.221014	0.24217	2.577385	0.261523	0.522693	0.398247	0.81319	0.663037	0.204906	0.547699	0.199326	0.852577	1.774203	2.258237	4.221211	3.126371	Bacteria	Actinobacteriota	Actinobacteria	Corynebacteriales	Corynebacteriaceae	Corynebacterium
OTU000016	9412	444	693	309	1640	105	610	540	743	1095	1728	1153	151	29	14	21	27	80	30	1.049844	1.908986	0.669541	3.309655	0.221099	1.276231	1.147374	1.653058	2.042301	3.7938	2.316238	0.295366	0.057805	0.025023	0.042974	0.048085	0.171681	0.062653	Bacteria	Firmicutes	Clostridia	Oscillospirales	Ruminococcaceae	Ruminococcus	Ruminococcus_flavefaciens
OTU000017	9228	248	341	259	415	998	519	350	667	725	565	399	488	406	996	306	660	525	361	0.586399	0.939342	0.561201	0.837504	2.101495	1.085842	0.743668	1.48397	1.352208	1.24045	0.801543	0.954561	0.809265	1.780224	0.626189	1.175423	1.126658	0.753921	Bacteria	Firmicutes	Clostridia	Clostridiales	Clostridiaceae	Clostridium_sensu_stricto_1
OTU000018	9158	379	432	331	1006	124	771	1109	330	995	809	369	75	860	10	959	180	264	155	0.896151	1.190017	0.717211	2.030191	0.261108	1.613072	2.356366	0.734198	1.855789	1.776148	0.741276	0.146705	1.714206	0.017874	1.96247	0.32057	0.566548	0.323706	Bacteria	Bacteroidota	Bacteroidia	Bacteroidales
OTU000019	8585	59	31	54	25	2979	647	371	30	35	21	22	25	37	32	25	3276	87	829	0.139506	0.085395	0.117007	0.050452	6.2729	1.353641	0.788288	0.066745	0.065279	0.046105	0.044195	0.048902	0.073751	0.057196	0.051159	5.834372	0.186703	1.731303	Bacteria	Verrucomicrobiota	Verrucomicrobiae	Verrucomicrobiales	Akkermansiaceae	Akkermansia
OTU000020	8556	782	135	480	860	444	657	36	238	668	488	484	227	1944	67	196	245	213	392	1.849049	0.37188	1.040064	1.735551	0.934934	1.374563	0.076492	0.529513	1.245897	1.071397	0.972298	0.444027	3.874903	0.119754	0.401089	0.436331	0.457101	0.818662	Bacteria	Firmicutes	Clostridia	Christensenellales	Christensenellaceae	Christensenellaceae_R-7_group
OTU000021	8140	525	162	323	634	563	570	648	173	262	614	351	1068	158	45	122	312	765	845	1.24137	0.446256	0.699876	1.279464	1.185513	1.192543	1.376849	0.384898	0.48866	1.348028	0.705117	2.089079	0.314936	0.080432	0.249657	0.555654	1.641701	1.764718	Bacteria	Firmicutes	Clostridia	Oscillospirales	Oscillospiraceae	UCG-002
OTU000022	8092	0	0	3410	0	0	0	0	0	0	0	149	790	355	356	541	245	1514	732	0	0	7.388789	0	0	0	0	0	0	0	0.299323	1.545293	0.707608	0.636305	1.107087	0.436331	3.249066	1.528726	Bacteria	Actinobacteriota	Coriobacteriia	Coriobacteriales	Atopobiaceae
OTU000023	8053	305	335	224	235	947	331	257	374	635	469	308	308	303	959	412	791	433	427	0.721177	0.922814	0.485363	0.474249	1.994104	0.692512	0.546065	0.832091	1.184348	1.029683	0.618735	0.602469	0.603959	1.714092	0.843105	1.408727	0.929224	0.891757	Bacteria	Firmicutes	Clostridia	Peptostreptococcales-Tissierellales	Peptostreptococcaceae	Terrisporobacter
OTU000024	7961	77	70	587	143	537	141	288	84	12	105	463	801	778	1467	651	525	549	683	0.182068	0.192827	1.271912	0.288586	1.130764	0.294998	0.611933	0.186887	0.022381	0.230526	0.930111	1.566809	1.550758	2.622078	1.332187	0.934996	1.178162	1.426394	Bacteria	Firmicutes	Bacilli	Lactobacillales	Lactobacillaceae	Lactobacillus
OTU000025	7920	186	205	308	295	997	347	177	317	568	408	360	408	369	940	445	759	471	360	0.439799	0.564707	0.667374	0.595334	2.099389	0.725987	0.376084	0.705275	1.059385	0.895758	0.723197	0.798075	0.735514	1.680132	0.910635	1.351736	1.010773	0.751833	Bacteria	Firmicutes	Clostridia	Peptostreptococcales-Tissierellales	Peptostreptococcaceae	Romboutsia	Romboutsia_ilealis
OTU000026	7341	574	378	354	486	241	517	549	297	638	446	299	440	242	853	131	135	509	252	1.357231	1.041265	0.767047	0.980788	0.507475	1.081658	1.166497	0.660778	1.189943	0.979187	0.600655	0.860669	0.48237	1.52463	0.268075	0.240427	1.092322	0.526283	Bacteria	Firmicutes	Clostridia	Oscillospirales	Oscillospiraceae	UCG-002
OTU000027	6985	455	539	391	325	552	325	306	562	410	476	228	298	214	328	236	629	293	418	1.075854	1.484767	0.847219	0.655877	1.16235	0.679959	0.650178	1.250362	0.764697	1.045051	0.458024	0.582908	0.426558	0.586259	0.482943	1.120214	0.628782	0.872961	Bacteria	Firmicutes	Clostridia	Oscillospirales	Oscillospiraceae	UCG-005
OTU000028	6485	197	245	215	353	173	423	284	162	1236	835	214	304	574	38	427	193	367	245	0.465809	0.674894	0.465862	0.712383	0.364287	0.884993	0.603434	0.360424	2.305282	1.833231	0.4299	0.594644	1.144133	0.06792	0.8738	0.343722	0.787587	0.511664	Bacteria	Firmicutes	Clostridia	Lachnospirales	Lachnospiraceae
OTU000029	6436	418	321	329	853	233	309	114	191	547	640	298	459	381	25	186	169	677	286	0.988367	0.884249	0.712877	1.721424	0.49063	0.646484	0.242223	0.424945	1.020218	1.405111	0.598646	0.897835	0.759433	0.044684	0.380625	0.30098	1.452852	0.597289	Bacteria	Firmicutes	Clostridia	Lachnospirales	Lachnospiraceae
OTU000030	5322	238	379	249	264	225	371	325	1605	35	416	240	131	57	591	98	12	48	38	0.562754	1.04402	0.539533	0.532774	0.473784	0.776199	0.690549	3.570872	0.065279	0.913322	0.482131	0.256245	0.113616	1.056338	0.200544	0.021371	0.103009	0.07936	Bacteria	Bacteroidota	Bacteroidia	Bacteroidales	Muribaculaceae
OTU000031	5295	155	246	143	1027	231	75	1872	32	241	247	116	621	136	5	11	56	8	73	0.3665	0.677649	0.309852	2.07257	0.486418	0.156914	3.977562	0.071195	0.449493	0.542285	0.23303	1.214717	0.271084	0.008937	0.02251	0.099733	0.017168	0.152455	Bacteria	Bacteroidota	Bacteroidia	Bacteroidales	F082
OTU000032	5170	1	0	373	0	0	0	0	0	0	0	97	99	291	1319	126	220	40	2604	0.002365	0	0.808217	0	0	0	0	0	0	0	0.194861	0.193651	0.580039	2.357546	0.257843	0.391808	0.085841	5.438256	Bacteria	Bacteroidota	Bacteroidia	Bacteroidales	Muribaculaceae
OTU000033	5124	305	56	111	1333	662	33	1339	346	158	156	264	241	12	2	14	13	31	48	0.721177	0.154261	0.240515	2.690103	1.393978	0.069042	2.845062	0.769796	0.294688	0.342496	0.530344	0.471412	0.023919	0.003575	0.028649	0.023152	0.066526	0.100244	Bacteria	Firmicutes	Clostridia	Clostridia_UCG-014
OTU000034	5094	291	549	216	423	532	410	251	248	344	307	287	317	137	62	218	187	162	153	0.688073	1.512313	0.468029	0.853649	1.120236	0.857794	0.533316	0.551761	0.6416	0.674014	0.576548	0.620073	0.273077	0.110817	0.446109	0.333037	0.347654	0.319529	Bacteria	Firmicutes	Clostridia	Oscillospirales	Oscillospiraceae	UCG-005
OTU000035	4889	841	165	442	523	363	140	154	68	72	595	168	518	200	35	110	142	43	310	1.988556	0.45452	0.957726	1.055457	0.764371	0.292905	0.327214	0.151289	0.134288	1.306314	0.337492	1.013243	0.398653	0.062558	0.225101	0.252894	0.092279	0.647411	Bacteria	Bacteroidota	Bacteroidia	Bacteroidales	p-2534-18B5_gut_group
OTU000036	4631	165	104	93	123	572	224	188	106	435	332	129	200	313	41	368	494	378	366	0.390145	0.286486	0.201512	0.248224	1.204464	0.468649	0.399456	0.235833	0.811325	0.728901	0.259145	0.391213	0.623891	0.073282	0.753064	0.879786	0.811194	0.764363	Bacteria	Firmicutes	Clostridia	Peptostreptococcales-Tissierellales	Anaerovoracaceae	Family_XIII_AD3011_group
OTU000037	4353	6	1	65	2	21	3	1	9	10	3	187	2443	88	82	170	162	98	1002	0.014187	0.002755	0.140842	0.004036	0.04422	0.006277	0.002125	0.020024	0.018651	0.006586	0.37566	4.778671	0.175407	0.146565	0.347883	0.288513	0.210309	2.092601	Bacteria	Firmicutes	Bacilli	Staphylococcales	Staphylococcaceae	Staphylococcus
OTU000038	4319	282	150	194	373	401	353	413	219	70	274	254	456	45	35	44	143	322	291	0.666793	0.4132	0.420359	0.752745	0.844388	0.73854	0.877528	0.487241	0.130558	0.601563	0.510255	0.891966	0.089697	0.062558	0.09004	0.254675	0.691017	0.607731	Bacteria	Firmicutes	Clostridia	Oscillospirales	Oscillospiraceae	UCG-002
OTU000039	4296	183	140	138	48	39	388	164	875	985	82	41	44	761	70	214	33	66	25	0.432706	0.385654	0.299018	0.096868	0.082123	0.811766	0.348462	1.946737	1.837138	0.18003	0.082364	0.086067	1.516873	0.125116	0.437923	0.058771	0.141637	0.052211	Bacteria	Spirochaetota	Spirochaetia	Spirochaetales	Spirochaetaceae	Treponema
OTU000040	4099	163	138	83	424	415	270	227	444	290	1012	305	168	13	15	12	40	55	25	0.385416	0.380144	0.179844	0.855667	0.873868	0.564889	0.482322	0.98783	0.540883	2.221832	0.612708	0.328619	0.025912	0.026811	0.024556	0.071238	0.118031	0.052211	Bacteria	Firmicutes	Clostridia	Lachnospirales	Lachnospiraceae
OTU000041	3987	262	420	249	310	270	263	440	266	263	234	256	261	134	12	96	79	84	88	0.619503	1.156961	0.539533	0.625605	0.568541	0.550244	0.934897	0.591808	0.490525	0.513744	0.514273	0.510533	0.267097	0.021448	0.196452	0.140695	0.180265	0.183781	Bacteria	Firmicutes	Clostridia	Oscillospirales	Oscillospiraceae	UCG-005
OTU000042	3844	225	440	187	218	364	292	254	166	236	260	198	289	174	118	100	81	56	186	0.532016	1.212054	0.405192	0.439942	0.766477	0.610917	0.539691	0.369324	0.440167	0.570826	0.397758	0.565303	0.346828	0.21091	0.204637	0.144256	0.120177	0.388447	Bacteria	Firmicutes	Negativicutes	Acidaminococcales	Acidaminococcaceae	Phascolarctobacterium
OTU000043	3828	282	366	272	101	44	73	598	96	291	136	186	43	486	5	185	268	160	236	0.666793	1.008209	0.58937	0.203826	0.092651	0.152729	1.27061	0.213585	0.542748	0.298586	0.373652	0.084111	0.968726	0.008937	0.378579	0.477293	0.343362	0.492868	Bacteria	Firmicutes	Clostridia	Lachnospirales	Lachnospiraceae
OTU000044	3744	7	1	58	4	81	9	3	2	8	9	1863	370	23	202	208	193	345	358	0.016552	0.002755	0.125674	0.008072	0.170562	0.01883	0.006374	0.00445	0.014921	0.019759	3.742542	0.723745	0.045845	0.36105	0.425645	0.343722	0.740375	0.747656	Bacteria	Actinobacteriota	Actinobacteria	Corynebacteriales	Corynebacteriaceae	Corynebacterium	Corynebacterium_stationis
OTU000045	3693	105	17	88	204	274	135	67	77	130	171	59	298	153	37	131	104	866	777	0.248274	0.046829	0.190678	0.411689	0.576964	0.282445	0.142359	0.171313	0.242465	0.375428	0.118524	0.582908	0.304969	0.066133	0.268075	0.185218	1.858449	1.622705	Bacteria	Firmicutes	Clostridia	Christensenellales	Christensenellaceae	Christensenellaceae_R-7_group
OTU000046	3648	177	587	241	182	72	177	338	194	161	320	422	84	81	311	64	32	53	152	0.418519	1.616991	0.522199	0.367291	0.151611	0.370316	0.718171	0.431619	0.300283	0.702556	0.847747	0.16431	0.161454	0.555873	0.130968	0.05699	0.113739	0.31744	Bacteria	Bacteroidota	Bacteroidia	Bacteroidales	Prevotellaceae	Prevotellaceae_NK3B31_group
OTU000047	3420	28	9	98	2	11	4	5	5	47	32	479	663	157	130	401	262	219	868	0.066206	0.024792	0.212346	0.004036	0.023163	0.008369	0.010624	0.011124	0.08766	0.070256	0.962253	1.296872	0.312942	0.232359	0.820595	0.466607	0.469977	1.812752	Bacteria	Firmicutes	Bacilli	Lactobacillales	Enterococcaceae	Enterococcus	Enterococcus_faecalis_ATCC_19433
OTU000048	3380	0	0	253	0	0	0	0	0	0	0	84	95	822	681	411	232	213	589	0	0	0.5482	0	0	0	0	0	0	0	0.168746	0.185826	1.638462	1.217202	0.841058	0.413179	0.457101	1.230082	Bacteria	Bacteroidota	Bacteroidia	Bacteroidales	Muribaculaceae
OTU000049	3377	157	149	155	162	382	189	240	213	220	342	140	119	100	62	194	285	122	146	0.371229	0.410446	0.335854	0.326929	0.80438	0.395422	0.509944	0.473891	0.410325	0.750856	0.281243	0.232772	0.199326	0.110817	0.396996	0.507569	0.261814	0.30491	Bacteria	Firmicutes	Clostridia	Christensenellales	Christensenellaceae	Christensenellaceae_R-7_group
OTU000050	3371	245	2	184	425	620	87	101	4	15	774	83	226	4	0	15	38	408	140	0.579306	0.005509	0.398691	0.857685	1.305538	0.18202	0.214601	0.008899	0.027977	1.699306	0.166737	0.442071	0.007973	0	0.030696	0.067676	0.875574	0.292379	Archaea	Euryarchaeota	Methanobacteria	Methanobacteriales	Methanobacteriaceae	Methanobrevibacter
OTU000051	3286	172	148	131	214	570	183	135	155	74	240	121	128	176	10	179	156	259	235	0.406696	0.407691	0.283851	0.43187	1.200253	0.382869	0.286843	0.344851	0.138019	0.526917	0.243074	0.250377	0.350814	0.017874	0.3663	0.277827	0.555818	0.49078	Bacteria	Firmicutes	Clostridia	Oscillospirales	Oscillospiraceae	NK4A214_group
OTU000052	3231	159	111	103	273	378	251	357	112	119	111	111	131	85	64	100	155	361	250	0.375958	0.305768	0.22318	0.550936	0.795957	0.525138	0.758542	0.249182	0.221949	0.243699	0.222986	0.256245	0.169427	0.114392	0.204637	0.276046	0.774711	0.522106	Bacteria	Firmicutes	Clostridia	Oscillospirales	Ruminococcaceae
OTU000053	3221	81	111	51	100	55	150	87	51	548	234	130	354	646	61	30	15	430	87	0.191526	0.305768	0.110507	0.201808	0.115814	0.313827	0.184855	0.113467	1.022083	0.513744	0.261154	0.692448	1.287648	0.10903	0.061391	0.026714	0.922786	0.181693	Bacteria	Bacteroidota	Bacteroidia	Bacteroidales	Rikenellaceae	Rikenellaceae_RC9_gut_group
OTU000054	3176	149	97	98	158	447	139	134	164	243	202	87	157	87	235	208	208	205	158	0.352312	0.267203	0.212346	0.318857	0.941251	0.290813	0.284719	0.364874	0.453223	0.443488	0.174772	0.307102	0.173414	0.420033	0.425645	0.370436	0.439933	0.329971	Bacteria	Firmicutes	Bacilli	Erysipelotrichales	Erysipelotrichaceae	Turicibacter	Turicibacter_sp_H121
OTU000055	3166	165	249	164	254	101	291	252	197	243	339	187	96	153	45	119	110	136	65	0.390145	0.685913	0.355355	0.512593	0.212676	0.608825	0.535441	0.438294	0.453223	0.74427	0.37566	0.187782	0.304969	0.080432	0.243518	0.195904	0.291858	0.135748	Bacteria	Actinobacteriota	Coriobacteriia	Coriobacteriales
OTU000056	3159	157	289	153	234	26	327	136	98	718	369	172	45	190	4	119	28	43	51	0.371229	0.796099	0.33152	0.472231	0.054748	0.684143	0.288968	0.218035	1.339152	0.810134	0.345527	0.088023	0.37872	0.007149	0.243518	0.049866	0.092279	0.10651	Bacteria	Firmicutes	Clostridia	Lachnospirales	Lachnospiraceae
OTU000057	3155	243	91	181	34	883	43	134	12	8	14	118	234	16	6	155	75	779	129	0.574577	0.250675	0.392191	0.068615	1.859339	0.089964	0.284719	0.026698	0.014921	0.030737	0.237048	0.45772	0.031892	0.010724	0.317187	0.133571	1.671746	0.269407	Bacteria	Verrucomicrobiota	Verrucomicrobiae	Verrucomicrobiales	Akkermansiaceae	Akkermansia
OTU000058	3063	162	24	147	337	443	149	151	119	79	101	83	210	225	15	41	48	435	294	0.383051	0.066112	0.31852	0.680094	0.932828	0.311735	0.32084	0.264756	0.147344	0.221744	0.166737	0.410774	0.448484	0.026811	0.083901	0.085485	0.933516	0.613997	Bacteria	Firmicutes	Clostridia	Christensenellales	Christensenellaceae	Christensenellaceae_R-7_group
OTU000059	3056	22	10	13	0	0	6	1	10	4	4	65	2832	30	15	23	10	7	4	0.052019	0.027547	0.028168	0	0	0.012553	0.002125	0.022248	0.00746	0.008782	0.130577	5.539581	0.059798	0.026811	0.047067	0.017809	0.015022	0.008354	Bacteria	Firmicutes	Bacilli	Bacillales	Planococcaceae	Rummeliibacillus	Rummeliibacillus_stabekisii
OTU000060	2960	656	92	348	148	146	30	527	23	87	254	82	33	123	9	121	41	198	42	1.551121	0.25343	0.754046	0.298676	0.307433	0.062765	1.119752	0.051171	0.162265	0.557653	0.164728	0.06455	0.245171	0.016086	0.247611	0.073019	0.424911	0.087714	Bacteria	Spirochaetota	Spirochaetia	Spirochaetales	Spirochaetaceae	Treponema
OTU000061	2911	0	0	267	0	0	0	0	0	0	0	146	264	374	518	303	487	278	274	0	0	0.578536	0	0	0	0	0	0	0	0.293296	0.516402	0.74548	0.92586	0.62005	0.86732	0.596592	0.572228	Bacteria	Firmicutes	Bacilli	Lactobacillales	Lactobacillaceae	Lactobacillus	Lactobacillus_intestinalis
OTU000062	2807	45	26	3	863	380	1301	36	35	29	13	3	1	0	0	0	0	46	26	0.106403	0.071621	0.0065	1.741605	0.800168	2.721928	0.076492	0.077869	0.054088	0.028541	0.006027	0.001956	0	0	0	0	0.098717	0.054299	Bacteria	Spirochaetota	Spirochaetia	Spirochaetales	Spirochaetaceae	Treponema
OTU000063	2797	138	448	173	251	144	134	118	172	53	217	128	149	66	245	50	40	25	246	0.326303	1.234092	0.374856	0.506539	0.303222	0.280352	0.250722	0.382673	0.098851	0.47642	0.257137	0.291454	0.131555	0.437907	0.102319	0.071238	0.05365	0.513752	Bacteria	Bacteroidota	Bacteroidia	Bacteroidales	Rikenellaceae	Rikenellaceae_RC9_gut_group
OTU000064	2740	67	152	107	163	68	254	30	21	12	76	323	392	37	30	149	442	127	290	0.158422	0.41871	0.231848	0.328947	0.143188	0.531414	0.063743	0.046722	0.022381	0.166857	0.648868	0.766778	0.073751	0.053621	0.304909	0.787177	0.272544	0.605643	Bacteria	Firmicutes	Clostridia	Clostridiales	Clostridiaceae	Clostridium_sensu_stricto_1	Clostridium_septicum
OTU000065	2703	460	287	331	164	33	117	31	52	228	66	38	193	158	10	283	72	70	110	1.087676	0.79059	0.717211	0.330965	0.069488	0.244785	0.065868	0.115692	0.425246	0.144902	0.076337	0.377521	0.314936	0.017874	0.579123	0.128228	0.150221	0.229727	Bacteria	Firmicutes	Clostridia	Oscillospirales	Ruminococcaceae	Ruminococcus	Ruminococcus_sp_HUN007
OTU000066	2629	0	0	32	2	0	0	0	0	0	0	20	33	17	25	353	601	1507	39	0	0	0.069338	0.004036	0	0	0	0	0	0	0.040178	0.06455	0.033885	0.044684	0.722369	1.070347	3.234044	0.081449	Bacteria	Firmicutes	Bacilli	Erysipelotrichales	Erysipelotrichaceae	Dubosiella
OTU000067	2533	111	142	107	198	42	144	158	153	429	186	193	36	279	11	111	60	130	43	0.262461	0.391163	0.231848	0.39958	0.08844	0.301274	0.335713	0.340401	0.800134	0.40836	0.387714	0.070418	0.55612	0.019661	0.227147	0.106857	0.278982	0.089802	Bacteria	Firmicutes	Clostridia	Lachnospirales	Lachnospiraceae
OTU000068	2469	13	14	29	45	444	40	21	27	113	56	25	70	19	56	202	348	423	524	0.030739	0.038565	0.062837	0.090814	0.934934	0.083687	0.04462	0.060071	0.210758	0.122947	0.050222	0.136925	0.037872	0.100093	0.413367	0.619768	0.907764	1.094334	Bacteria	Actinobacteriota	Actinobacteria	Corynebacteriales	Corynebacteriaceae	Corynebacterium
OTU000069	2461	71	179	93	42	36	41	155	78	1009	34	26	22	233	15	222	142	51	12	0.16788	0.493086	0.201512	0.084759	0.075805	0.085779	0.329339	0.173538	1.881901	0.074647	0.052231	0.043033	0.46443	0.026811	0.454294	0.252894	0.109447	0.025061	Bacteria	Spirochaetota	Spirochaetia	Spirochaetales	Spirochaetaceae	Treponema
OTU000070	2384	0	0	822	0	0	1	0	0	0	0	8	86	10	3	201	186	997	70	0	0	1.78111	0	0	0.002092	0	0	0	0	0.016071	0.168222	0.019933	0.005362	0.411321	0.331256	2.139577	0.14619	Bacteria	Firmicutes	Bacilli	Erysipelotrichales	Erysipelotrichaceae	Allobaculum
OTU000071	2292	2	2	24	0	4	0	0	0	0	0	1880	99	38	39	55	70	33	46	0.004729	0.005509	0.052003	0	0.008423	0	0	0	0	0	3.776693	0.193651	0.075744	0.069708	0.11255	0.124666	0.070818	0.096067	Bacteria	Firmicutes	Bacilli	Bacillales	Planococcaceae	Sporosarcina	Sporosarcina_luteola
OTU000072	2283	135	156	86	101	39	118	193	21	23	147	112	155	92	36	72	339	68	390	0.319209	0.429728	0.186345	0.203826	0.082123	0.246877	0.41008	0.046722	0.042898	0.322736	0.224994	0.30319	0.18338	0.064345	0.147339	0.60374	0.145929	0.814485	Bacteria	Bacteroidota	Bacteroidia	Bacteroidales	Rikenellaceae	dgA-11_gut_group
OTU000073	2277	299	8	60	13	1280	17	6	4	11	15	22	182	5	14	2	10	55	274	0.70699	0.022037	0.130008	0.026235	2.695304	0.035567	0.012749	0.008899	0.020516	0.032932	0.044195	0.356004	0.009966	0.025023	0.004093	0.017809	0.118031	0.572228	Bacteria	Proteobacteria	Gammaproteobacteria	Pseudomonadales	Moraxellaceae	Acinetobacter
OTU000074	2175	57	35	47	96	112	89	40	121	105	94	77	67	142	827	64	46	90	66	0.134777	0.096413	0.10184	0.193736	0.235839	0.186204	0.084991	0.269206	0.195837	0.206376	0.154684	0.131056	0.283043	1.478158	0.130968	0.081923	0.193141	0.137836	Bacteria	Firmicutes	Clostridia	Clostridiales	Clostridiaceae	Clostridium_sensu_stricto_1	Clostridium_butyricum
OTU000075	2149	1	0	411	1	3	0	0	0	0	0	32	25	525	602	288	44	45	172	0.002365	0	0.890555	0.002018	0.006317	0	0	0	0	0	0.064284	0.048902	1.046463	1.075999	0.589355	0.078362	0.096571	0.359209	Bacteria	Bacteroidota	Bacteroidia	Bacteroidales	Muribaculaceae
OTU000076	2133	253	192	177	94	150	111	148	179	188	101	30	42	38	13	59	112	81	165	0.598222	0.528896	0.383524	0.1897	0.315856	0.232232	0.314465	0.398247	0.350642	0.221744	0.060266	0.082155	0.075744	0.023236	0.120736	0.199466	0.173827	0.34459	Bacteria	Firmicutes	Clostridia	Oscillospirales	Eubacterium_coprostanoligenes_group
OTU000077	2114	163	166	135	95	172	207	89	176	131	153	59	70	114	5	145	102	52	80	0.385416	0.457275	0.292518	0.191718	0.362182	0.433082	0.189104	0.391572	0.24433	0.335909	0.118524	0.136925	0.227232	0.008937	0.296724	0.181656	0.111593	0.167074	Bacteria	Firmicutes	Clostridia	Lachnospirales	Lachnospiraceae
OTU000078	2089	115	146	117	263	33	146	23	228	58	308	419	14	14	45	64	35	36	25	0.271919	0.402182	0.253516	0.530756	0.069488	0.305459	0.04887	0.507264	0.108177	0.67621	0.84172	0.027385	0.027906	0.080432	0.130968	0.062333	0.077257	0.052211	Bacteria	Bacteroidota	Bacteroidia	Bacteroidales	Prevotellaceae
OTU000079	2080	241	38	134	361	195	75	101	74	68	307	53	74	44	33	22	15	185	60	0.569848	0.104677	0.290351	0.728528	0.410613	0.156914	0.214601	0.164638	0.126828	0.674014	0.106471	0.144749	0.087704	0.058983	0.04502	0.026714	0.397013	0.125305	Bacteria	Firmicutes	Clostridia	Oscillospirales	Oscillospiraceae	UCG-005
OTU000080	2047	66	91	53	73	221	103	112	109	127	143	64	107	139	124	182	137	68	128	0.156058	0.250675	0.11484	0.14732	0.465361	0.215495	0.237974	0.242508	0.23687	0.313955	0.128568	0.209299	0.277064	0.221634	0.372439	0.243989	0.145929	0.267318	Bacteria	Desulfobacterota	Desulfovibrionia	Desulfovibrionales	Desulfovibrionaceae	Desulfovibrio	Desulfovibrio_piger
OTU000081	2019	163	104	129	165	71	150	129	104	73	85	71	177	54	4	52	100	29	359	0.385416	0.286486	0.279517	0.332984	0.149505	0.313827	0.274095	0.231384	0.136153	0.186616	0.14263	0.346224	0.107636	0.007149	0.106411	0.178094	0.062234	0.749744	Bacteria	Bacteroidota	Bacteroidia	Bacteroidales	Rikenellaceae	Rikenellaceae_RC9_gut_group
OTU000082	1967	79	85	81	261	125	128	130	156	88	248	96	166	24	6	58	44	108	84	0.186797	0.234147	0.175511	0.526719	0.263213	0.267799	0.27622	0.347075	0.16413	0.544481	0.192852	0.324707	0.047838	0.010724	0.11869	0.078362	0.23177	0.175428	Bacteria	Firmicutes	Clostridia	Oscillospirales	Eubacterium_coprostanoligenes_group
OTU000083	1957	431	178	183	91	54	175	43	153	14	58	68	317	20	3	11	18	8	132	1.019105	0.490331	0.396524	0.183645	0.113708	0.366132	0.091365	0.340401	0.026112	0.127338	0.136604	0.620073	0.039865	0.005362	0.02251	0.032057	0.017168	0.275672	Bacteria	Bacteroidota	Bacteroidia	Bacteroidales	Bacteroidales_RF16_group
OTU000084	1945	57	3	38	1	67	68	1	10	200	1	38	46	463	232	98	355	22	245	0.134777	0.008264	0.082338	0.002018	0.141082	0.142268	0.002125	0.022248	0.373023	0.002195	0.076337	0.089979	0.922881	0.414671	0.200544	0.632235	0.047212	0.511664	Bacteria	Bacteroidota	Bacteroidia	Bacteroidales	Rikenellaceae	Rikenellaceae_RC9_gut_group
OTU000085	1924	77	106	59	81	47	160	115	290	220	165	53	12	309	38	77	37	36	42	0.182068	0.291995	0.127841	0.163465	0.098968	0.334749	0.244348	0.645204	0.410325	0.362255	0.106471	0.023473	0.615918	0.06792	0.157571	0.065895	0.077257	0.087714	Bacteria	Firmicutes	Clostridia	Lachnospirales	Lachnospiraceae	Lachnospiraceae_AC2044_group
OTU000086	1891	200	106	112	123	121	174	138	72	109	60	74	161	66	33	33	68	125	116	0.472903	0.291995	0.242682	0.248224	0.25479	0.36404	0.293218	0.160189	0.203298	0.131729	0.148657	0.314927	0.131555	0.058983	0.06753	0.121104	0.268252	0.242257	Bacteria	Firmicutes	Clostridia	Oscillospirales	Oscillospiraceae	NK4A214_group
OTU000087	1843	0	0	180	0	0	0	1	0	0	0	12	80	19	31	59	70	198	1193	0	0	0.390024	0	0	0	0.002125	0	0	0	0.024107	0.156485	0.037872	0.055409	0.120736	0.124666	0.424911	2.49149	Bacteria	Firmicutes	Bacilli	Erysipelotrichales	Erysipelotrichaceae	Faecalibaculum	Faecalibaculum_rodentium
OTU000088	1807	106	74	69	87	181	129	118	78	145	94	48	55	87	10	108	132	222	64	0.250638	0.203846	0.149509	0.175573	0.381133	0.269891	0.250722	0.173538	0.270442	0.206376	0.096426	0.107584	0.173414	0.017874	0.221008	0.235085	0.476415	0.133659	Bacteria	Firmicutes	Clostridia	Christensenellales	Christensenellaceae	Christensenellaceae_R-7_group
OTU000089	1736	109	198	105	87	183	164	120	97	76	92	104	122	51	22	38	79	34	55	0.257732	0.545424	0.227514	0.175573	0.385344	0.343118	0.254972	0.21581	0.141749	0.201985	0.208923	0.23864	0.101656	0.039322	0.077762	0.140695	0.072965	0.114863	Bacteria	Bacteroidota	Bacteroidia	Bacteroidales	Tannerellaceae	Parabacteroides	Porphyromonadaceae_bacterium_DJF_B175
OTU000090	1693	401	71	183	220	79	86	64	38	37	45	72	43	55	1	100	62	67	69	0.94817	0.195582	0.396524	0.443978	0.166351	0.179928	0.135985	0.084544	0.069009	0.098797	0.144639	0.084111	0.109629	0.001787	0.204637	0.110419	0.143783	0.144101	Bacteria	Firmicutes	Clostridia	Oscillospirales	Oscillospiraceae	Oscillospira
OTU000091	1507	0	0	4	0	0	0	0	0	0	0	6	18	255	135	381	522	155	31	0	0	0.008667	0	0	0	0	0	0	0	0.012053	0.035209	0.508282	0.241295	0.779667	0.929653	0.332632	0.064741	Bacteria
OTU000092	1491	143	203	134	83	16	46	82	20	129	91	32	33	91	5	99	112	91	81	0.338125	0.559198	0.290351	0.167501	0.033691	0.09624	0.174231	0.044497	0.2406	0.199789	0.064284	0.06455	0.181387	0.008937	0.202591	0.199466	0.195287	0.169162	Bacteria	Firmicutes	Clostridia	Lachnospirales	Lachnospiraceae
OTU000093	1477	63	55	65	67	55	68	84	107	164	100	67	65	103	55	105	67	121	66	0.148964	0.151507	0.140842	0.135211	0.115814	0.142268	0.17848	0.238058	0.305879	0.219549	0.134595	0.127144	0.205306	0.098306	0.214869	0.119323	0.259668	0.137836	Bacteria	Firmicutes	Clostridia	Christensenellales	Christensenellaceae	Christensenellaceae_R-7_group
OTU000094	1455	113	9	78	109	71	52	100	8	66	97	65	52	102	35	48	94	78	278	0.26719	0.024792	0.16901	0.219971	0.149505	0.108793	0.212477	0.017799	0.123098	0.212962	0.130577	0.101715	0.203313	0.062558	0.098226	0.167409	0.167389	0.580582	Bacteria	Firmicutes	Clostridia	Oscillospirales	Eubacterium_coprostanoligenes_group
OTU000095	1411	102	55	71	236	235	99	35	175	40	17	213	86	8	10	10	4	7	8	0.24118	0.151507	0.153843	0.476267	0.494841	0.207126	0.074367	0.389347	0.074605	0.037323	0.427891	0.168222	0.015946	0.017874	0.020464	0.007124	0.015022	0.016707	Bacteria	Bacteroidota	Bacteroidia	Bacteroidales	Rikenellaceae	Rikenellaceae_RC9_gut_group
OTU000096	1387	17	6	27	8	324	10	27	14	8	11	20	44	4	6	229	413	17	202	0.040197	0.016528	0.058504	0.016145	0.682249	0.020922	0.057369	0.031148	0.014921	0.02415	0.040178	0.086067	0.007973	0.010724	0.468619	0.73553	0.036482	0.421862	Bacteria	Firmicutes	Clostridia	Oscillospirales	Eubacterium_coprostanoligenes_group
OTU000097	1296	41	140	73	99	126	42	77	75	77	94	94	87	34	4	21	14	132	66	0.096945	0.385654	0.158176	0.19979	0.265319	0.087872	0.163607	0.166863	0.143614	0.206376	0.188835	0.170178	0.067771	0.007149	0.042974	0.024933	0.283274	0.137836	Bacteria	Firmicutes	Clostridia	Clostridia_UCG-014
OTU000098	1295	54	68	40	124	39	69	43	126	112	179	106	25	128	20	74	9	47	32	0.127684	0.187318	0.086672	0.250242	0.082123	0.144361	0.091365	0.28033	0.208893	0.392992	0.212941	0.048902	0.255138	0.035747	0.151431	0.016028	0.100863	0.06683	Bacteria	Firmicutes	Clostridia	Lachnospirales	Lachnospiraceae
OTU000099	1287	50	35	37	175	74	71	50	39	86	51	46	39	78	39	94	236	9	78	0.118226	0.096413	0.080172	0.353164	0.155822	0.148545	0.106238	0.086769	0.1604	0.11197	0.092408	0.076287	0.155474	0.069708	0.192359	0.420303	0.019314	0.162897	Bacteria	Planctomycetota	Planctomycetes	Pirellulales	Pirellulaceae	p-1088-a5_gut_group
OTU000100	1282	123	242	132	114	31	50	103	50	86	45	135	17	27	5	29	19	14	60	0.290835	0.66663	0.286018	0.230061	0.065277	0.104609	0.218851	0.111242	0.1604	0.098797	0.271199	0.033253	0.053818	0.008937	0.059345	0.033838	0.030044	0.125305	Bacteria	Bacteroidota	Bacteroidia	Bacteroidales	Rikenellaceae	Rikenellaceae_RC9_gut_group
OTU000101	1260	109	44	54	50	38	174	91	198	28	32	65	69	56	10	42	48	11	141	0.257732	0.121205	0.117007	0.100904	0.080017	0.36404	0.193354	0.440519	0.052223	0.070256	0.130577	0.134969	0.111623	0.017874	0.085948	0.085485	0.023606	0.294468	Bacteria	Bacteroidota	Bacteroidia	Bacteroidales	Bacteroidales_RF16_group
OTU000102	1253	49	24	59	98	27	19	22	13	22	58	39	118	24	3	30	119	382	147	0.115861	0.066112	0.127841	0.197772	0.056854	0.039751	0.046745	0.028923	0.041033	0.127338	0.078346	0.230816	0.047838	0.005362	0.061391	0.211932	0.819778	0.306998	Bacteria	Firmicutes	Clostridia	Oscillospirales	Eubacterium_coprostanoligenes_group
OTU000103	1235	50	54	39	104	89	104	51	67	108	119	63	36	93	79	42	42	59	36	0.118226	0.148752	0.084505	0.209881	0.187408	0.217587	0.108363	0.149064	0.201432	0.261263	0.126559	0.070418	0.185373	0.141203	0.085948	0.0748	0.126615	0.075183	Bacteria	Actinobacteriota	Coriobacteriia	Coriobacteriales	Eggerthellaceae
OTU000104	1207	34	25	21	12	298	11	43	18	55	20	29	37	12	28	73	139	166	186	0.080393	0.068867	0.045503	0.024217	0.627501	0.023014	0.091365	0.040047	0.102581	0.04391	0.058257	0.072374	0.023919	0.050046	0.149385	0.247551	0.356238	0.388447	Bacteria	Actinobacteriota	Actinobacteria	Corynebacteriales	Nocardiaceae	Rhodococcus
OTU000105	1195	0	0	150	0	0	0	0	0	0	0	46	96	67	316	310	34	66	110	0	0	0.32502	0	0	0	0	0	0	0	0.092408	0.187782	0.133549	0.56481	0.634375	0.060552	0.141637	0.229727	Bacteria	Desulfobacterota	Desulfovibrionia	Desulfovibrionales	Desulfovibrionaceae	Desulfovibrio	Desulfovibrio_fairfieldensis
OTU000106	1187	63	19	31	74	71	111	101	5	89	89	15	31	45	7	11	14	205	206	0.148964	0.052339	0.067171	0.149338	0.149505	0.232232	0.214601	0.011124	0.165995	0.195398	0.030133	0.060638	0.089697	0.012512	0.02251	0.024933	0.439933	0.430215	Bacteria	Firmicutes	Clostridia	Christensenellales	Christensenellaceae	Christensenellaceae_R-7_group
OTU000107	1162	0	0	1	0	0	1	0	0	0	0	2	2	7	7	3	226	587	326	0	0	0.002167	0	0	0.002092	0	0	0	0	0.004018	0.003912	0.013953	0.012512	0.006139	0.402493	1.259711	0.680826	Bacteria	Planctomycetota	Planctomycetes	Pirellulales	Pirellulaceae	p-1088-a5_gut_group
OTU000108	1127	375	74	296	11	12	27	8	4	1	7	83	38	14	21	35	66	23	32	0.886693	0.203846	0.641373	0.022199	0.025268	0.056489	0.016998	0.008899	0.001865	0.015368	0.166737	0.074331	0.027906	0.037535	0.071623	0.117542	0.049358	0.06683	Bacteria	Firmicutes	Bacilli	Bacillales	Planococcaceae	Lysinibacillus
OTU000109	1125	31	150	40	30	36	336	53	71	43	204	26	27	30	3	0	2	0	43	0.0733	0.4132	0.086672	0.060542	0.075805	0.702973	0.112613	0.157964	0.0802	0.447879	0.052231	0.052814	0.059798	0.005362	0	0.003562	0	0.089802	Bacteria	Bacteroidota	Bacteroidia	Bacteroidales	Prevotellaceae
OTU000110	1104	71	88	63	48	16	28	52	115	167	36	55	90	13	8	176	18	28	32	0.16788	0.242411	0.136508	0.096868	0.033691	0.058581	0.110488	0.255857	0.311474	0.079037	0.110488	0.176046	0.025912	0.014299	0.360161	0.032057	0.060088	0.06683	Bacteria	Bacteroidota	Bacteroidia	Bacteroidales	Prevotellaceae	Prevotellaceae_UCG-001
OTU000111	1090	0	0	112	0	0	0	0	0	0	0	10	5	320	501	67	13	9	53	0	0	0.242682	0	0	0	0	0	0	0	0.020089	0.00978	0.637844	0.895474	0.137107	0.023152	0.019314	0.110686	Bacteria	Bacteroidota	Bacteroidia	Bacteroidales	Muribaculaceae
OTU000112	1078	36	15	14	78	103	39	78	83	32	98	79	127	14	3	30	85	18	146	0.085122	0.04132	0.030335	0.15741	0.216888	0.081595	0.165732	0.184662	0.059684	0.215158	0.158701	0.24842	0.027906	0.005362	0.061391	0.15138	0.038628	0.30491	Bacteria	Bacteroidota	Bacteroidia	Bacteroidales	Prevotellaceae	Prevotellaceae_UCG-003
OTU000113	1075	35	75	65	38	25	59	85	156	50	42	49	147	25	0	52	36	84	52	0.082758	0.2066	0.140842	0.076687	0.052643	0.123439	0.180605	0.347075	0.093256	0.09221	0.098435	0.287542	0.049832	0	0.106411	0.064114	0.180265	0.108598	Bacteria	Firmicutes	Clostridia	Christensenellales	Christensenellaceae	Christensenellaceae_R-7_group
OTU000114	1050	79	154	41	82	20	120	29	61	36	34	27	200	38	23	16	19	13	58	0.186797	0.424219	0.088839	0.165483	0.042114	0.251062	0.061618	0.135715	0.067144	0.074647	0.05424	0.391213	0.075744	0.04111	0.032742	0.033838	0.027898	0.121129	Bacteria	Bacteroidota	Bacteroidia	Bacteroidales	Bacteroidales_RF16_group
OTU000115	1042	27	66	34	45	124	67	56	76	67	52	27	42	46	23	72	99	47	72	0.063842	0.181808	0.073671	0.090814	0.261108	0.140176	0.118987	0.169088	0.124963	0.114165	0.05424	0.082155	0.09169	0.04111	0.147339	0.176313	0.100863	0.150367	Bacteria	Firmicutes	Clostridia	Oscillospirales	Oscillospiraceae
OTU000116	1027	27	60	40	67	93	57	51	94	66	77	47	63	43	9	56	97	36	44	0.063842	0.16528	0.086672	0.135211	0.195831	0.119254	0.108363	0.209135	0.123098	0.169052	0.094417	0.123232	0.08571	0.016086	0.114597	0.172752	0.077257	0.091891	Bacteria	Firmicutes	Clostridia	Christensenellales	Christensenellaceae	Christensenellaceae_R-7_group
OTU000117	1021	53	64	40	55	24	48	98	68	44	89	134	34	28	88	43	38	16	57	0.125319	0.176299	0.086672	0.110995	0.050537	0.100425	0.208227	0.151289	0.082065	0.195398	0.26919	0.066506	0.055811	0.157289	0.087994	0.067676	0.034336	0.11904	Bacteria	Bacteroidota	Bacteroidia	Bacteroidales	Prevotellaceae	Prevotellaceae_NK3B31_group
OTU000118	997	57	77	51	90	38	91	97	50	108	90	49	34	63	3	39	5	30	25	0.134777	0.21211	0.110507	0.181627	0.080017	0.190389	0.206102	0.111242	0.201432	0.197594	0.098435	0.066506	0.125576	0.005362	0.079808	0.008905	0.06438	0.052211	Bacteria	Firmicutes	Negativicutes	Veillonellales-Selenomonadales	Selenomonadaceae	Quinella
OTU000119	945	50	79	54	21	153	23	70	36	31	70	36	39	21	15	52	90	35	70	0.118226	0.217619	0.117007	0.04238	0.322173	0.04812	0.148734	0.080094	0.057819	0.153684	0.07232	0.076287	0.041859	0.026811	0.106411	0.160285	0.075111	0.14619	Bacteria	Firmicutes	Clostridia	Peptostreptococcales-Tissierellales	Anaerovoracaceae	Eubacterium_nodatum_group
OTU000120	945	33	10	42	113	40	39	95	10	18	183	17	122	19	3	12	29	82	78	0.078029	0.027547	0.091006	0.228043	0.084228	0.081595	0.201853	0.022248	0.033572	0.401774	0.034151	0.23864	0.037872	0.005362	0.024556	0.051647	0.175973	0.162897	Bacteria	Firmicutes	Clostridia	Oscillospirales	Eubacterium_coprostanoligenes_group
OTU000121	910	21	114	44	119	149	79	110	17	29	27	16	11	0	0	69	36	27	42	0.049655	0.314032	0.095339	0.240152	0.31375	0.165282	0.233724	0.037822	0.054088	0.059278	0.032142	0.021517	0	0	0.1412	0.064114	0.057942	0.087714	Bacteria	Bacteroidota	Bacteroidia	Bacteroidales	Rikenellaceae	Rikenellaceae_RC9_gut_group
OTU000122	907	24	38	16	43	57	110	2	63	50	240	17	152	46	1	3	20	18	7	0.056748	0.104677	0.034669	0.086778	0.120025	0.23014	0.00425	0.140165	0.093256	0.526917	0.034151	0.297322	0.09169	0.001787	0.006139	0.035619	0.038628	0.014619	Bacteria	Firmicutes	Clostridia	Clostridia_UCG-014
OTU000123	897	0	1	301	0	0	0	1	0	0	0	22	26	104	149	165	40	40	48	0	0.002755	0.652207	0	0	0	0.002125	0	0	0	0.044195	0.050858	0.207299	0.266319	0.337651	0.071238	0.085841	0.100244	Bacteria	Bacteroidota	Bacteroidia	Bacteroidales	Muribaculaceae
OTU000124	883	27	43	39	30	22	50	42	75	49	27	29	42	82	30	62	64	24	146	0.063842	0.118451	0.084505	0.060542	0.046326	0.104609	0.08924	0.166863	0.091391	0.059278	0.058257	0.082155	0.163448	0.053621	0.126875	0.11398	0.051504	0.30491	Bacteria	Bacteroidota	Bacteroidia	Bacteroidales	Bacteroidaceae	Bacteroides
OTU000125	883	33	27	21	29	273	33	15	22	9	37	16	24	50	89	23	65	28	89	0.078029	0.074376	0.045503	0.058524	0.574858	0.069042	0.031871	0.048947	0.016786	0.081233	0.032142	0.046946	0.099663	0.159076	0.047067	0.115761	0.060088	0.18587	Bacteria	Firmicutes	Bacilli	Erysipelotrichales	Erysipelotrichaceae
OTU000126	879	23	30	20	89	33	45	47	31	44	76	13	38	12	0	13	3	248	114	0.054384	0.08264	0.043336	0.179609	0.069488	0.094148	0.099864	0.06897	0.082065	0.166857	0.026115	0.074331	0.023919	0	0.026603	0.005343	0.532212	0.23808	Bacteria	Firmicutes	Clostridia	Clostridia_UCG-014
OTU000127	876	13	58	57	71	100	24	36	23	54	63	34	13	27	7	80	36	140	40	0.030739	0.159771	0.123508	0.143284	0.210571	0.050212	0.076492	0.051171	0.100716	0.138316	0.068302	0.025429	0.053818	0.012512	0.16371	0.064114	0.300442	0.083537	Bacteria	Firmicutes	Clostridia	Clostridia_UCG-014
OTU000128	864	16	77	27	59	90	87	39	53	60	23	18	45	39	56	28	29	32	86	0.037832	0.21211	0.058504	0.119067	0.189514	0.18202	0.082866	0.117917	0.111907	0.050496	0.03616	0.088023	0.077737	0.100093	0.057298	0.051647	0.068672	0.179604	Bacteria	Bacteroidota	Bacteroidia	Bacteroidales	Rikenellaceae	Rikenellaceae_RC9_gut_group
OTU000129	846	30	40	24	45	40	99	31	59	31	49	33	48	104	32	77	14	37	53	0.070935	0.110187	0.052003	0.090814	0.084228	0.207126	0.065868	0.131266	0.057819	0.107579	0.066293	0.093891	0.207299	0.057196	0.157571	0.024933	0.079403	0.110686	Bacteria	Bacteroidota	Bacteroidia	Bacteroidales	Rikenellaceae	Rikenellaceae_RC9_gut_group
OTU000130	844	70	20	31	81	77	17	37	19	20	35	14	31	28	1	33	43	183	104	0.165516	0.055093	0.067171	0.163465	0.162139	0.035567	0.078616	0.042272	0.037302	0.076842	0.028124	0.060638	0.055811	0.001787	0.06753	0.076581	0.392721	0.217196	Bacteria	Firmicutes	Clostridia	Oscillospirales	Ruminococcaceae	Candidatus_Soleaferrea
OTU000131	843	4	6	3	2	3	11	566	10	128	1	0	39	0	1	0	10	4	55	0.009458	0.016528	0.0065	0.004036	0.006317	0.023014	1.202618	0.022248	0.238735	0.002195	0	0.076287	0	0.001787	0	0.017809	0.008584	0.114863	Bacteria	Firmicutes	Clostridia	Oscillospirales	Ruminococcaceae	Ruminococcus	Ruminococcaceae_bacterium_NK4B32
OTU000132	819	0	0	302	0	0	0	0	0	0	0	34	60	94	200	63	10	12	44	0	0	0.654374	0	0	0	0	0	0	0	0.068302	0.117364	0.187367	0.357475	0.128921	0.017809	0.025752	0.091891	Bacteria	Bacteroidota	Bacteroidia	Bacteroidales	Muribaculaceae
OTU000133	818	0	1	6	0	2	0	3	0	0	0	2	2	0	786	3	4	3	6	0	0.002755	0.013001	0	0.004211	0	0.006374	0	0	0	0.004018	0.003912	0	1.404876	0.006139	0.007124	0.006438	0.012531	Bacteria	Firmicutes	Negativicutes	Veillonellales-Selenomonadales	Veillonellaceae	Megasphaera
OTU000134	811	10	3	8	23	3	54	63	33	14	24	29	434	23	45	32	8	1	4	0.023645	0.008264	0.017334	0.046416	0.006317	0.112978	0.13386	0.07342	0.026112	0.052692	0.058257	0.848933	0.045845	0.080432	0.065484	0.014248	0.002146	0.008354	Bacteria	Firmicutes	Bacilli	Lactobacillales	Lactobacillaceae	Lactobacillus
OTU000135	808	0	0	65	0	0	0	0	0	0	0	53	50	234	124	98	24	42	118	0	0	0.140842	0	0	0	0	0	0	0	0.106471	0.097803	0.466423	0.221634	0.200544	0.042743	0.090133	0.246434	Bacteria	Bacteroidota	Bacteroidia	Bacteroidales	Muribaculaceae
OTU000136	801	25	17	13	25	299	33	21	25	16	13	17	20	1	6	43	72	109	46	0.059113	0.046829	0.028168	0.050452	0.629606	0.069042	0.04462	0.055621	0.029842	0.028541	0.034151	0.039121	0.001993	0.010724	0.087994	0.128228	0.233916	0.096067	Bacteria	Firmicutes	Clostridia	Lachnospirales	Lachnospiraceae
OTU000137	783	176	26	57	90	11	23	20	247	14	17	63	4	13	4	7	6	1	4	0.416154	0.071621	0.123508	0.181627	0.023163	0.04812	0.042495	0.549536	0.026112	0.037323	0.126559	0.007824	0.025912	0.007149	0.014325	0.010686	0.002146	0.008354	Bacteria	Bacteroidota	Bacteroidia	Bacteroidales	Prevotellaceae	Prevotellaceae_NK3B31_group
OTU000138	775	29	20	26	22	51	74	98	65	51	94	27	21	58	56	34	15	13	21	0.068571	0.055093	0.056337	0.044398	0.107391	0.154821	0.208227	0.144615	0.095121	0.206376	0.05424	0.041077	0.115609	0.100093	0.069577	0.026714	0.027898	0.043857	Bacteria	Bacteroidota	Bacteroidia	Bacteroidales	Tannerellaceae	Parabacteroides	Porphyromonadaceae_bacterium_DJF_B175
OTU000139	773	71	51	30	43	73	51	40	51	28	65	34	37	19	14	19	74	30	43	0.16788	0.140488	0.065004	0.086778	0.153717	0.106701	0.084991	0.113467	0.052223	0.142707	0.068302	0.072374	0.037872	0.025023	0.038881	0.13179	0.06438	0.089802	Bacteria	Bacteroidota	Bacteroidia	Bacteroidales	Tannerellaceae	Parabacteroides	Porphyromonadaceae_bacterium_DJF_B175
OTU000140	764	59	109	27	20	76	39	83	26	32	27	20	32	4	9	135	32	14	20	0.139506	0.300259	0.058504	0.040362	0.160034	0.081595	0.176356	0.057846	0.059684	0.059278	0.040178	0.062594	0.007973	0.016086	0.27626	0.05699	0.030044	0.041768	Bacteria	Firmicutes	Clostridia	Oscillospirales	Oscillospiraceae	Oscillibacter
OTU000141	759	25	58	32	36	5	26	6	0	52	27	14	16	23	1	84	64	212	78	0.059113	0.159771	0.069338	0.072651	0.010529	0.054397	0.012749	0	0.096986	0.059278	0.028124	0.031297	0.045845	0.001787	0.171895	0.11398	0.454955	0.162897	Bacteria	Firmicutes	Clostridia	Lachnospirales	Lachnospiraceae
OTU000142	755	0	0	9	0	0	0	0	0	0	0	371	193	29	28	35	20	42	28	0	0	0.019501	0	0	0	0	0	0	0	0.745294	0.377521	0.057805	0.050046	0.071623	0.035619	0.090133	0.058476	Bacteria	Firmicutes	Bacilli	Lactobacillales	Aerococcaceae	Aerococcus	Aerococcus_urinaeequi
OTU000143	752	68	61	34	48	51	45	53	62	45	64	34	45	21	5	41	29	16	30	0.160787	0.168035	0.073671	0.096868	0.107391	0.094148	0.112613	0.13794	0.08393	0.140511	0.068302	0.088023	0.041859	0.008937	0.083901	0.051647	0.034336	0.062653	Bacteria	Firmicutes	Clostridia	Oscillospirales	Oscillospiraceae	UCG-005
OTU000144	730	159	89	90	4	4	106	18	123	42	13	14	25	0	0	3	3	5	32	0.375958	0.245166	0.195012	0.008072	0.008423	0.221771	0.038246	0.273656	0.078335	0.028541	0.028124	0.048902	0	0	0.006139	0.005343	0.01073	0.06683	Bacteria	Bacteroidota	Bacteroidia	Bacteroidales	Bacteroidales_RF16_group
OTU000145	697	280	46	139	11	159	10	27	5	3	1	1	8	4	1	0	2	0	0	0.662064	0.126715	0.301185	0.022199	0.334807	0.020922	0.057369	0.011124	0.005595	0.002195	0.002009	0.015649	0.007973	0.001787	0	0.003562	0	0	Bacteria	Firmicutes	Negativicutes	Acidaminococcales	Acidaminococcaceae	Phascolarctobacterium
OTU000146	676	7	70	29	122	7	4	27	19	16	87	136	15	1	1	1	2	43	89	0.016552	0.192827	0.062837	0.246206	0.01474	0.008369	0.057369	0.042272	0.029842	0.191007	0.273208	0.029341	0.001993	0.001787	0.002046	0.003562	0.092279	0.18587	Bacteria	Firmicutes	Clostridia	Oscillospirales	Ruminococcaceae	Ruminococcus	rumen_bacterium_NK4A78
OTU000147	669	1	6	0	0	2	0	1	154	106	311	81	0	0	0	0	2	5	0	0.002365	0.016528	0	0	0.004211	0	0.002125	0.342626	0.197702	0.682796	0.162719	0	0	0	0	0.003562	0.01073	0	Bacteria	Firmicutes	Bacilli	RF39
OTU000148	648	32	12	32	34	251	3	37	3	8	22	1	12	6	1	38	70	31	55	0.075664	0.033056	0.069338	0.068615	0.528532	0.006277	0.078616	0.006675	0.014921	0.048301	0.002009	0.023473	0.01196	0.001787	0.077762	0.124666	0.066526	0.114863	Bacteria	Firmicutes	Clostridia	Oscillospirales	Eubacterium_coprostanoligenes_group	Eubacterium_coprostanoligenes
OTU000149	620	36	42	20	39	3	24	44	54	148	48	28	0	100	1	19	3	5	6	0.085122	0.115696	0.043336	0.078705	0.006317	0.050212	0.09349	0.120141	0.276037	0.105383	0.056249	0	0.199326	0.001787	0.038881	0.005343	0.01073	0.012531	Bacteria	Spirochaetota	Spirochaetia	Spirochaetales	Spirochaetaceae	Treponema	Treponema_parvum
OTU000150	618	57	5	35	42	35	14	30	10	42	17	14	71	42	1	35	6	127	35	0.134777	0.013773	0.075838	0.084759	0.0737	0.029291	0.063743	0.022248	0.078335	0.037323	0.028124	0.138881	0.083717	0.001787	0.071623	0.010686	0.272544	0.073095	Bacteria	Firmicutes	Clostridia	Christensenellales	Christensenellaceae	Christensenellaceae_R-7_group	iron-reducing_bacterium_enrichment_culture_clone_HN70
OTU000151	588	0	0	6	0	0	0	0	0	0	0	327	121	12	1	47	20	22	32	0	0	0.013001	0	0	0	0	0	0	0	0.656904	0.236684	0.023919	0.001787	0.096179	0.035619	0.047212	0.06683	Bacteria	Firmicutes	Bacilli	Staphylococcales	Staphylococcaceae	Staphylococcus	Staphylococcus_sciuri
OTU000152	588	44	50	12	66	73	70	65	11	28	33	22	23	10	19	21	12	23	6	0.104039	0.137733	0.026002	0.133193	0.153717	0.146453	0.13811	0.024473	0.052223	0.072451	0.044195	0.04499	0.019933	0.03396	0.042974	0.021371	0.049358	0.012531	Bacteria	Fusobacteriota	Fusobacteriia	Fusobacteriales	Fusobacteriaceae	Cetobacterium
OTU000153	575	19	22	34	6	36	31	10	31	31	32	24	23	7	2	97	118	28	24	0.044926	0.060603	0.073671	0.012108	0.075805	0.064858	0.021248	0.06897	0.057819	0.070256	0.048213	0.04499	0.013953	0.003575	0.198498	0.210151	0.060088	0.050122	Bacteria	Firmicutes	Clostridia	Christensenellales	Christensenellaceae	Christensenellaceae_R-7_group
OTU000154	574	50	16	13	102	23	72	1	10	39	21	20	46	53	0	53	12	25	18	0.118226	0.044075	0.028168	0.205844	0.048431	0.150637	0.002125	0.022248	0.072739	0.046105	0.040178	0.089979	0.105643	0	0.108458	0.021371	0.05365	0.037592	Bacteria	Firmicutes	Clostridia	Oscillospirales	Eubacterium_coprostanoligenes_group
OTU000155	571	38	7	38	6	76	45	8	23	17	29	27	26	14	19	8	102	55	33	0.089852	0.019283	0.082338	0.012108	0.160034	0.094148	0.016998	0.051171	0.031707	0.063669	0.05424	0.050858	0.027906	0.03396	0.016371	0.181656	0.118031	0.068918	Bacteria	Firmicutes	Clostridia	Oscillospirales	Eubacterium_coprostanoligenes_group
OTU000156	561	20	29	12	65	6	11	80	257	11	33	8	0	27	0	0	0	2	0	0.04729	0.079885	0.026002	0.131175	0.012634	0.023014	0.169981	0.571785	0.020516	0.072451	0.016071	0	0.053818	0	0	0	0.004292	0	Bacteria	Spirochaetota	Spirochaetia	Spirochaetales	Spirochaetaceae	Treponema	Treponema_bryantii
OTU000157	555	61	6	47	5	8	72	176	18	47	43	19	3	15	1	7	9	15	3	0.144235	0.016528	0.10184	0.01009	0.016846	0.150637	0.373959	0.040047	0.08766	0.094406	0.038169	0.005868	0.029899	0.001787	0.014325	0.016028	0.03219	0.006265	Bacteria	Firmicutes	Clostridia	Christensenellales	Christensenellaceae	Christensenellaceae_R-7_group
OTU000158	552	33	24	17	49	34	8	25	9	39	14	10	23	70	0	84	6	5	102	0.078029	0.066112	0.036836	0.098886	0.071594	0.016737	0.053119	0.020024	0.072739	0.030737	0.020089	0.04499	0.139528	0	0.171895	0.010686	0.01073	0.213019	Bacteria	Bacteroidota	Bacteroidia	Bacteroidales	Muribaculaceae
OTU000159	544	28	6	17	27	113	25	12	18	27	45	1	26	19	23	2	49	76	30	0.066206	0.016528	0.036836	0.054488	0.237945	0.052305	0.025497	0.040047	0.050358	0.098797	0.002009	0.050858	0.037872	0.04111	0.004093	0.087266	0.163097	0.062653	Bacteria	Firmicutes	Clostridia	Peptostreptococcales-Tissierellales	Anaerovoracaceae	Family_XIII_AD3011_group
OTU000160	540	0	0	22	1	0	0	0	0	0	0	11	8	166	217	29	15	24	47	0	0	0.04767	0.002018	0	0	0	0	0	0	0.022098	0.015649	0.330882	0.38786	0.059345	0.026714	0.051504	0.098156	Bacteria	Bacteroidota	Bacteroidia	Bacteroidales	Muribaculaceae
OTU000161	538	129	8	55	56	8	31	25	107	44	4	8	14	25	2	5	12	2	3	0.305022	0.022037	0.119174	0.113013	0.016846	0.064858	0.053119	0.238058	0.082065	0.008782	0.016071	0.027385	0.049832	0.003575	0.010232	0.021371	0.004292	0.006265	Bacteria	Desulfobacterota	Desulfuromonadia	Bradymonadales
OTU000162	536	0	0	42	0	0	0	0	4	0	0	79	14	88	125	54	27	6	97	0	0	0.091006	0	0	0	0	0.008899	0	0	0.158701	0.027385	0.175407	0.223422	0.110504	0.048085	0.012876	0.202577	Bacteria	Bacteroidota	Bacteroidia	Bacteroidales	Bacteroidaceae	Bacteroides	Bacteroides_intestinalis_DSM_17393
OTU000163	528	22	16	6	8	67	22	7	28	16	36	11	10	14	6	53	80	64	62	0.052019	0.044075	0.013001	0.016145	0.141082	0.046028	0.014873	0.062296	0.029842	0.079037	0.022098	0.019561	0.027906	0.010724	0.108458	0.142476	0.137345	0.129482	Bacteria	Firmicutes	Clostridia	Oscillospirales	Butyricicoccaceae	UCG-009
OTU000164	526	7	1	8	20	52	9	20	13	20	20	11	21	23	39	108	24	74	56	0.016552	0.002755	0.017334	0.040362	0.109497	0.01883	0.042495	0.028923	0.037302	0.04391	0.022098	0.041077	0.045845	0.069708	0.221008	0.042743	0.158805	0.116952	Bacteria	Actinobacteriota	Actinobacteria	Corynebacteriales	Dietziaceae	Dietzia
OTU000165	524	12	7	5	49	4	57	71	127	91	35	18	0	10	26	10	0	2	0	0.028374	0.019283	0.010834	0.098886	0.008423	0.119254	0.150858	0.282555	0.169725	0.076842	0.03616	0	0.019933	0.046472	0.020464	0	0.004292	0	Bacteria	Firmicutes	Bacilli	Bacillales	Planococcaceae
OTU000166	508	7	12	2	7	11	23	3	21	256	2	20	3	70	50	4	11	5	1	0.016552	0.033056	0.004334	0.014127	0.023163	0.04812	0.006374	0.046722	0.477469	0.004391	0.040178	0.005868	0.139528	0.089369	0.008185	0.01959	0.01073	0.002088	Bacteria	Bacteroidota	Bacteroidia	Bacteroidales	Muribaculaceae
OTU000167	508	6	1	6	5	51	33	13	3	11	25	14	8	6	213	14	9	83	7	0.014187	0.002755	0.013001	0.01009	0.107391	0.069042	0.027622	0.006675	0.020516	0.054887	0.028124	0.015649	0.01196	0.380711	0.028649	0.016028	0.178119	0.014619	Bacteria	Firmicutes	Bacilli	Lactobacillales	Lactobacillaceae	Lactobacillus	Lactobacillus_mucosae_LM1
OTU000168	504	7	11	17	9	43	32	37	7	10	50	15	31	67	0	109	25	1	33	0.016552	0.030301	0.036836	0.018163	0.090545	0.06695	0.078616	0.015574	0.018651	0.109774	0.030133	0.060638	0.133549	0	0.223054	0.044524	0.002146	0.068918	Bacteria	Bacteroidota	Bacteroidia	Bacteroidales	Muribaculaceae
OTU000169	504	23	3	22	1	7	22	0	37	23	57	61	15	66	0	130	7	5	25	0.054384	0.008264	0.04767	0.002018	0.01474	0.046028	0	0.082319	0.042898	0.125143	0.122542	0.029341	0.131555	0	0.266028	0.012467	0.01073	0.052211	Bacteria	Firmicutes	Bacilli	RF39
OTU000170	503	8	12	12	6	140	4	17	15	10	26	5	36	2	1	84	32	36	57	0.018916	0.033056	0.026002	0.012108	0.294799	0.008369	0.036121	0.033373	0.018651	0.057083	0.010044	0.070418	0.003987	0.001787	0.171895	0.05699	0.077257	0.11904	Bacteria	Firmicutes	Clostridia	Peptostreptococcales-Tissierellales	Anaerovoracaceae	Family_XIII_AD3011_group
OTU000171	502	24	17	12	53	6	5	39	223	34	11	8	3	44	0	14	0	8	1	0.056748	0.046829	0.026002	0.106958	0.012634	0.010461	0.082866	0.49614	0.063414	0.02415	0.016071	0.005868	0.087704	0	0.028649	0	0.017168	0.002088	Bacteria	Spirochaetota	Spirochaetia	Spirochaetales	Spirochaetaceae	Treponema
OTU000172	499	11	13	21	58	1	17	1	1	34	33	14	12	72	12	30	22	110	37	0.02601	0.035811	0.045503	0.117049	0.002106	0.035567	0.002125	0.002225	0.063414	0.072451	0.028124	0.023473	0.143515	0.021448	0.061391	0.039181	0.236062	0.077272	Bacteria	Firmicutes	Clostridia	Lachnospirales	Lachnospiraceae	Eubacterium_ruminantium_group
OTU000173	494	35	43	19	9	18	18	38	31	39	8	27	83	37	8	4	14	2	61	0.082758	0.118451	0.041169	0.018163	0.037903	0.037659	0.080741	0.06897	0.072739	0.017564	0.05424	0.162354	0.073751	0.014299	0.008185	0.024933	0.004292	0.127394	Bacteria	Bacteroidota	Bacteroidia	Bacteroidales	Rikenellaceae	Rikenellaceae_RC9_gut_group
OTU000174	491	11	45	9	8	25	62	12	49	32	83	52	24	39	7	7	3	2	21	0.02601	0.12396	0.019501	0.016145	0.052643	0.129715	0.025497	0.109017	0.059684	0.182225	0.104462	0.046946	0.077737	0.012512	0.014325	0.005343	0.004292	0.043857	Bacteria	Bacteroidota	Bacteroidia	Bacteroidales	Prevotellaceae	Prevotellaceae_NK3B31_group
OTU000175	487	132	108	89	4	70	3	8	2	0	54	0	9	0	5	1	0	1	1	0.312116	0.297504	0.192845	0.008072	0.147399	0.006277	0.016998	0.00445	0	0.118556	0	0.017605	0	0.008937	0.002046	0	0.002146	0.002088	Bacteria	Proteobacteria	Gammaproteobacteria	Burkholderiales	T34
OTU000176	480	1	0	4	81	1	17	0	0	0	0	5	7	2	1	0	3	6	352	0.002365	0	0.008667	0.163465	0.002106	0.035567	0	0	0	0	0.010044	0.013692	0.003987	0.001787	0	0.005343	0.012876	0.735125	Bacteria	Planctomycetota	Planctomycetes	Pirellulales	Pirellulaceae	CPla-4_termite_group
OTU000177	480	18	47	20	27	48	10	31	7	23	22	15	12	9	12	47	33	58	41	0.042561	0.129469	0.043336	0.054488	0.101074	0.020922	0.065868	0.015574	0.042898	0.048301	0.030133	0.023473	0.017939	0.021448	0.096179	0.058771	0.124469	0.085625	Bacteria	Firmicutes	Clostridia	Lachnospirales	Lachnospiraceae	Dorea
OTU000178	480	59	28	30	6	27	39	57	13	17	15	10	32	7	64	3	7	42	24	0.139506	0.077131	0.065004	0.012108	0.056854	0.081595	0.121112	0.028923	0.031707	0.032932	0.020089	0.062594	0.013953	0.114392	0.006139	0.012467	0.090133	0.050122	Bacteria	Firmicutes	Clostridia	Oscillospirales	Oscillospiraceae	UCG-002
OTU000179	473	27	31	35	55	50	18	62	25	35	30	32	6	8	4	24	7	8	16	0.063842	0.085395	0.075838	0.110995	0.105285	0.037659	0.131736	0.055621	0.065279	0.065865	0.064284	0.011736	0.015946	0.007149	0.049113	0.012467	0.017168	0.033415	Bacteria	Bacteroidota	Bacteroidia	Bacteroidales	Muribaculaceae
OTU000180	470	26	29	23	20	26	63	54	33	13	39	14	58	9	1	1	10	5	46	0.061477	0.079885	0.049836	0.040362	0.054748	0.131807	0.114737	0.07342	0.024246	0.085624	0.028124	0.113452	0.017939	0.001787	0.002046	0.017809	0.01073	0.096067	Bacteria	Bacteroidota	Bacteroidia	Bacteroidales	Tannerellaceae	Parabacteroides
OTU000181	468	0	0	88	0	0	0	0	0	0	0	59	59	25	30	39	28	83	57	0	0	0.190678	0	0	0	0	0	0	0	0.118524	0.115408	0.049832	0.053621	0.079808	0.049866	0.178119	0.11904	Bacteria	Actinobacteriota	Coriobacteriia	Coriobacteriales	Eggerthellaceae	Enterorhabdus	Adlercreutzia_mucosicola
OTU000182	468	0	0	2	0	0	0	0	0	0	0	417	33	1	1	5	2	7	0	0	0	0.004334	0	0	0	0	0	0	0	0.837703	0.06455	0.001993	0.001787	0.010232	0.003562	0.015022	0	Bacteria	Actinobacteriota	Actinobacteria	Micrococcales	Micrococcaceae	Glutamicibacter
OTU000183	462	9	78	22	22	8	67	44	26	29	58	36	7	6	2	9	14	3	22	0.021281	0.214864	0.04767	0.044398	0.016846	0.140176	0.09349	0.057846	0.054088	0.127338	0.07232	0.013692	0.01196	0.003575	0.018417	0.024933	0.006438	0.045945	Bacteria	Bacteroidota	Bacteroidia	Bacteroidales	Prevotellaceae
OTU000184	455	27	8	23	19	5	16	12	17	107	5	20	12	109	13	10	8	23	21	0.063842	0.022037	0.049836	0.038344	0.010529	0.033475	0.025497	0.037822	0.199567	0.010977	0.040178	0.023473	0.217266	0.023236	0.020464	0.014248	0.049358	0.043857	Bacteria	Firmicutes	Clostridia	Oscillospirales	Ruminococcaceae	Ruminococcus	Ruminococcus_champanellensis_18P13_=_JCM_17042
OTU000185	454	2	27	19	1	0	2	1	7	0	1	1	7	0	373	8	1	1	3	0.004729	0.074376	0.041169	0.002018	0	0.004184	0.002125	0.015574	0	0.002195	0.002009	0.013692	0	0.66669	0.016371	0.001781	0.002146	0.006265	Bacteria	Bacteroidota	Bacteroidia	Bacteroidales	Prevotellaceae	Prevotella
OTU000186	436	47	35	40	41	1	39	60	43	20	20	42	31	15	0	0	0	2	0	0.111132	0.096413	0.086672	0.082741	0.002106	0.081595	0.127486	0.095668	0.037302	0.04391	0.084373	0.060638	0.029899	0	0	0	0.004292	0	Bacteria	Spirochaetota	Spirochaetia	Spirochaetales	Spirochaetaceae	Treponema
OTU000187	435	34	23	18	67	39	36	41	26	3	43	15	55	2	6	2	1	9	15	0.080393	0.063357	0.039002	0.135211	0.082123	0.075319	0.087115	0.057846	0.005595	0.094406	0.030133	0.107584	0.003987	0.010724	0.004093	0.001781	0.019314	0.031326	Bacteria	Verrucomicrobiota	Kiritimatiellae	WCHB1-41
OTU000188	431	11	20	3	9	30	4	49	70	57	26	44	13	29	48	6	1	7	4	0.02601	0.055093	0.0065	0.018163	0.063171	0.008369	0.104114	0.155739	0.106312	0.057083	0.088391	0.025429	0.057805	0.085794	0.012278	0.001781	0.015022	0.008354	Bacteria	Bacteroidota	Bacteroidia	Bacteroidales	Rikenellaceae	Rikenellaceae_RC9_gut_group
OTU000189	423	9	14	7	22	13	39	11	5	125	53	8	13	10	2	0	1	65	26	0.021281	0.038565	0.015168	0.044398	0.027374	0.081595	0.023372	0.011124	0.233139	0.116361	0.016071	0.025429	0.019933	0.003575	0	0.001781	0.139491	0.054299	Bacteria	Bacteroidota	Bacteroidia	Bacteroidales	Rikenellaceae	Rikenellaceae_RC9_gut_group
OTU000190	422	31	34	30	25	6	26	42	5	40	49	19	10	17	2	15	6	23	42	0.0733	0.093659	0.065004	0.050452	0.012634	0.054397	0.08924	0.011124	0.074605	0.107579	0.038169	0.019561	0.033885	0.003575	0.030696	0.010686	0.049358	0.087714	Bacteria	Firmicutes	Clostridia	Lachnospirales	Lachnospiraceae
OTU000191	421	20	25	16	29	0	28	17	17	81	45	9	17	109	0	0	0	4	4	0.04729	0.068867	0.034669	0.058524	0	0.058581	0.036121	0.037822	0.151074	0.098797	0.01808	0.033253	0.217266	0	0	0	0.008584	0.008354	Bacteria	Bacteroidota	Bacteroidia	Bacteroidales
OTU000192	419	40	25	21	39	10	8	6	79	20	12	2	30	37	0	5	20	12	53	0.094581	0.068867	0.045503	0.078705	0.021057	0.016737	0.012749	0.175763	0.037302	0.026346	0.004018	0.058682	0.073751	0	0.010232	0.035619	0.025752	0.110686	Bacteria	Bacteroidota	Bacteroidia	Bacteroidales	Prevotellaceae	Alloprevotella
OTU000193	412	1	0	1	2	170	4	3	3	11	6	9	7	0	0	32	32	54	77	0.002365	0	0.002167	0.004036	0.35797	0.008369	0.006374	0.006675	0.020516	0.013173	0.01808	0.013692	0	0	0.065484	0.05699	0.115885	0.160809	Bacteria	Actinobacteriota	Actinobacteria	Actinomycetales	Actinomycetaceae	Trueperella
OTU000194	411	0	0	25	0	0	0	0	0	0	0	4	6	11	126	11	25	1	202	0	0	0.05417	0	0	0	0	0	0	0	0.008036	0.011736	0.021926	0.225209	0.02251	0.044524	0.002146	0.421862	Bacteria	Bacteroidota	Bacteroidia	Bacteroidales	Muribaculaceae
OTU000195	410	27	6	8	11	58	1	17	2	5	17	4	7	5	2	29	81	40	90	0.063842	0.016528	0.017334	0.022199	0.122131	0.002092	0.036121	0.00445	0.009326	0.037323	0.008036	0.013692	0.009966	0.003575	0.059345	0.144256	0.085841	0.187958	Bacteria	Firmicutes	Clostridia	Oscillospirales	Ruminococcaceae
OTU000196	409	10	31	13	47	12	41	58	51	35	17	12	12	11	0	5	0	20	34	0.023645	0.085395	0.028168	0.09485	0.025268	0.085779	0.123236	0.113467	0.065279	0.037323	0.024107	0.023473	0.021926	0	0.010232	0	0.04292	0.071006	Bacteria	Firmicutes	Clostridia	Clostridia_UCG-014
OTU000197	405	32	33	28	20	6	9	47	0	16	9	6	32	25	93	7	1	39	2	0.075664	0.090904	0.06067	0.040362	0.012634	0.01883	0.099864	0	0.029842	0.019759	0.012053	0.062594	0.049832	0.166226	0.014325	0.001781	0.083695	0.004177	Bacteria	Firmicutes	Clostridia	Oscillospirales	Oscillospiraceae	NK4A214_group
OTU000198	400	8	3	11	30	3	8	7	1	4	6	4	23	32	1	29	127	21	82	0.018916	0.008264	0.023835	0.060542	0.006317	0.016737	0.014873	0.002225	0.00746	0.013173	0.008036	0.04499	0.063784	0.001787	0.059345	0.22618	0.045066	0.171251	Bacteria	Firmicutes	Clostridia	Christensenellales	Christensenellaceae	Christensenellaceae_R-7_group
OTU000199	400	7	2	6	42	4	62	42	30	25	48	33	2	33	32	22	0	4	6	0.016552	0.005509	0.013001	0.084759	0.008423	0.129715	0.08924	0.066745	0.046628	0.105383	0.066293	0.003912	0.065778	0.057196	0.04502	0	0.008584	0.012531	Bacteria	Firmicutes	Bacilli	Bacillales	Planococcaceae
OTU000200	398	11	28	17	63	3	15	36	66	11	15	20	2	6	11	13	8	9	64	0.02601	0.077131	0.036836	0.127139	0.006317	0.031383	0.076492	0.14684	0.020516	0.032932	0.040178	0.003912	0.01196	0.019661	0.026603	0.014248	0.019314	0.133659	Bacteria	Bacteroidota	Bacteroidia	Bacteroidales	Prevotellaceae	Prevotellaceae_UCG-003
OTU000201	393	18	3	0	12	4	2	7	13	33	263	0	27	2	8	0	0	0	1	0.042561	0.008264	0	0.024217	0.008423	0.004184	0.014873	0.028923	0.061549	0.577413	0	0.052814	0.003987	0.014299	0	0	0	0.002088	Bacteria	Bacteroidota	Bacteroidia	Bacteroidales	Prevotellaceae	Alloprevotella
OTU000202	390	31	38	33	44	1	51	29	12	78	32	19	3	13	0	5	1	0	0	0.0733	0.104677	0.071504	0.088796	0.002106	0.106701	0.061618	0.026698	0.145479	0.070256	0.038169	0.005868	0.025912	0	0.010232	0.001781	0	0	Bacteria	Spirochaetota	Spirochaetia	Spirochaetales	Spirochaetaceae	Treponema
OTU000203	390	31	20	16	19	28	46	14	10	18	35	15	26	13	6	33	18	19	23	0.0733	0.055093	0.034669	0.038344	0.05896	0.09624	0.029747	0.022248	0.033572	0.076842	0.030133	0.050858	0.025912	0.010724	0.06753	0.032057	0.040774	0.048034	Bacteria	Firmicutes	Clostridia	Oscillospirales	Eubacterium_coprostanoligenes_group
OTU000204	387	60	21	31	45	7	28	8	17	23	33	7	19	19	4	22	11	17	15	0.141871	0.057848	0.067171	0.090814	0.01474	0.058581	0.016998	0.037822	0.042898	0.072451	0.014062	0.037165	0.037872	0.007149	0.04502	0.01959	0.036482	0.031326	Bacteria	Firmicutes	Clostridia	Oscillospirales	UCG-010
OTU000205	382	27	20	20	16	44	32	6	13	48	29	23	5	9	28	18	7	13	24	0.063842	0.055093	0.043336	0.032289	0.092651	0.06695	0.012749	0.028923	0.089526	0.063669	0.046204	0.00978	0.017939	0.050046	0.036835	0.012467	0.027898	0.050122	Bacteria	Firmicutes	Bacilli	Erysipelotrichales	Erysipelotrichaceae	Catenisphaera
OTU000206	381	0	0	34	0	0	0	0	0	0	0	16	15	79	87	118	14	9	9	0	0	0.073671	0	0	0	0	0	0	0	0.032142	0.029341	0.157468	0.155502	0.241472	0.024933	0.019314	0.018796	Bacteria	Bacteroidota	Bacteroidia	Bacteroidales	Muribaculaceae
OTU000207	380	0	0	34	0	0	0	0	1	0	0	24	10	226	26	20	10	8	21	0	0	0.073671	0	0	0	0	0.002225	0	0	0.048213	0.019561	0.450477	0.046472	0.040927	0.017809	0.017168	0.043857	Bacteria	Bacteroidota	Bacteroidia	Bacteroidales	Muribaculaceae
OTU000208	378	31	2	13	77	16	3	27	5	5	37	1	9	2	0	0	3	143	4	0.0733	0.005509	0.028168	0.155392	0.033691	0.006277	0.057369	0.011124	0.009326	0.081233	0.002009	0.017605	0.003987	0	0	0.005343	0.30688	0.008354	Bacteria	Firmicutes	Clostridia	Clostridia_UCG-014
OTU000209	378	26	124	24	23	0	41	29	28	0	3	56	11	7	5	0	0	1	0	0.061477	0.341579	0.052003	0.046416	0	0.085779	0.061618	0.062296	0	0.006586	0.112497	0.021517	0.013953	0.008937	0	0	0.002146	0	Bacteria	Bacteroidota	Bacteroidia	Bacteroidales	Prevotellaceae	Prevotella
OTU000210	376	14	37	20	36	11	70	17	31	26	22	13	29	7	0	7	8	5	23	0.033103	0.101923	0.043336	0.072651	0.023163	0.146453	0.036121	0.06897	0.048493	0.048301	0.026115	0.056726	0.013953	0	0.014325	0.014248	0.01073	0.048034	Bacteria	Firmicutes	Clostridia	Clostridia_UCG-014
OTU000211	372	20	26	16	41	15	10	21	12	32	21	7	17	11	29	33	15	26	20	0.04729	0.071621	0.034669	0.082741	0.031586	0.020922	0.04462	0.026698	0.059684	0.046105	0.014062	0.033253	0.021926	0.051834	0.06753	0.026714	0.055796	0.041768	Bacteria	Firmicutes	Clostridia	Oscillospirales	Oscillospiraceae
OTU000212	369	16	17	3	18	13	4	7	17	12	5	8	7	14	5	67	86	36	34	0.037832	0.046829	0.0065	0.036325	0.027374	0.008369	0.014873	0.037822	0.022381	0.010977	0.016071	0.013692	0.027906	0.008937	0.137107	0.153161	0.077257	0.071006	Bacteria	Firmicutes	Bacilli	Erysipelotrichales	Erysipelotrichaceae
OTU000213	364	9	8	15	9	91	4	0	10	3	9	6	18	0	1	55	69	6	51	0.021281	0.022037	0.032502	0.018163	0.191619	0.008369	0	0.022248	0.005595	0.019759	0.012053	0.035209	0	0.001787	0.11255	0.122885	0.012876	0.10651	Bacteria	Firmicutes	Clostridia	Oscillospirales	Eubacterium_coprostanoligenes_group
OTU000214	363	14	10	6	3	86	0	202	0	2	14	1	13	0	0	0	0	4	8	0.033103	0.027547	0.013001	0.006054	0.181091	0	0.429203	0	0.00373	0.030737	0.002009	0.025429	0	0	0	0	0.008584	0.016707	Bacteria	WPS-2	Burkholderiales_bacterium_Beta_02
OTU000215	361	8	39	10	66	3	6	10	14	46	12	7	12	4	3	60	8	30	23	0.018916	0.107432	0.021668	0.133193	0.006317	0.012553	0.021248	0.031148	0.085795	0.026346	0.014062	0.023473	0.007973	0.005362	0.122782	0.014248	0.06438	0.048034	Bacteria	Firmicutes	Clostridia	Lachnospirales	Lachnospiraceae	Eubacterium_ruminantium_group
OTU000216	360	4	9	8	13	16	44	36	70	75	15	17	14	15	0	11	5	5	3	0.009458	0.024792	0.017334	0.026235	0.033691	0.092056	0.076492	0.155739	0.139884	0.032932	0.034151	0.027385	0.029899	0	0.02251	0.008905	0.01073	0.006265	Bacteria	Firmicutes	Clostridia	Oscillospirales	Ruminococcaceae
OTU000217	359	15	27	12	18	8	48	10	4	5	50	41	4	74	2	2	6	7	26	0.035468	0.074376	0.026002	0.036325	0.016846	0.100425	0.021248	0.008899	0.009326	0.109774	0.082364	0.007824	0.147501	0.003575	0.004093	0.010686	0.015022	0.054299	Bacteria	Firmicutes	Clostridia	Oscillospirales	Eubacterium_coprostanoligenes_group
OTU000218	358	19	25	23	17	13	15	4	25	29	18	25	28	32	11	9	15	10	40	0.044926	0.068867	0.049836	0.034307	0.027374	0.031383	0.008499	0.055621	0.054088	0.039519	0.050222	0.05477	0.063784	0.019661	0.018417	0.026714	0.02146	0.083537	Bacteria	Bacteroidota	Bacteroidia	Bacteroidales	Rikenellaceae	Rikenellaceae_RC9_gut_group
OTU000219	358	0	0	92	0	0	0	0	0	0	0	2	8	65	101	39	3	14	34	0	0	0.199346	0	0	0	0	0	0	0	0.004018	0.015649	0.129562	0.180525	0.079808	0.005343	0.030044	0.071006	Bacteria	Bacteroidota	Bacteroidia	Bacteroidales	Muribaculaceae
OTU000220	350	26	16	17	35	46	34	37	36	11	22	17	11	13	6	6	5	6	6	0.061477	0.044075	0.036836	0.070633	0.096862	0.071134	0.078616	0.080094	0.020516	0.048301	0.034151	0.021517	0.025912	0.010724	0.012278	0.008905	0.012876	0.012531	Bacteria	Firmicutes	Clostridia	Lachnospirales	Lachnospiraceae	Marvinbryantia
OTU000221	348	10	59	16	5	6	9	66	17	11	15	19	5	3	71	8	1	2	25	0.023645	0.162525	0.034669	0.01009	0.012634	0.01883	0.140235	0.037822	0.020516	0.032932	0.038169	0.00978	0.00598	0.126904	0.016371	0.001781	0.004292	0.052211	Bacteria	Bacteroidota	Bacteroidia	Bacteroidales	Muribaculaceae
OTU000222	344	0	0	310	0	0	0	0	0	0	0	4	1	3	2	7	2	9	6	0	0	0.671708	0	0	0	0	0	0	0	0.008036	0.001956	0.00598	0.003575	0.014325	0.003562	0.019314	0.012531	Bacteria	Firmicutes	Clostridia	Lachnospirales	Lachnospiraceae	Lachnospiraceae_NK4A136_group
OTU000223	340	2	2	0	2	51	0	9	3	12	10	5	9	2	36	43	36	62	56	0.004729	0.005509	0	0.004036	0.107391	0	0.019123	0.006675	0.022381	0.021955	0.010044	0.017605	0.003987	0.064345	0.087994	0.064114	0.133053	0.116952	Bacteria	Actinobacteriota	Actinobacteria	Corynebacteriales	Corynebacteriaceae	Corynebacterium
OTU000224	338	17	34	27	36	26	25	40	5	14	9	15	11	15	17	13	10	6	18	0.040197	0.093659	0.058504	0.072651	0.054748	0.052305	0.084991	0.011124	0.026112	0.019759	0.030133	0.021517	0.029899	0.030385	0.026603	0.017809	0.012876	0.037592	Bacteria	Proteobacteria	Gammaproteobacteria	Aeromonadales	Aeromonadaceae	Aeromonas	Aeromonas_veronii_B565
OTU000225	337	0	0	0	0	0	0	0	0	0	0	0	3	4	0	42	109	175	4	0	0	0	0	0	0	0	0	0	0	0	0.005868	0.007973	0	0.085948	0.194123	0.375553	0.008354	Bacteria	Firmicutes	Bacilli
OTU000226	332	20	29	18	20	37	14	22	15	14	46	4	9	1	3	17	17	22	24	0.04729	0.079885	0.039002	0.040362	0.077911	0.029291	0.046745	0.033373	0.026112	0.100992	0.008036	0.017605	0.001993	0.005362	0.034788	0.030276	0.047212	0.050122	Bacteria	Firmicutes	Clostridia	Oscillospirales	Ruminococcaceae
OTU000227	331	23	26	14	16	53	9	38	17	16	17	7	8	3	29	19	10	19	7	0.054384	0.071621	0.030335	0.032289	0.111602	0.01883	0.080741	0.037822	0.029842	0.037323	0.014062	0.015649	0.00598	0.051834	0.038881	0.017809	0.040774	0.014619	Bacteria	Firmicutes	Clostridia	Lachnospirales	Lachnospiraceae	Blautia
OTU000228	331	7	3	15	32	19	11	19	9	15	16	20	16	17	9	35	36	19	33	0.016552	0.008264	0.032502	0.064579	0.040008	0.023014	0.040371	0.020024	0.027977	0.035128	0.040178	0.031297	0.033885	0.016086	0.071623	0.064114	0.040774	0.068918	Bacteria	Firmicutes	Clostridia	Peptostreptococcales-Tissierellales	Anaerovoracaceae
OTU000229	331	14	13	12	28	2	10	49	130	5	40	9	10	1	1	6	0	0	1	0.033103	0.035811	0.026002	0.056506	0.004211	0.020922	0.104114	0.28923	0.009326	0.087819	0.01808	0.019561	0.001993	0.001787	0.012278	0	0	0.002088	Bacteria	Bacteroidota	Bacteroidia	Bacteroidales
OTU000230	330	0	0	4	0	0	0	0	0	0	0	0	0	22	11	72	110	110	1	0	0	0.008667	0	0	0	0	0	0	0	0	0	0.043852	0.019661	0.147339	0.195904	0.236062	0.002088	Bacteria	Firmicutes	Bacilli
OTU000231	326	38	13	16	20	43	21	11	11	26	25	20	9	7	4	15	2	20	25	0.089852	0.035811	0.034669	0.040362	0.090545	0.043936	0.023372	0.024473	0.048493	0.054887	0.040178	0.017605	0.013953	0.007149	0.030696	0.003562	0.04292	0.052211	Bacteria	Actinobacteriota	Coriobacteriia	Coriobacteriales	Eggerthellaceae
OTU000232	325	14	3	10	21	15	10	38	10	14	10	21	45	7	4	36	5	37	25	0.033103	0.008264	0.021668	0.04238	0.031586	0.020922	0.080741	0.022248	0.026112	0.021955	0.042186	0.088023	0.013953	0.007149	0.073669	0.008905	0.079403	0.052211	Bacteria	Firmicutes	Clostridia	Oscillospirales	Oscillospiraceae	Oscillibacter
OTU000233	317	11	24	11	19	194	24	18	2	7	0	5	0	0	0	1	0	0	1	0.02601	0.066112	0.023835	0.038344	0.408507	0.050212	0.038246	0.00445	0.013056	0	0.010044	0	0	0	0.002046	0	0	0.002088	Bacteria	Firmicutes	Clostridia	Peptococcales	Peptococcaceae	Peptococcus
OTU000234	316	31	11	12	18	38	16	21	12	18	14	13	13	4	64	5	7	14	5	0.0733	0.030301	0.026002	0.036325	0.080017	0.033475	0.04462	0.026698	0.033572	0.030737	0.026115	0.025429	0.007973	0.114392	0.010232	0.012467	0.030044	0.010442	Bacteria	Firmicutes	Clostridia	Lachnospirales	Lachnospiraceae	Marvinbryantia
OTU000235	314	1	3	4	26	20	7	26	7	14	56	1	12	35	0	3	2	49	48	0.002365	0.008264	0.008667	0.05247	0.042114	0.014645	0.055244	0.015574	0.026112	0.122947	0.002009	0.023473	0.069764	0	0.006139	0.003562	0.105155	0.100244	Bacteria	Firmicutes	Clostridia	Clostridia_UCG-014
OTU000236	308	18	12	11	9	12	43	20	17	19	19	7	21	3	4	11	18	14	50	0.042561	0.033056	0.023835	0.018163	0.025268	0.089964	0.042495	0.037822	0.035437	0.041714	0.014062	0.041077	0.00598	0.007149	0.02251	0.032057	0.030044	0.104421	Bacteria	Bacteroidota	Bacteroidia	Bacteroidales	Rikenellaceae	Rikenellaceae_RC9_gut_group
OTU000237	306	0	0	12	0	0	0	0	0	0	0	84	6	36	132	9	4	1	22	0	0	0.026002	0	0	0	0	0	0	0	0.168746	0.011736	0.071757	0.235933	0.018417	0.007124	0.002146	0.045945	Bacteria	Bacteroidota	Bacteroidia	Bacteroidales	Rikenellaceae	Rikenellaceae_RC9_gut_group
OTU000238	304	0	0	20	0	0	0	0	0	0	0	80	12	14	31	81	9	49	8	0	0	0.043336	0	0	0	0	0	0	0	0.16071	0.023473	0.027906	0.055409	0.165756	0.016028	0.105155	0.016707	Bacteria	Firmicutes	Bacilli	Erysipelotrichales	Erysipelotrichaceae	Allobaculum
OTU000239	300	34	7	5	27	31	30	12	10	52	40	12	4	5	0	3	3	17	8	0.080393	0.019283	0.010834	0.054488	0.065277	0.062765	0.025497	0.022248	0.096986	0.087819	0.024107	0.007824	0.009966	0	0.006139	0.005343	0.036482	0.016707	Bacteria	Bacteroidota	Bacteroidia
OTU000240	300	36	15	26	16	0	33	56	30	2	17	22	14	3	2	2	2	0	24	0.085122	0.04132	0.056337	0.032289	0	0.069042	0.118987	0.066745	0.00373	0.037323	0.044195	0.027385	0.00598	0.003575	0.004093	0.003562	0	0.050122	Bacteria	Bacteroidota	Bacteroidia	Bacteroidales	Prevotellaceae	Prevotellaceae_UCG-003
OTU000241	298	0	0	6	0	1	5	0	0	9	0	15	25	2	12	8	50	155	10	0	0	0.013001	0	0.002106	0.010461	0	0	0.016786	0	0.030133	0.048902	0.003987	0.021448	0.016371	0.089047	0.332632	0.020884	Bacteria	Firmicutes	Bacilli	Lactobacillales	Streptococcaceae	Streptococcus	Streptococcus_hyointestinalis
OTU000242	297	15	10	10	30	5	8	4	8	28	26	22	16	29	0	33	24	8	21	0.035468	0.027547	0.021668	0.060542	0.010529	0.016737	0.008499	0.017799	0.052223	0.057083	0.044195	0.031297	0.057805	0	0.06753	0.042743	0.017168	0.043857	Bacteria	Firmicutes	Clostridia	Monoglobales	Monoglobaceae	Monoglobus
OTU000243	293	35	17	14	37	0	43	14	27	10	32	12	22	3	3	1	1	13	9	0.082758	0.046829	0.030335	0.074669	0	0.089964	0.029747	0.060071	0.018651	0.070256	0.024107	0.043033	0.00598	0.005362	0.002046	0.001781	0.027898	0.018796	Bacteria	Firmicutes	Clostridia	Christensenellales	Christensenellaceae	Christensenellaceae_R-7_group	iron-reducing_bacterium_enrichment_culture_clone_HN70
OTU000244	292	0	0	10	0	0	0	0	0	0	0	16	15	74	78	19	19	14	47	0	0	0.021668	0	0	0	0	0	0	0	0.032142	0.029341	0.147501	0.139415	0.038881	0.033838	0.030044	0.098156	Bacteria	Bacteroidota	Bacteroidia	Bacteroidales	Rikenellaceae
OTU000245	290	16	10	5	3	54	7	2	5	12	2	3	10	16	5	48	42	33	17	0.037832	0.027547	0.010834	0.006054	0.113708	0.014645	0.00425	0.011124	0.022381	0.004391	0.006027	0.019561	0.031892	0.008937	0.098226	0.0748	0.070818	0.035503	Bacteria	Actinobacteriota	Coriobacteriia	Coriobacteriales	Eggerthellaceae
OTU000246	286	0	0	1	0	0	0	0	0	0	0	0	4	63	42	57	62	47	10	0	0	0.002167	0	0	0	0	0	0	0	0	0.007824	0.125576	0.07507	0.116643	0.110419	0.100863	0.020884	Bacteria
OTU000247	283	0	0	2	0	0	0	0	0	0	0	5	3	40	18	52	74	67	22	0	0	0.004334	0	0	0	0	0	0	0	0.010044	0.005868	0.079731	0.032173	0.106411	0.13179	0.143783	0.045945	Bacteria	Firmicutes	Bacilli	Lactobacillales	Lactobacillaceae	Lactobacillus
OTU000248	283	0	0	33	0	0	0	0	0	0	0	40	38	37	23	30	18	31	33	0	0	0.071504	0	0	0	0	0	0	0	0.080355	0.074331	0.073751	0.04111	0.061391	0.032057	0.066526	0.068918	Bacteria	Proteobacteria	Gammaproteobacteria	Pseudomonadales	Moraxellaceae	Acinetobacter
OTU000249	283	5	0	0	155	69	4	1	1	1	3	25	1	0	0	0	2	1	15	0.011823	0	0	0.312803	0.145294	0.008369	0.002125	0.002225	0.001865	0.006586	0.050222	0.001956	0	0	0	0.003562	0.002146	0.031326	Bacteria	Firmicutes	Clostridia	Christensenellales	Christensenellaceae	Christensenellaceae_R-7_group
OTU000250	282	13	7	10	4	24	1	13	11	7	9	19	9	12	28	10	56	14	35	0.030739	0.019283	0.021668	0.008072	0.050537	0.002092	0.027622	0.024473	0.013056	0.019759	0.038169	0.017605	0.023919	0.050046	0.020464	0.099733	0.030044	0.073095	Bacteria	Firmicutes	Clostridia	Lachnospirales	Lachnospiraceae	Roseburia
OTU000251	281	7	18	6	3	65	4	5	6	11	8	8	6	1	2	51	24	12	44	0.016552	0.049584	0.013001	0.006054	0.136871	0.008369	0.010624	0.013349	0.020516	0.017564	0.016071	0.011736	0.001993	0.003575	0.104365	0.042743	0.025752	0.091891	Bacteria	Firmicutes	Clostridia	Oscillospirales	Ruminococcaceae
OTU000252	278	13	10	16	14	22	14	14	10	26	9	4	14	21	5	8	34	29	15	0.030739	0.027547	0.034669	0.028253	0.046326	0.029291	0.029747	0.022248	0.048493	0.019759	0.008036	0.027385	0.041859	0.008937	0.016371	0.060552	0.062234	0.031326	Bacteria	Firmicutes	Clostridia	Christensenellales	Christensenellaceae	Christensenellaceae_R-7_group
OTU000253	276	17	7	13	6	3	11	16	14	51	9	14	2	14	8	23	19	34	15	0.040197	0.019283	0.028168	0.012108	0.006317	0.023014	0.033996	0.031148	0.095121	0.019759	0.028124	0.003912	0.027906	0.014299	0.047067	0.033838	0.072965	0.031326	Bacteria	Firmicutes	Clostridia	Oscillospirales	UCG-010
OTU000254	272	0	0	81	0	0	0	0	0	0	0	0	17	0	0	36	20	111	7	0	0	0.175511	0	0	0	0	0	0	0	0	0.033253	0	0	0.073669	0.035619	0.238208	0.014619	Bacteria	Firmicutes	Bacilli	Lactobacillales
OTU000255	270	5	13	10	7	7	39	0	11	72	10	3	0	40	1	13	24	0	15	0.011823	0.035811	0.021668	0.014127	0.01474	0.081595	0	0.024473	0.134288	0.021955	0.006027	0	0.079731	0.001787	0.026603	0.042743	0	0.031326	Bacteria	Bacteroidota	Bacteroidia	Bacteroidales	Muribaculaceae
OTU000256	270	8	29	10	32	5	13	17	3	27	21	19	6	48	2	14	1	13	2	0.018916	0.079885	0.021668	0.064579	0.010529	0.027198	0.036121	0.006675	0.050358	0.046105	0.038169	0.011736	0.095677	0.003575	0.028649	0.001781	0.027898	0.004177	Bacteria	Firmicutes	Clostridia	Lachnospirales	Lachnospiraceae
OTU000257	269	40	10	17	79	0	5	15	6	9	21	10	15	0	0	14	3	17	8	0.094581	0.027547	0.036836	0.159428	0	0.010461	0.031871	0.013349	0.016786	0.046105	0.020089	0.029341	0	0	0.028649	0.005343	0.036482	0.016707	Bacteria	Firmicutes	Clostridia	Oscillospirales	Ruminococcaceae	Ruminococcus
OTU000258	269	11	31	14	19	7	41	11	6	16	47	5	9	14	0	15	9	10	4	0.02601	0.085395	0.030335	0.038344	0.01474	0.085779	0.023372	0.013349	0.029842	0.103188	0.010044	0.017605	0.027906	0	0.030696	0.016028	0.02146	0.008354	Bacteria	Firmicutes	Clostridia	Oscillospirales	Ruminococcaceae	Eubacterium_siraeum_group
OTU000259	269	1	4	6	26	14	7	1	4	10	0	7	2	5	175	3	0	3	1	0.002365	0.011019	0.013001	0.05247	0.02948	0.014645	0.002125	0.008899	0.018651	0	0.014062	0.003912	0.009966	0.31279	0.006139	0	0.006438	0.002088	Bacteria	Bacteroidota	Bacteroidia	Bacteroidales	Rikenellaceae	Rikenellaceae_RC9_gut_group
OTU000260	268	13	43	23	10	8	3	16	9	23	41	7	1	14	30	13	3	5	6	0.030739	0.118451	0.049836	0.020181	0.016846	0.006277	0.033996	0.020024	0.042898	0.090015	0.014062	0.001956	0.027906	0.053621	0.026603	0.005343	0.01073	0.012531	Bacteria	Firmicutes	Clostridia	Oscillospirales	Ruminococcaceae	Eubacterium_siraeum_group
OTU000261	264	13	9	5	4	21	13	5	15	13	19	0	8	12	18	38	20	19	32	0.030739	0.024792	0.010834	0.008072	0.04422	0.027198	0.010624	0.033373	0.024246	0.041714	0	0.015649	0.023919	0.032173	0.077762	0.035619	0.040774	0.06683	Bacteria	Firmicutes	Clostridia	Peptostreptococcales-Tissierellales	Anaerovoracaceae	Family_XIII_AD3011_group
OTU000262	263	16	17	11	26	17	27	8	3	3	20	9	4	10	7	18	22	27	18	0.037832	0.046829	0.023835	0.05247	0.035797	0.056489	0.016998	0.006675	0.005595	0.04391	0.01808	0.007824	0.019933	0.012512	0.036835	0.039181	0.057942	0.037592	Bacteria	Firmicutes	Clostridia	Oscillospirales	Oscillospiraceae	NK4A214_group
OTU000263	263	29	9	21	3	10	9	20	0	50	13	18	9	3	4	32	11	7	15	0.068571	0.024792	0.045503	0.006054	0.021057	0.01883	0.042495	0	0.093256	0.028541	0.03616	0.017605	0.00598	0.007149	0.065484	0.01959	0.015022	0.031326	Bacteria	Firmicutes	Clostridia	Oscillospirales	Eubacterium_coprostanoligenes_group
OTU000264	262	12	6	4	19	27	34	18	7	11	19	23	14	21	9	15	7	6	10	0.028374	0.016528	0.008667	0.038344	0.056854	0.071134	0.038246	0.015574	0.020516	0.041714	0.046204	0.027385	0.041859	0.016086	0.030696	0.012467	0.012876	0.020884	Bacteria	Bacteroidota	Bacteroidia	Bacteroidales	Tannerellaceae	Parabacteroides	Porphyromonadaceae_bacterium_DJF_B175
OTU000265	258	24	5	13	25	3	17	16	18	11	9	21	33	31	8	3	5	8	8	0.056748	0.013773	0.028168	0.050452	0.006317	0.035567	0.033996	0.040047	0.020516	0.019759	0.042186	0.06455	0.061791	0.014299	0.006139	0.008905	0.017168	0.016707	Bacteria	Firmicutes	Clostridia	Clostridia_vadinBB60_group	Clostridiales_bacterium_enrichment_culture_clone_06-1235251-76
OTU000266	258	13	22	4	28	4	25	14	11	43	35	9	3	24	0	5	4	7	7	0.030739	0.060603	0.008667	0.056506	0.008423	0.052305	0.029747	0.024473	0.0802	0.076842	0.01808	0.005868	0.047838	0	0.010232	0.007124	0.015022	0.014619	Bacteria	Bacteroidota	Bacteroidia	Bacteroidales	Prevotellaceae	Prevotellaceae_UCG-001	bacterium_P3
OTU000267	257	8	2	9	12	27	16	9	16	15	7	12	6	24	31	13	18	14	18	0.018916	0.005509	0.019501	0.024217	0.056854	0.033475	0.019123	0.035597	0.027977	0.015368	0.024107	0.011736	0.047838	0.055409	0.026603	0.032057	0.030044	0.037592	Bacteria	Firmicutes	Bacilli	Erysipelotrichales	Erysipelotrichaceae	Anaerorhabdus_furcosa_group
OTU000268	257	4	20	3	2	1	6	16	115	20	15	0	6	4	3	1	7	0	34	0.009458	0.055093	0.0065	0.004036	0.002106	0.012553	0.033996	0.255857	0.037302	0.032932	0	0.011736	0.007973	0.005362	0.002046	0.012467	0	0.071006	Bacteria	Bacteroidota	Bacteroidia	Bacteroidales	Rikenellaceae	Rikenellaceae_RC9_gut_group
OTU000269	256	23	19	8	17	11	3	20	31	16	10	2	14	27	11	24	13	1	6	0.054384	0.052339	0.017334	0.034307	0.023163	0.006277	0.042495	0.06897	0.029842	0.021955	0.004018	0.027385	0.053818	0.019661	0.049113	0.023152	0.002146	0.012531	Bacteria	Spirochaetota	Spirochaetia	Spirochaetales	Spirochaetaceae	Treponema
OTU000270	254	38	14	11	15	23	14	21	12	21	6	25	20	4	3	10	17	0	0	0.089852	0.038565	0.023835	0.030271	0.048431	0.029291	0.04462	0.026698	0.039167	0.013173	0.050222	0.039121	0.007973	0.005362	0.020464	0.030276	0	0	Bacteria	Bacteroidota	Bacteroidia	Bacteroidales	Tannerellaceae	Parabacteroides	Porphyromonadaceae_bacterium_DJF_B175
OTU000271	254	5	30	15	27	12	2	1	12	45	3	9	5	1	1	0	43	0	43	0.011823	0.08264	0.032502	0.054488	0.025268	0.004184	0.002125	0.026698	0.08393	0.006586	0.01808	0.00978	0.001993	0.001787	0	0.076581	0	0.089802	Bacteria	Firmicutes	Clostridia	Oscillospirales	Eubacterium_coprostanoligenes_group
OTU000272	252	9	15	8	12	25	8	3	2	4	22	1	10	0	6	18	66	34	9	0.021281	0.04132	0.017334	0.024217	0.052643	0.016737	0.006374	0.00445	0.00746	0.048301	0.002009	0.019561	0	0.010724	0.036835	0.117542	0.072965	0.018796	Bacteria	Firmicutes	Clostridia	Lachnospirales	Lachnospiraceae
OTU000273	249	11	17	9	15	2	18	1	15	27	0	18	4	21	2	39	35	7	8	0.02601	0.046829	0.019501	0.030271	0.004211	0.037659	0.002125	0.033373	0.050358	0	0.03616	0.007824	0.041859	0.003575	0.079808	0.062333	0.015022	0.016707	Bacteria	Firmicutes	Clostridia	Oscillospirales	Ruminococcaceae
OTU000274	248	0	1	0	0	0	3	0	0	27	3	1	3	21	26	114	3	0	46	0	0.002755	0	0	0	0.006277	0	0	0.050358	0.006586	0.002009	0.005868	0.041859	0.046472	0.233286	0.005343	0	0.096067	Bacteria	Bacteroidota	Bacteroidia	Bacteroidales	Prevotellaceae	Alloprevotella
OTU000275	245	17	2	16	6	4	12	4	12	11	25	5	11	18	0	12	11	41	38	0.040197	0.005509	0.034669	0.012108	0.008423	0.025106	0.008499	0.026698	0.020516	0.054887	0.010044	0.021517	0.035879	0	0.024556	0.01959	0.087987	0.07936	Bacteria	Firmicutes	Clostridia	Peptococcales	Peptococcaceae
OTU000276	245	2	0	6	13	61	1	6	9	0	0	1	2	5	114	0	3	20	2	0.004729	0	0.013001	0.026235	0.128448	0.002092	0.012749	0.020024	0	0	0.002009	0.003912	0.009966	0.203761	0	0.005343	0.04292	0.004177	Bacteria	Firmicutes	Bacilli	Lactobacillales	Lactobacillaceae	Lactobacillus
OTU000277	244	5	3	0	2	0	0	6	180	1	0	18	29	0	0	0	0	0	0	0.011823	0.008264	0	0.004036	0	0	0.012749	0.400472	0.001865	0	0.03616	0.056726	0	0	0	0	0	0	Bacteria	Firmicutes	Clostridia	Clostridia_vadinBB60_group
OTU000278	244	0	0	5	0	0	0	0	0	0	0	17	17	8	3	44	3	2	145	0	0	0.010834	0	0	0	0	0	0	0	0.034151	0.033253	0.015946	0.005362	0.09004	0.005343	0.004292	0.302821	Bacteria	Firmicutes	Bacilli	Lactobacillales
OTU000279	243	0	0	99	0	0	0	0	0	0	0	4	30	5	18	21	8	19	39	0	0	0.214513	0	0	0	0	0	0	0	0.008036	0.058682	0.009966	0.032173	0.042974	0.014248	0.040774	0.081449	Bacteria	Actinobacteriota	Coriobacteriia	Coriobacteriales	Eggerthellaceae	Enterorhabdus
OTU000280	242	11	14	3	29	9	30	36	17	18	22	13	15	1	0	1	5	10	8	0.02601	0.038565	0.0065	0.058524	0.018951	0.062765	0.076492	0.037822	0.033572	0.048301	0.026115	0.029341	0.001993	0	0.002046	0.008905	0.02146	0.016707	Bacteria	Firmicutes	Clostridia	Lachnospirales	Lachnospiraceae
OTU000281	241	42	7	14	49	42	0	6	17	5	4	10	8	0	0	4	21	4	8	0.09931	0.019283	0.030335	0.098886	0.08844	0	0.012749	0.037822	0.009326	0.008782	0.020089	0.015649	0	0	0.008185	0.0374	0.008584	0.016707	Bacteria	Verrucomicrobiota	Kiritimatiellae	WCHB1-41
OTU000282	241	11	8	2	5	8	2	10	17	27	42	9	3	17	0	52	26	0	2	0.02601	0.022037	0.004334	0.01009	0.016846	0.004184	0.021248	0.037822	0.050358	0.09221	0.01808	0.005868	0.033885	0	0.106411	0.046305	0	0.004177	Bacteria	Bacteroidota	Bacteroidia	Bacteroidales	Muribaculaceae
OTU000283	240	13	13	7	9	19	5	44	11	4	30	12	6	19	37	2	2	6	1	0.030739	0.035811	0.015168	0.018163	0.040008	0.010461	0.09349	0.024473	0.00746	0.065865	0.024107	0.011736	0.037872	0.066133	0.004093	0.003562	0.012876	0.002088	Bacteria	Bacteroidota	Bacteroidia	Bacteroidales	Prevotellaceae	Prevotellaceae_NK3B31_group
OTU000284	239	11	7	12	21	12	11	50	12	30	16	12	10	10	0	1	8	13	3	0.02601	0.019283	0.026002	0.04238	0.025268	0.023014	0.106238	0.026698	0.055953	0.035128	0.024107	0.019561	0.019933	0	0.002046	0.014248	0.027898	0.006265	Bacteria	Bacteroidota	Bacteroidia	Bacteroidales	p-251-o5
OTU000285	237	36	26	29	7	8	36	2	16	9	8	1	25	16	0	6	4	5	3	0.085122	0.071621	0.062837	0.014127	0.016846	0.075319	0.00425	0.035597	0.016786	0.017564	0.002009	0.048902	0.031892	0	0.012278	0.007124	0.01073	0.006265	Bacteria	Bacteroidota	Bacteroidia	Bacteroidales
OTU000286	233	0	0	11	0	0	0	0	0	0	0	0	1	0	2	41	52	125	1	0	0	0.023835	0	0	0	0	0	0	0	0	0.001956	0	0.003575	0.083901	0.092609	0.268252	0.002088	Bacteria	Firmicutes	Bacilli
OTU000287	232	10	21	0	23	10	26	18	13	59	2	22	5	1	1	1	0	1	19	0.023645	0.057848	0	0.046416	0.021057	0.054397	0.038246	0.028923	0.110042	0.004391	0.044195	0.00978	0.001993	0.001787	0.002046	0	0.002146	0.03968	Bacteria	Bacteroidota	Bacteroidia	Bacteroidales	Muribaculaceae
OTU000288	232	18	24	16	10	0	31	29	9	8	23	19	10	11	3	6	9	4	2	0.042561	0.066112	0.034669	0.020181	0	0.064858	0.061618	0.020024	0.014921	0.050496	0.038169	0.019561	0.021926	0.005362	0.012278	0.016028	0.008584	0.004177	Bacteria	Bacteroidota	Bacteroidia	Bacteroidales	Paludibacteraceae
OTU000289	232	83	2	30	2	0	2	5	13	0	0	3	72	5	0	0	0	3	12	0.196255	0.005509	0.065004	0.004036	0	0.004184	0.010624	0.028923	0	0	0.006027	0.140837	0.009966	0	0	0	0.006438	0.025061	Bacteria	Firmicutes	Clostridia	Oscillospirales	UCG-010
OTU000290	232	4	17	5	29	2	5	38	0	18	58	39	5	1	0	2	0	2	7	0.009458	0.046829	0.010834	0.058524	0.004211	0.010461	0.080741	0	0.033572	0.127338	0.078346	0.00978	0.001993	0	0.004093	0	0.004292	0.014619	Bacteria	Bacteroidota	Bacteroidia	Bacteroidales	Prevotellaceae	Prevotellaceae_UCG-004
OTU000291	230	3	44	5	24	5	16	7	5	8	17	27	11	11	0	16	8	13	10	0.007094	0.121205	0.010834	0.048434	0.010529	0.033475	0.014873	0.011124	0.014921	0.037323	0.05424	0.021517	0.021926	0	0.032742	0.014248	0.027898	0.020884	Bacteria	Firmicutes	Clostridia	Lachnospirales	Lachnospiraceae
OTU000292	230	2	4	4	24	26	13	14	15	43	10	11	21	13	3	0	4	12	11	0.004729	0.011019	0.008667	0.048434	0.054748	0.027198	0.029747	0.033373	0.0802	0.021955	0.022098	0.041077	0.025912	0.005362	0	0.007124	0.025752	0.022973	Bacteria	Firmicutes	Clostridia	Christensenellales	Christensenellaceae	Christensenellaceae_R-7_group
OTU000293	229	14	6	18	10	24	18	8	5	3	8	14	8	7	69	1	0	7	9	0.033103	0.016528	0.039002	0.020181	0.050537	0.037659	0.016998	0.011124	0.005595	0.017564	0.028124	0.015649	0.013953	0.123329	0.002046	0	0.015022	0.018796	Bacteria	Firmicutes	Bacilli	Erysipelotrichales	Erysipelotrichaceae	Solobacterium
OTU000294	228	8	4	6	50	22	0	6	2	22	19	14	4	16	0	30	5	15	5	0.018916	0.011019	0.013001	0.100904	0.046326	0	0.012749	0.00445	0.041033	0.041714	0.028124	0.007824	0.031892	0	0.061391	0.008905	0.03219	0.010442	Bacteria	Firmicutes	Clostridia	Peptostreptococcales-Tissierellales	Anaerovoracaceae	Family_XIII_UCG-001
OTU000295	228	9	2	4	11	8	16	9	13	14	24	11	13	13	0	13	11	33	24	0.021281	0.005509	0.008667	0.022199	0.016846	0.033475	0.019123	0.028923	0.026112	0.052692	0.022098	0.025429	0.025912	0	0.026603	0.01959	0.070818	0.050122	Bacteria	Firmicutes	Clostridia	Lachnospirales	Lachnospiraceae
OTU000296	220	11	4	7	12	7	8	1	5	41	24	1	5	22	10	25	18	14	5	0.02601	0.011019	0.015168	0.024217	0.01474	0.016737	0.002125	0.011124	0.07647	0.052692	0.002009	0.00978	0.043852	0.017874	0.051159	0.032057	0.030044	0.010442	Bacteria	Firmicutes	Clostridia
OTU000297	217	4	3	5	18	0	16	6	21	41	31	22	0	24	14	8	2	1	1	0.009458	0.008264	0.010834	0.036325	0	0.033475	0.012749	0.046722	0.07647	0.06806	0.044195	0	0.047838	0.025023	0.016371	0.003562	0.002146	0.002088	Bacteria	Firmicutes
OTU000298	216	6	6	16	17	37	24	1	4	10	12	26	23	8	1	7	4	7	7	0.014187	0.016528	0.034669	0.034307	0.077911	0.050212	0.002125	0.008899	0.018651	0.026346	0.052231	0.04499	0.015946	0.001787	0.014325	0.007124	0.015022	0.014619	Bacteria	Firmicutes	Clostridia	Oscillospirales	UCG-010
OTU000299	214	0	0	9	0	0	0	0	0	0	0	3	7	56	38	42	26	11	22	0	0	0.019501	0	0	0	0	0	0	0	0.006027	0.013692	0.111623	0.06792	0.085948	0.046305	0.023606	0.045945	Bacteria	Bacteroidota	Bacteroidia	Bacteroidales	Muribaculaceae
OTU000300	214	10	3	8	23	24	17	2	24	9	25	14	24	3	2	10	5	7	4	0.023645	0.008264	0.017334	0.046416	0.050537	0.035567	0.00425	0.053396	0.016786	0.054887	0.028124	0.046946	0.00598	0.003575	0.020464	0.008905	0.015022	0.008354	Bacteria	Firmicutes	Clostridia	Oscillospirales	Ruminococcaceae
OTU000301	211	2	0	0	0	11	1	0	1	7	0	0	0	0	126	50	4	8	1	0.004729	0	0	0	0.023163	0.002092	0	0.002225	0.013056	0	0	0	0	0.225209	0.102319	0.007124	0.017168	0.002088	Bacteria	Actinobacteriota	Actinobacteria	Corynebacteriales	Corynebacteriaceae	Corynebacterium
OTU000302	211	0	0	38	0	0	0	0	0	0	0	10	6	53	46	21	5	13	19	0	0	0.082338	0	0	0	0	0	0	0	0.020089	0.011736	0.105643	0.082219	0.042974	0.008905	0.027898	0.03968	Bacteria	Bacteroidota	Bacteroidia	Bacteroidales	Muribaculaceae
OTU000303	210	0	0	39	0	0	0	0	0	0	0	14	3	24	57	31	7	13	22	0	0	0.084505	0	0	0	0	0	0	0	0.028124	0.005868	0.047838	0.10188	0.063437	0.012467	0.027898	0.045945	Bacteria	Bacteroidota	Bacteroidia	Bacteroidales	Muribaculaceae
OTU000304	210	11	4	10	8	14	7	8	7	1	13	1	20	5	1	20	29	18	33	0.02601	0.011019	0.021668	0.016145	0.02948	0.014645	0.016998	0.015574	0.001865	0.028541	0.002009	0.039121	0.009966	0.001787	0.040927	0.051647	0.038628	0.068918	Bacteria	Firmicutes	Clostridia	Oscillospirales	Oscillospiraceae
OTU000305	210	34	22	19	8	7	9	8	1	8	3	17	25	12	2	9	3	6	17	0.080393	0.060603	0.041169	0.016145	0.01474	0.01883	0.016998	0.002225	0.014921	0.006586	0.034151	0.048902	0.023919	0.003575	0.018417	0.005343	0.012876	0.035503	Bacteria	Firmicutes	Clostridia	Oscillospirales	Oscillospiraceae	NK4A214_group
OTU000306	210	0	0	23	0	0	0	0	0	0	0	15	13	55	47	25	0	7	25	0	0	0.049836	0	0	0	0	0	0	0	0.030133	0.025429	0.109629	0.084007	0.051159	0	0.015022	0.052211	Bacteria	Bacteroidota	Bacteroidia	Bacteroidales	Muribaculaceae
OTU000307	209	15	2	4	9	14	41	7	8	7	17	22	9	27	5	1	1	19	1	0.035468	0.005509	0.008667	0.018163	0.02948	0.085779	0.014873	0.017799	0.013056	0.037323	0.044195	0.017605	0.053818	0.008937	0.002046	0.001781	0.040774	0.002088	Bacteria	Bacteroidota	Bacteroidia	Bacteroidales	Rikenellaceae	Rikenellaceae_RC9_gut_group
OTU000308	209	8	2	4	19	34	2	9	10	18	17	8	12	2	0	5	13	42	4	0.018916	0.005509	0.008667	0.038344	0.071594	0.004184	0.019123	0.022248	0.033572	0.037323	0.016071	0.023473	0.003987	0	0.010232	0.023152	0.090133	0.008354	Bacteria	Firmicutes	Clostridia	Oscillospirales	Oscillospiraceae	UCG-005
OTU000309	207	5	1	12	4	14	4	1	5	6	6	2	4	1	0	13	18	82	29	0.011823	0.002755	0.026002	0.008072	0.02948	0.008369	0.002125	0.011124	0.011191	0.013173	0.004018	0.007824	0.001993	0	0.026603	0.032057	0.175973	0.060564	Bacteria	Firmicutes	Clostridia	Lachnospirales	Lachnospiraceae
OTU000310	206	0	0	4	7	33	2	0	0	0	3	0	0	1	0	17	35	61	43	0	0	0.008667	0.014127	0.069488	0.004184	0	0	0	0.006586	0	0	0.001993	0	0.034788	0.062333	0.130907	0.089802	Bacteria	Firmicutes	Bacilli	Lactobacillales	Aerococcaceae	Ignavigranum
OTU000311	204	21	7	18	8	6	12	9	5	10	12	3	6	16	7	12	12	24	16	0.049655	0.019283	0.039002	0.016145	0.012634	0.025106	0.019123	0.011124	0.018651	0.026346	0.006027	0.011736	0.031892	0.012512	0.024556	0.021371	0.051504	0.033415	Bacteria	Firmicutes	Clostridia	Lachnospirales	Lachnospiraceae
OTU000312	203	0	0	0	0	0	0	0	0	1	0	1	0	0	197	0	0	1	3	0	0	0	0	0	0	0	0	0.001865	0	0.002009	0	0	0.352113	0	0	0.002146	0.006265	Bacteria	Firmicutes	Negativicutes	Acidaminococcales	Acidaminococcaceae	Acidaminococcus	Acidaminococcus_fermentans_DSM_20731
OTU000313	203	44	12	39	15	2	13	9	16	0	11	17	20	0	0	0	0	4	1	0.104039	0.033056	0.084505	0.030271	0.004211	0.027198	0.019123	0.035597	0	0.02415	0.034151	0.039121	0	0	0	0	0.008584	0.002088	Bacteria	Bacteroidota	Bacteroidia	Bacteroidales	Prevotellaceae	Prevotellaceae_UCG-003
OTU000314	202	14	34	13	26	5	12	10	4	27	26	4	6	18	0	2	0	1	0	0.033103	0.093659	0.028168	0.05247	0.010529	0.025106	0.021248	0.008899	0.050358	0.057083	0.008036	0.011736	0.035879	0	0.004093	0	0.002146	0	Bacteria	Spirochaetota	Spirochaetia	Spirochaetales	Spirochaetaceae	Treponema
OTU000315	202	10	1	0	14	18	19	6	26	18	8	0	28	20	10	1	8	8	7	0.023645	0.002755	0	0.028253	0.037903	0.039751	0.012749	0.057846	0.033572	0.017564	0	0.05477	0.039865	0.017874	0.002046	0.014248	0.017168	0.014619	Bacteria	Bacteroidota	Bacteroidia	Bacteroidales	Rikenellaceae	Rikenellaceae_RC9_gut_group
OTU000316	200	17	4	2	5	11	27	2	22	7	11	26	11	12	6	13	0	2	22	0.040197	0.011019	0.004334	0.01009	0.023163	0.056489	0.00425	0.048947	0.013056	0.02415	0.052231	0.021517	0.023919	0.010724	0.026603	0	0.004292	0.045945	Bacteria	Bacteroidota	Bacteroidia	Bacteroidales	Prevotellaceae	Prevotellaceae_UCG-004
OTU000317	197	3	47	17	4	4	1	1	0	0	48	6	7	10	23	7	0	0	19	0.007094	0.129469	0.036836	0.008072	0.008423	0.002092	0.002125	0	0	0.105383	0.012053	0.013692	0.019933	0.04111	0.014325	0	0	0.03968	Bacteria	Bacteroidota	Bacteroidia	Bacteroidales
OTU000318	196	2	0	22	2	0	7	3	1	0	4	71	5	17	18	11	3	8	22	0.004729	0	0.04767	0.004036	0	0.014645	0.006374	0.002225	0	0.008782	0.14263	0.00978	0.033885	0.032173	0.02251	0.005343	0.017168	0.045945	Bacteria	Firmicutes	Clostridia	Lachnospirales	Lachnospiraceae	Lachnospiraceae_NK4A136_group
OTU000319	195	8	4	3	10	4	12	6	0	26	7	1	2	6	99	0	1	0	6	0.018916	0.011019	0.0065	0.020181	0.008423	0.025106	0.012749	0	0.048493	0.015368	0.002009	0.003912	0.01196	0.17695	0	0.001781	0	0.012531	Bacteria	Proteobacteria	Gammaproteobacteria	Aeromonadales	Succinivibrionaceae	Succinivibrio
OTU000320	194	0	0	2	1	1	0	0	3	1	0	1	182	1	1	1	0	0	0	0	0	0.004334	0.002018	0.002106	0	0	0.006675	0.001865	0	0.002009	0.356004	0.001993	0.001787	0.002046	0	0	0	Bacteria	Firmicutes	Bacilli
OTU000321	194	9	16	14	10	19	5	7	0	4	5	6	14	12	4	14	17	17	21	0.021281	0.044075	0.030335	0.020181	0.040008	0.010461	0.014873	0	0.00746	0.010977	0.012053	0.027385	0.023919	0.007149	0.028649	0.030276	0.036482	0.043857	Bacteria	Firmicutes	Clostridia	Oscillospirales	Ruminococcaceae
OTU000322	192	0	0	0	0	0	0	0	0	0	0	189	0	3	0	0	0	0	0	0	0	0	0	0	0	0	0	0	0	0.379678	0	0.00598	0	0	0	0	0	Bacteria	Bacteroidota	Bacteroidia	Sphingobacteriales	Sphingobacteriaceae	Sphingobacterium	Sphingobacterium_mizutaii
OTU000323	192	22	11	7	9	18	4	8	11	34	5	11	6	7	6	7	12	9	5	0.052019	0.030301	0.015168	0.018163	0.037903	0.008369	0.016998	0.024473	0.063414	0.010977	0.022098	0.011736	0.013953	0.010724	0.014325	0.021371	0.019314	0.010442	Bacteria	Bacteroidota	Bacteroidia	Bacteroidales	Tannerellaceae	Parabacteroides	Porphyromonadaceae_bacterium_DJF_B175
OTU000324	192	7	21	6	2	1	26	37	16	5	53	0	0	0	17	0	0	0	1	0.016552	0.057848	0.013001	0.004036	0.002106	0.054397	0.078616	0.035597	0.009326	0.116361	0	0	0	0.030385	0	0	0	0.002088	Bacteria	Bacteroidota	Bacteroidia	Bacteroidales	Prevotellaceae	Prevotella
OTU000325	186	96	10	56	6	0	1	0	5	3	1	0	1	1	0	0	0	6	0	0.226993	0.027547	0.121341	0.012108	0	0.002092	0	0.011124	0.005595	0.002195	0	0.001956	0.001993	0	0	0	0.012876	0	Bacteria	Spirochaetota	Spirochaetia	Spirochaetales	Spirochaetaceae	Treponema	Treponema_succinifaciens_DSM_2489
OTU000326	186	5	3	6	5	10	2	9	3	13	28	4	39	20	0	3	6	22	8	0.011823	0.008264	0.013001	0.01009	0.021057	0.004184	0.019123	0.006675	0.024246	0.061474	0.008036	0.076287	0.039865	0	0.006139	0.010686	0.047212	0.016707	Bacteria	Firmicutes	Clostridia	Oscillospirales	UCG-010
OTU000327	185	0	0	7	0	0	0	0	0	0	0	1	3	16	50	8	7	9	84	0	0	0.015168	0	0	0	0	0	0	0	0.002009	0.005868	0.031892	0.089369	0.016371	0.012467	0.019314	0.175428	Bacteria	Bacteroidota	Bacteroidia	Bacteroidales	Muribaculaceae
OTU000328	185	23	7	10	32	5	9	11	10	17	11	1	0	7	7	4	8	2	21	0.054384	0.019283	0.021668	0.064579	0.010529	0.01883	0.023372	0.022248	0.031707	0.02415	0.002009	0	0.013953	0.012512	0.008185	0.014248	0.004292	0.043857	Bacteria	Spirochaetota	Spirochaetia	Spirochaetales	Spirochaetaceae	Sphaerochaeta
OTU000329	185	9	1	5	21	31	7	2	5	22	9	11	2	5	4	11	10	16	14	0.021281	0.002755	0.010834	0.04238	0.065277	0.014645	0.00425	0.011124	0.041033	0.019759	0.022098	0.003912	0.009966	0.007149	0.02251	0.017809	0.034336	0.029238	Bacteria	Firmicutes	Clostridia	Christensenellales	Christensenellaceae	Christensenellaceae_R-7_group
OTU000330	184	18	18	10	32	2	19	4	11	12	29	3	8	17	0	0	0	0	1	0.042561	0.049584	0.021668	0.064579	0.004211	0.039751	0.008499	0.024473	0.022381	0.063669	0.006027	0.015649	0.033885	0	0	0	0	0.002088	Bacteria
OTU000331	182	1	9	9	5	31	9	8	4	16	14	3	4	12	1	9	14	11	22	0.002365	0.024792	0.019501	0.01009	0.065277	0.01883	0.016998	0.008899	0.029842	0.030737	0.006027	0.007824	0.023919	0.001787	0.018417	0.024933	0.023606	0.045945	Bacteria	Firmicutes	Clostridia	Christensenellales	Christensenellaceae	Christensenellaceae_R-7_group
OTU000332	180	13	22	9	11	3	14	11	18	10	18	23	16	8	0	0	0	4	0	0.030739	0.060603	0.019501	0.022199	0.006317	0.029291	0.023372	0.040047	0.018651	0.039519	0.046204	0.031297	0.015946	0	0	0	0.008584	0	Bacteria	Spirochaetota	Spirochaetia	Spirochaetales	Spirochaetaceae	Treponema	bacterium_MD2012
OTU000333	178	0	0	31	0	0	0	0	0	0	0	1	0	36	86	12	4	1	7	0	0	0.067171	0	0	0	0	0	0	0	0.002009	0	0.071757	0.153714	0.024556	0.007124	0.002146	0.014619	Bacteria	Bacteroidota	Bacteroidia	Bacteroidales	Muribaculaceae
OTU000334	174	2	0	3	8	16	0	0	1	36	5	2	4	9	0	19	31	26	12	0.004729	0	0.0065	0.016145	0.033691	0	0	0.002225	0.067144	0.010977	0.004018	0.007824	0.017939	0	0.038881	0.055209	0.055796	0.025061	Bacteria	Firmicutes	Clostridia	Lachnospirales	Lachnospiraceae
OTU000335	174	12	12	11	6	0	0	3	2	29	0	5	0	88	1	0	4	1	0	0.028374	0.033056	0.023835	0.012108	0	0	0.006374	0.00445	0.054088	0	0.010044	0	0.175407	0.001787	0	0.007124	0.002146	0	Bacteria	Firmicutes	Clostridia	Christensenellales	Christensenellaceae	Christensenellaceae_R-7_group
OTU000336	173	5	25	15	12	5	36	6	15	12	18	3	11	4	0	3	1	0	2	0.011823	0.068867	0.032502	0.024217	0.010529	0.075319	0.012749	0.033373	0.022381	0.039519	0.006027	0.021517	0.007973	0	0.006139	0.001781	0	0.004177	Bacteria	Firmicutes	Negativicutes	Veillonellales-Selenomonadales	Selenomonadaceae	Anaerovibrio
OTU000337	172	24	14	10	16	7	28	13	0	6	26	4	7	3	3	0	3	5	3	0.056748	0.038565	0.021668	0.032289	0.01474	0.058581	0.027622	0	0.011191	0.057083	0.008036	0.013692	0.00598	0.005362	0	0.005343	0.01073	0.006265	Bacteria	Bacteroidota	Bacteroidia	Bacteroidales	Rikenellaceae	Rikenellaceae_RC9_gut_group
OTU000338	172	19	9	5	11	11	34	7	12	3	3	30	16	1	4	4	1	0	2	0.044926	0.024792	0.010834	0.022199	0.023163	0.071134	0.014873	0.026698	0.005595	0.006586	0.060266	0.031297	0.001993	0.007149	0.008185	0.001781	0	0.004177	Bacteria	Firmicutes	Clostridia	Oscillospirales	Oscillospiraceae	UCG-005
OTU000339	172	8	35	16	14	1	28	5	26	2	10	9	7	1	0	0	0	7	3	0.018916	0.096413	0.034669	0.028253	0.002106	0.058581	0.010624	0.057846	0.00373	0.021955	0.01808	0.013692	0.001993	0	0	0	0.015022	0.006265	Bacteria	Bacteroidota	Bacteroidia	Bacteroidales	Prevotellaceae
OTU000340	172	11	18	2	13	18	21	24	5	13	5	3	10	6	5	3	5	7	3	0.02601	0.049584	0.004334	0.026235	0.037903	0.043936	0.050994	0.011124	0.024246	0.010977	0.006027	0.019561	0.01196	0.008937	0.006139	0.008905	0.015022	0.006265	Bacteria	Firmicutes	Bacilli	Erysipelotrichales	Erysipelotrichaceae	ZOR0006	Cetobacterium_sp_ZOR0034
OTU000341	171	9	10	20	31	3	9	6	23	16	10	6	9	5	6	2	4	1	1	0.021281	0.027547	0.043336	0.062561	0.006317	0.01883	0.012749	0.051171	0.029842	0.021955	0.012053	0.017605	0.009966	0.010724	0.004093	0.007124	0.002146	0.002088	Bacteria	Spirochaetota	Spirochaetia	Spirochaetales	Spirochaetaceae	Treponema	Treponema_porcinum
OTU000342	171	0	0	38	0	0	0	0	0	0	0	6	16	18	28	33	13	11	8	0	0	0.082338	0	0	0	0	0	0	0	0.012053	0.031297	0.035879	0.050046	0.06753	0.023152	0.023606	0.016707	Bacteria	Proteobacteria	Gammaproteobacteria	Burkholderiales	Burkholderiaceae	Ralstonia	Ralstonia_insidiosa
OTU000343	171	0	0	0	0	0	0	0	0	0	0	2	157	0	7	2	0	1	2	0	0	0	0	0	0	0	0	0	0	0.004018	0.307102	0	0.012512	0.004093	0	0.002146	0.004177	Bacteria	Firmicutes	Bacilli
OTU000344	169	2	3	3	1	0	0	11	6	1	0	0	0	1	137	1	0	1	2	0.004729	0.008264	0.0065	0.002018	0	0	0.023372	0.013349	0.001865	0	0	0	0.001993	0.24487	0.002046	0	0.002146	0.004177	Bacteria	Bacteroidota	Bacteroidia	Bacteroidales	Prevotellaceae	Prevotella	Prevotella_sp_DJF_LS16
OTU000345	167	5	6	1	36	27	54	4	0	19	10	0	0	2	0	1	0	1	1	0.011823	0.016528	0.002167	0.072651	0.056854	0.112978	0.008499	0	0.035437	0.021955	0	0	0.003987	0	0.002046	0	0.002146	0.002088	Bacteria	Spirochaetota	Spirochaetia	Spirochaetales	Spirochaetaceae	Treponema
OTU000346	165	12	6	1	4	2	53	14	6	5	11	7	11	8	0	6	7	9	3	0.028374	0.016528	0.002167	0.008072	0.004211	0.110886	0.029747	0.013349	0.009326	0.02415	0.014062	0.021517	0.015946	0	0.012278	0.012467	0.019314	0.006265	Bacteria	Firmicutes	Clostridia	Monoglobales	Monoglobaceae	Monoglobus
OTU000347	164	0	0	2	0	1	0	0	0	0	0	130	25	2	0	0	0	4	0	0	0	0.004334	0	0.002106	0	0	0	0	0	0.261154	0.048902	0.003987	0	0	0	0.008584	0	Bacteria	Firmicutes	Bacilli	Lactobacillales	Lactobacillaceae	Lactobacillus
OTU000348	164	2	0	0	0	0	0	0	0	0	0	0	0	2	159	0	1	0	0	0.004729	0	0	0	0	0	0	0	0	0	0	0	0.003987	0.284192	0	0.001781	0	0	Bacteria	Firmicutes
OTU000349	163	11	13	9	6	11	11	13	8	18	3	7	3	6	9	4	12	13	6	0.02601	0.035811	0.019501	0.012108	0.023163	0.023014	0.027622	0.017799	0.033572	0.006586	0.014062	0.005868	0.01196	0.016086	0.008185	0.021371	0.027898	0.012531	Bacteria	Actinobacteriota	Coriobacteriia	Coriobacteriales	Eggerthellaceae
OTU000350	161	0	0	28	0	0	0	0	0	0	0	22	9	28	32	10	7	12	13	0	0	0.06067	0	0	0	0	0	0	0	0.044195	0.017605	0.055811	0.057196	0.020464	0.012467	0.025752	0.02715	Bacteria	Bacteroidota	Bacteroidia	Bacteroidales	Bacteroidaceae	Bacteroides	Bacteroides_massiliensis
OTU000351	160	13	10	3	11	14	6	9	13	9	13	4	12	2	0	5	8	12	16	0.030739	0.027547	0.0065	0.022199	0.02948	0.012553	0.019123	0.028923	0.016786	0.028541	0.008036	0.023473	0.003987	0	0.010232	0.014248	0.025752	0.033415	Bacteria	Firmicutes	Clostridia	Oscillospirales	Oscillospiraceae	Papillibacter
OTU000352	160	7	6	18	21	8	4	25	5	12	2	0	0	4	0	20	3	3	22	0.016552	0.016528	0.039002	0.04238	0.016846	0.008369	0.053119	0.011124	0.022381	0.004391	0	0	0.007973	0	0.040927	0.005343	0.006438	0.045945	Bacteria	Firmicutes	Clostridia	Lachnospirales	Lachnospiraceae
OTU000353	160	1	0	0	8	0	3	2	4	9	8	7	0	23	50	3	0	4	38	0.002365	0	0	0.016145	0	0.006277	0.00425	0.008899	0.016786	0.017564	0.014062	0	0.045845	0.089369	0.006139	0	0.008584	0.07936	Bacteria	Bacteroidota	Bacteroidia	Bacteroidales	Paludibacteraceae
OTU000354	160	18	29	7	13	5	8	7	13	5	0	8	1	20	2	0	2	4	18	0.042561	0.079885	0.015168	0.026235	0.010529	0.016737	0.014873	0.028923	0.009326	0	0.016071	0.001956	0.039865	0.003575	0	0.003562	0.008584	0.037592	Bacteria	Bacteroidota	Bacteroidia	Bacteroidales	Rikenellaceae	Rikenellaceae_RC9_gut_group
OTU000355	159	2	26	3	16	21	5	1	2	2	10	2	8	0	0	4	16	22	19	0.004729	0.071621	0.0065	0.032289	0.04422	0.010461	0.002125	0.00445	0.00373	0.021955	0.004018	0.015649	0	0	0.008185	0.028495	0.047212	0.03968	Bacteria	Firmicutes	Clostridia	Oscillospirales
OTU000356	158	10	4	11	5	7	11	11	8	2	1	14	3	11	4	23	10	12	11	0.023645	0.011019	0.023835	0.01009	0.01474	0.023014	0.023372	0.017799	0.00373	0.002195	0.028124	0.005868	0.021926	0.007149	0.047067	0.017809	0.025752	0.022973	Bacteria	Firmicutes	Clostridia	Lachnospirales	Lachnospiraceae
OTU000357	158	27	16	7	20	1	28	22	4	12	15	5	1	0	0	0	0	0	0	0.063842	0.044075	0.015168	0.040362	0.002106	0.058581	0.046745	0.008899	0.022381	0.032932	0.010044	0.001956	0	0	0	0	0	0	Bacteria	Bacteroidota	Bacteroidia	Bacteroidales	Prevotellaceae	Prevotella
OTU000358	158	9	18	12	21	2	9	13	9	16	16	4	6	5	2	7	1	2	6	0.021281	0.049584	0.026002	0.04238	0.004211	0.01883	0.027622	0.020024	0.029842	0.035128	0.008036	0.011736	0.009966	0.003575	0.014325	0.001781	0.004292	0.012531	Bacteria	Cyanobacteria	Vampirivibrionia	Gastranaerophilales
OTU000359	156	7	5	8	3	16	19	2	5	27	18	5	4	16	1	2	5	8	5	0.016552	0.013773	0.017334	0.006054	0.033691	0.039751	0.00425	0.011124	0.050358	0.039519	0.010044	0.007824	0.031892	0.001787	0.004093	0.008905	0.017168	0.010442	Bacteria	Firmicutes	Clostridia
OTU000360	155	0	0	17	1	1	0	0	0	0	0	12	7	19	29	51	2	1	15	0	0	0.036836	0.002018	0.002106	0	0	0	0	0	0.024107	0.013692	0.037872	0.051834	0.104365	0.003562	0.002146	0.031326	Bacteria	Desulfobacterota	Desulfovibrionia	Desulfovibrionales	Desulfovibrionaceae
OTU000361	155	0	0	28	0	0	0	0	0	0	0	13	15	3	8	11	2	14	61	0	0	0.06067	0	0	0	0	0	0	0	0.026115	0.029341	0.00598	0.014299	0.02251	0.003562	0.030044	0.127394	Bacteria	Actinobacteriota	Coriobacteriia	Coriobacteriales	Eggerthellaceae
OTU000362	154	1	0	1	2	0	28	19	18	13	7	0	1	1	51	4	2	3	3	0.002365	0	0.002167	0.004036	0	0.058581	0.040371	0.040047	0.024246	0.015368	0	0.001956	0.001993	0.091156	0.008185	0.003562	0.006438	0.006265	Bacteria	Firmicutes
OTU000363	154	10	10	6	11	19	14	15	8	14	7	5	5	4	0	6	5	6	9	0.023645	0.027547	0.013001	0.022199	0.040008	0.029291	0.031871	0.017799	0.026112	0.015368	0.010044	0.00978	0.007973	0	0.012278	0.008905	0.012876	0.018796	Bacteria	Firmicutes	Clostridia
OTU000364	153	1	0	0	6	2	13	10	29	53	2	1	6	3	24	3	0	0	0	0.002365	0	0	0.012108	0.004211	0.027198	0.021248	0.06452	0.098851	0.004391	0.002009	0.011736	0.00598	0.042897	0.006139	0	0	0	Bacteria
OTU000365	153	11	6	2	10	18	31	5	16	10	22	18	0	1	0	0	0	1	2	0.02601	0.016528	0.004334	0.020181	0.037903	0.064858	0.010624	0.035597	0.018651	0.048301	0.03616	0	0.001993	0	0	0	0.002146	0.004177	Bacteria	Bacteroidota	Bacteroidia	Bacteroidales	Muribaculaceae
OTU000366	152	0	0	47	0	0	0	0	0	0	0	10	20	20	6	10	0	10	29	0	0	0.10184	0	0	0	0	0	0	0	0.020089	0.039121	0.039865	0.010724	0.020464	0	0.02146	0.060564	Bacteria	Actinobacteriota	Coriobacteriia	Coriobacteriales	Eggerthellaceae	Enterorhabdus
OTU000367	151	24	6	3	6	3	11	8	57	2	6	6	3	5	1	0	0	10	0	0.056748	0.016528	0.0065	0.012108	0.006317	0.023014	0.016998	0.126816	0.00373	0.013173	0.012053	0.005868	0.009966	0.001787	0	0	0.02146	0	Bacteria	Firmicutes	Clostridia	Oscillospirales	Eubacterium_coprostanoligenes_group
OTU000368	151	22	10	11	6	7	14	19	6	7	3	2	9	13	4	2	1	1	14	0.052019	0.027547	0.023835	0.012108	0.01474	0.029291	0.040371	0.013349	0.013056	0.006586	0.004018	0.017605	0.025912	0.007149	0.004093	0.001781	0.002146	0.029238	Bacteria	Firmicutes	Clostridia	Oscillospirales	UCG-010
OTU000369	149	6	22	8	10	0	12	29	8	11	8	13	4	16	0	2	0	0	0	0.014187	0.060603	0.017334	0.020181	0	0.025106	0.061618	0.017799	0.020516	0.017564	0.026115	0.007824	0.031892	0	0.004093	0	0	0	Bacteria	Firmicutes	Clostridia	Oscillospirales	Ruminococcaceae	Ruminococcus
OTU000370	149	7	16	9	16	8	44	1	0	4	13	7	0	2	0	16	2	0	4	0.016552	0.044075	0.019501	0.032289	0.016846	0.092056	0.002125	0	0.00746	0.028541	0.014062	0	0.003987	0	0.032742	0.003562	0	0.008354	Bacteria	Bacteroidota	Bacteroidia	Bacteroidales	Prevotellaceae	Prevotella
OTU000371	148	0	0	1	0	0	0	0	0	0	0	0	5	0	0	28	48	66	0	0	0	0.002167	0	0	0	0	0	0	0	0	0.00978	0	0	0.057298	0.085485	0.141637	0	Bacteria
OTU000372	148	4	8	7	11	4	12	6	5	27	13	6	4	2	0	20	6	7	6	0.009458	0.022037	0.015168	0.022199	0.008423	0.025106	0.012749	0.011124	0.050358	0.028541	0.012053	0.007824	0.003987	0	0.040927	0.010686	0.015022	0.012531	Bacteria	Firmicutes	Clostridia	Oscillospirales	Eubacterium_coprostanoligenes_group
OTU000373	147	0	0	9	0	0	0	0	0	0	0	5	87	6	13	10	1	8	8	0	0	0.019501	0	0	0	0	0	0	0	0.010044	0.170178	0.01196	0.023236	0.020464	0.001781	0.017168	0.016707	Bacteria	Proteobacteria	Alphaproteobacteria	Rhodospirillales
OTU000374	146	8	10	6	9	0	22	5	6	28	26	6	5	13	0	0	0	2	0	0.018916	0.027547	0.013001	0.018163	0	0.046028	0.010624	0.013349	0.052223	0.057083	0.012053	0.00978	0.025912	0	0	0	0.004292	0	Bacteria	Bacteroidota	Bacteroidia	Bacteroidales	Prevotellaceae
OTU000375	146	4	5	2	4	18	4	0	13	12	13	3	8	10	11	12	12	6	9	0.009458	0.013773	0.004334	0.008072	0.037903	0.008369	0	0.028923	0.022381	0.028541	0.006027	0.015649	0.019933	0.019661	0.024556	0.021371	0.012876	0.018796	Bacteria	Firmicutes	Clostridia	Lachnospirales	Lachnospiraceae	Oribacterium
OTU000376	145	0	0	8	0	0	0	0	0	0	0	3	6	22	35	15	34	13	9	0	0	0.017334	0	0	0	0	0	0	0	0.006027	0.011736	0.043852	0.062558	0.030696	0.060552	0.027898	0.018796	Bacteria	Firmicutes	Bacilli	Lactobacillales	Lactobacillaceae	Lactobacillus
OTU000377	144	9	7	6	5	17	7	12	5	9	13	8	2	2	9	7	15	2	9	0.021281	0.019283	0.013001	0.01009	0.035797	0.014645	0.025497	0.011124	0.016786	0.028541	0.016071	0.003912	0.003987	0.016086	0.014325	0.026714	0.004292	0.018796	Bacteria	Firmicutes	Clostridia
OTU000378	144	13	15	8	31	1	14	0	19	5	5	2	5	3	0	11	1	5	6	0.030739	0.04132	0.017334	0.062561	0.002106	0.029291	0	0.042272	0.009326	0.010977	0.004018	0.00978	0.00598	0	0.02251	0.001781	0.01073	0.012531	Bacteria	Bacteroidota	Bacteroidia	Bacteroidales	Prevotellaceae	Prevotellaceae_NK3B31_group
OTU000379	144	2	1	3	92	43	1	0	1	0	0	1	0	0	0	0	0	0	0	0.004729	0.002755	0.0065	0.185664	0.090545	0.002092	0	0.002225	0	0	0.002009	0	0	0	0	0	0	0	Bacteria	Bacteroidota	Bacteroidia	Bacteroidales	Rikenellaceae	U29-B03
OTU000380	143	3	7	8	17	17	9	7	13	10	16	8	10	2	6	2	6	1	1	0.007094	0.019283	0.017334	0.034307	0.035797	0.01883	0.014873	0.028923	0.018651	0.035128	0.016071	0.019561	0.003987	0.010724	0.004093	0.010686	0.002146	0.002088	Bacteria	Firmicutes	Clostridia
OTU000381	143	23	20	24	5	11	15	12	7	2	2	4	9	0	0	2	0	1	6	0.054384	0.055093	0.052003	0.01009	0.023163	0.031383	0.025497	0.015574	0.00373	0.004391	0.008036	0.017605	0	0	0.004093	0	0.002146	0.012531	Bacteria	Firmicutes	Clostridia	Lachnospirales	Lachnospiraceae
OTU000382	143	13	16	9	16	4	11	5	18	12	16	1	4	0	1	2	2	3	10	0.030739	0.044075	0.019501	0.032289	0.008423	0.023014	0.010624	0.040047	0.022381	0.035128	0.002009	0.007824	0	0.001787	0.004093	0.003562	0.006438	0.020884	Bacteria	Firmicutes	Clostridia	Lachnospirales	Lachnospiraceae	Eubacterium_hallii_group
OTU000383	143	3	0	1	8	2	11	11	22	7	6	4	5	10	49	4	0	0	0	0.007094	0	0.002167	0.016145	0.004211	0.023014	0.023372	0.048947	0.013056	0.013173	0.008036	0.00978	0.019933	0.087581	0.008185	0	0	0	Bacteria	Firmicutes	Bacilli
OTU000384	143	11	5	0	1	15	5	0	41	35	13	0	1	6	4	3	3	0	0	0.02601	0.013773	0	0.002018	0.031586	0.010461	0	0.091219	0.065279	0.028541	0	0.001956	0.01196	0.007149	0.006139	0.005343	0	0	Bacteria	Bacteroidota	Bacteroidia	Bacteroidales	Rikenellaceae	Rikenellaceae_RC9_gut_group
OTU000385	142	8	10	2	8	6	11	6	7	16	24	8	2	11	2	7	7	4	3	0.018916	0.027547	0.004334	0.016145	0.012634	0.023014	0.012749	0.015574	0.029842	0.052692	0.016071	0.003912	0.021926	0.003575	0.014325	0.012467	0.008584	0.006265	Bacteria	Firmicutes	Clostridia
OTU000386	142	61	9	41	0	1	0	0	0	5	0	1	3	2	5	7	5	2	0	0.144235	0.024792	0.088839	0	0.002106	0	0	0	0.009326	0	0.002009	0.005868	0.003987	0.008937	0.014325	0.008905	0.004292	0	Bacteria	Firmicutes	Bacilli	Bacillales	Bacillaceae	Bacillus	Bacillus_butanolivorans
OTU000387	141	15	15	9	14	6	11	6	6	6	12	17	14	8	0	0	0	1	1	0.035468	0.04132	0.019501	0.028253	0.012634	0.023014	0.012749	0.013349	0.011191	0.026346	0.034151	0.027385	0.015946	0	0	0	0.002146	0.002088	Bacteria	Spirochaetota	Spirochaetia	Spirochaetales	Spirochaetaceae	Treponema	bacterium_MD2012
OTU000388	141	5	5	0	11	5	25	18	12	15	6	6	1	5	25	2	0	0	0	0.011823	0.013773	0	0.022199	0.010529	0.052305	0.038246	0.026698	0.027977	0.013173	0.012053	0.001956	0.009966	0.044684	0.004093	0	0	0	Bacteria	Firmicutes	Bacilli	Bacillales	Planococcaceae
OTU000389	139	7	3	4	6	17	2	3	3	2	0	7	8	10	0	10	22	6	29	0.016552	0.008264	0.008667	0.012108	0.035797	0.004184	0.006374	0.006675	0.00373	0	0.014062	0.015649	0.019933	0	0.020464	0.039181	0.012876	0.060564	Bacteria	Desulfobacterota	Desulfovibrionia	Desulfovibrionales	Desulfovibrionaceae	Mailhella
OTU000390	139	1	5	6	20	18	9	8	6	5	10	4	16	3	7	3	4	8	6	0.002365	0.013773	0.013001	0.040362	0.037903	0.01883	0.016998	0.013349	0.009326	0.021955	0.008036	0.031297	0.00598	0.012512	0.006139	0.007124	0.017168	0.012531	Bacteria	Firmicutes	Clostridia	Lachnospirales	Lachnospiraceae	Lachnospiraceae_UCG-007
OTU000391	139	4	5	8	0	0	0	1	0	0	1	22	10	2	1	25	32	25	3	0.009458	0.013773	0.017334	0	0	0	0.002125	0	0	0.002195	0.044195	0.019561	0.003987	0.001787	0.051159	0.05699	0.05365	0.006265	Bacteria	Firmicutes	Bacilli	Bacillales	Planococcaceae
OTU000392	138	0	0	27	0	0	0	0	0	0	0	2	10	20	29	25	5	9	11	0	0	0.058504	0	0	0	0	0	0	0	0.004018	0.019561	0.039865	0.051834	0.051159	0.008905	0.019314	0.022973	Bacteria	Bacteroidota	Bacteroidia	Bacteroidales	Muribaculaceae
OTU000393	137	13	1	4	0	5	27	2	0	0	8	0	1	6	44	9	11	6	0	0.030739	0.002755	0.008667	0	0.010529	0.056489	0.00425	0	0	0.017564	0	0.001956	0.01196	0.078644	0.018417	0.01959	0.012876	0	Bacteria	Firmicutes	Bacilli	Lactobacillales	Lactobacillaceae	Lactobacillus
OTU000394	137	4	27	5	9	4	4	6	15	2	2	3	31	0	0	0	3	6	16	0.009458	0.074376	0.010834	0.018163	0.008423	0.008369	0.012749	0.033373	0.00373	0.004391	0.006027	0.060638	0	0	0	0.005343	0.012876	0.033415	Bacteria	Firmicutes	Clostridia	Lachnospirales	Lachnospiraceae	Eubacterium_ruminantium_group
OTU000395	137	17	9	10	70	2	1	0	1	1	0	5	3	2	7	2	0	6	1	0.040197	0.024792	0.021668	0.141266	0.004211	0.002092	0	0.002225	0.001865	0	0.010044	0.005868	0.003987	0.012512	0.004093	0	0.012876	0.002088	Bacteria	Firmicutes	Clostridia	Lachnospirales	Lachnospiraceae
OTU000396	137	25	22	15	18	4	16	3	8	2	0	4	0	1	0	5	2	10	2	0.059113	0.060603	0.032502	0.036325	0.008423	0.033475	0.006374	0.017799	0.00373	0	0.008036	0	0.001993	0	0.010232	0.003562	0.02146	0.004177	Bacteria	Spirochaetota	Spirochaetia	Spirochaetales	Spirochaetaceae	Treponema
OTU000397	136	24	0	14	21	0	16	38	3	2	4	1	12	0	0	0	0	1	0	0.056748	0	0.030335	0.04238	0	0.033475	0.080741	0.006675	0.00373	0.008782	0.002009	0.023473	0	0	0	0	0.002146	0	Bacteria	Firmicutes	Clostridia	Clostridia_vadinBB60_group
OTU000398	136	11	8	5	20	3	7	2	8	9	6	14	9	33	0	0	0	1	0	0.02601	0.022037	0.010834	0.040362	0.006317	0.014645	0.00425	0.017799	0.016786	0.013173	0.028124	0.017605	0.065778	0	0	0	0.002146	0	Bacteria	Spirochaetota	Spirochaetia	Spirochaetales	Spirochaetaceae	Treponema	bacterium_MD2012
OTU000399	136	8	17	8	12	6	7	5	7	5	6	9	2	1	15	7	4	11	6	0.018916	0.046829	0.017334	0.024217	0.012634	0.014645	0.010624	0.015574	0.009326	0.013173	0.01808	0.003912	0.001993	0.026811	0.014325	0.007124	0.023606	0.012531	Bacteria	Firmicutes	Clostridia	Lachnospirales	Lachnospiraceae
OTU000400	135	8	4	0	6	7	18	0	21	8	29	17	4	6	2	0	0	4	1	0.018916	0.011019	0	0.012108	0.01474	0.037659	0	0.046722	0.014921	0.063669	0.034151	0.007824	0.01196	0.003575	0	0	0.008584	0.002088	Bacteria	Bacteroidota	Bacteroidia	Bacteroidales	Prevotellaceae	Alloprevotella
OTU000401	135	0	30	13	12	8	5	6	1	15	6	5	3	0	0	1	3	19	8	0	0.08264	0.028168	0.024217	0.016846	0.010461	0.012749	0.002225	0.027977	0.013173	0.010044	0.005868	0	0	0.002046	0.005343	0.040774	0.016707	Bacteria	Firmicutes	Clostridia	Clostridia_UCG-014
OTU000402	134	10	23	19	0	1	8	3	18	13	1	12	5	7	1	4	4	1	4	0.023645	0.063357	0.041169	0	0.002106	0.016737	0.006374	0.040047	0.024246	0.002195	0.024107	0.00978	0.013953	0.001787	0.008185	0.007124	0.002146	0.008354	Bacteria	Bacteroidota	Bacteroidia	Bacteroidales	Rikenellaceae	Rikenellaceae_RC9_gut_group
OTU000403	133	10	3	3	6	35	13	0	2	3	15	3	1	2	17	3	5	9	3	0.023645	0.008264	0.0065	0.012108	0.0737	0.027198	0	0.00445	0.005595	0.032932	0.006027	0.001956	0.003987	0.030385	0.006139	0.008905	0.019314	0.006265	Bacteria	Firmicutes	Clostridia	Peptostreptococcales-Tissierellales	Anaerovoracaceae
OTU000404	132	8	9	10	14	11	4	1	5	4	4	5	7	2	0	18	6	14	10	0.018916	0.024792	0.021668	0.028253	0.023163	0.008369	0.002125	0.011124	0.00746	0.008782	0.010044	0.013692	0.003987	0	0.036835	0.010686	0.030044	0.020884	Bacteria	Firmicutes	Clostridia	Christensenellales	Christensenellaceae	Christensenellaceae_R-7_group	bacterium_enrichment_culture_clone_DPF35
OTU000405	132	0	0	12	0	0	0	0	0	0	0	13	18	11	14	23	10	18	13	0	0	0.026002	0	0	0	0	0	0	0	0.026115	0.035209	0.021926	0.025023	0.047067	0.017809	0.038628	0.02715	Bacteria	Firmicutes	Clostridia	Lachnospirales	Lachnospiraceae	Lachnospiraceae_NK4A136_group	Lachnospiraceae_bacterium_COE1
OTU000406	132	2	0	6	4	8	10	9	60	2	0	2	4	0	6	0	0	17	2	0.004729	0	0.013001	0.008072	0.016846	0.020922	0.019123	0.133491	0.00373	0	0.004018	0.007824	0	0.010724	0	0	0.036482	0.004177	Bacteria	Firmicutes	Clostridia	Christensenellales	Christensenellaceae	Christensenellaceae_R-7_group
OTU000407	130	1	0	1	0	10	74	0	2	0	0	3	0	1	3	14	16	4	1	0.002365	0	0.002167	0	0.021057	0.154821	0	0.00445	0	0	0.006027	0	0.001993	0.005362	0.028649	0.028495	0.008584	0.002088	Bacteria
OTU000408	130	7	3	13	0	0	0	0	0	0	0	21	16	9	0	11	30	18	2	0.016552	0.008264	0.028168	0	0	0	0	0	0	0	0.042186	0.031297	0.017939	0	0.02251	0.053428	0.038628	0.004177	Bacteria	Firmicutes	Bacilli	Bacillales	Planococcaceae
OTU000409	129	3	9	14	9	12	8	15	1	6	2	4	7	6	0	13	9	6	5	0.007094	0.024792	0.030335	0.018163	0.025268	0.016737	0.031871	0.002225	0.011191	0.004391	0.008036	0.013692	0.01196	0	0.026603	0.016028	0.012876	0.010442	Bacteria	Firmicutes	Bacilli	Erysipelotrichales	Erysipelotrichaceae
OTU000410	129	7	0	2	3	2	2	1	1	0	1	3	14	1	1	29	16	10	36	0.016552	0	0.004334	0.006054	0.004211	0.004184	0.002125	0.002225	0	0.002195	0.006027	0.027385	0.001993	0.001787	0.059345	0.028495	0.02146	0.075183	Bacteria	Firmicutes	Clostridia	Peptococcales	Peptococcaceae
OTU000411	127	3	7	5	1	14	3	2	15	8	8	5	3	9	3	4	12	13	12	0.007094	0.019283	0.010834	0.002018	0.02948	0.006277	0.00425	0.033373	0.014921	0.017564	0.010044	0.005868	0.017939	0.005362	0.008185	0.021371	0.027898	0.025061	Bacteria	Proteobacteria	Gammaproteobacteria	Burkholderiales	Oxalobacteraceae	Oxalobacter	Oxalobacter_formigenes
OTU000412	127	10	18	8	16	2	5	20	4	9	9	3	8	2	0	1	3	5	4	0.023645	0.049584	0.017334	0.032289	0.004211	0.010461	0.042495	0.008899	0.016786	0.019759	0.006027	0.015649	0.003987	0	0.002046	0.005343	0.01073	0.008354	Bacteria	Firmicutes	Clostridia	Lachnospirales	Lachnospiraceae
OTU000413	127	0	0	0	30	30	9	0	2	2	25	1	11	1	0	0	2	10	4	0	0	0	0.060542	0.063171	0.01883	0	0.00445	0.00373	0.054887	0.002009	0.021517	0.001993	0	0	0.003562	0.02146	0.008354	Bacteria	Firmicutes	Clostridia	Peptostreptococcales-Tissierellales	Anaerovoracaceae	Eubacterium_saphenum_group
OTU000414	127	5	23	8	2	17	8	4	5	10	3	5	5	0	9	6	2	9	6	0.011823	0.063357	0.017334	0.004036	0.035797	0.016737	0.008499	0.011124	0.018651	0.006586	0.010044	0.00978	0	0.016086	0.012278	0.003562	0.019314	0.012531	Bacteria	Firmicutes	Clostridia
OTU000415	126	13	10	1	15	2	2	6	4	16	27	0	4	15	0	2	5	0	4	0.030739	0.027547	0.002167	0.030271	0.004211	0.004184	0.012749	0.008899	0.029842	0.059278	0	0.007824	0.029899	0	0.004093	0.008905	0	0.008354	Bacteria	Firmicutes	Clostridia	Oscillospirales	Oscillospiraceae
OTU000416	125	6	0	4	0	2	2	1	0	21	2	6	1	13	12	4	3	16	32	0.014187	0	0.008667	0	0.004211	0.004184	0.002125	0	0.039167	0.004391	0.012053	0.001956	0.025912	0.021448	0.008185	0.005343	0.034336	0.06683	Bacteria	Bacteroidota	Bacteroidia	Bacteroidales	Prevotellaceae	Alloprevotella
OTU000417	125	2	1	1	2	77	1	12	0	2	1	0	0	0	0	3	11	7	5	0.004729	0.002755	0.002167	0.004036	0.162139	0.002092	0.025497	0	0.00373	0.002195	0	0	0	0	0.006139	0.01959	0.015022	0.010442	Bacteria	Verrucomicrobiota	Verrucomicrobiae	Verrucomicrobiales	Akkermansiaceae	Akkermansia
OTU000418	125	17	0	6	25	1	2	18	4	11	3	4	1	20	0	0	0	11	2	0.040197	0	0.013001	0.050452	0.002106	0.004184	0.038246	0.008899	0.020516	0.006586	0.008036	0.001956	0.039865	0	0	0	0.023606	0.004177	Bacteria	Firmicutes	Clostridia	Oscillospirales	UCG-010
OTU000419	124	1	1	0	5	0	7	13	15	34	15	4	0	6	10	11	1	1	0	0.002365	0.002755	0	0.01009	0	0.014645	0.027622	0.033373	0.063414	0.032932	0.008036	0	0.01196	0.017874	0.02251	0.001781	0.002146	0	Bacteria	Firmicutes
OTU000420	124	8	5	11	2	1	5	1	5	2	8	12	13	0	0	11	5	18	17	0.018916	0.013773	0.023835	0.004036	0.002106	0.010461	0.002125	0.011124	0.00373	0.017564	0.024107	0.025429	0	0	0.02251	0.008905	0.038628	0.035503	Bacteria	Firmicutes	Clostridia	Oscillospirales	Oscillospiraceae
OTU000421	122	14	0	7	2	2	12	16	1	7	14	4	20	14	2	0	0	0	7	0.033103	0	0.015168	0.004036	0.004211	0.025106	0.033996	0.002225	0.013056	0.030737	0.008036	0.039121	0.027906	0.003575	0	0	0	0.014619	Bacteria	Firmicutes	Clostridia	Oscillospirales	UCG-010
OTU000422	122	7	1	3	4	3	0	10	3	0	0	2	8	3	0	5	10	19	44	0.016552	0.002755	0.0065	0.008072	0.006317	0	0.021248	0.006675	0	0	0.004018	0.015649	0.00598	0	0.010232	0.017809	0.040774	0.091891	Bacteria	Bacteroidota	Bacteroidia	Bacteroidales	Bacteroidaceae	Bacteroides
OTU000423	122	12	0	4	0	0	0	0	0	0	3	19	13	5	0	12	40	9	5	0.028374	0	0.008667	0	0	0	0	0	0	0.006586	0.038169	0.025429	0.009966	0	0.024556	0.071238	0.019314	0.010442	Bacteria	Firmicutes	Bacilli	Bacillales	Planococcaceae
OTU000424	122	0	5	6	15	6	5	1	2	18	11	5	31	6	0	0	0	4	7	0	0.013773	0.013001	0.030271	0.012634	0.010461	0.002125	0.00445	0.033572	0.02415	0.010044	0.060638	0.01196	0	0	0	0.008584	0.014619	Bacteria	Firmicutes	Clostridia	Hungateiclostridiaceae	Ruminiclostridium
OTU000425	121	7	4	2	0	15	55	0	3	0	1	5	7	0	0	11	11	0	0	0.016552	0.011019	0.004334	0	0.031586	0.11507	0	0.006675	0	0.002195	0.010044	0.013692	0	0	0.02251	0.01959	0	0	Bacteria	Spirochaetota	Spirochaetia	Spirochaetales	Spirochaetaceae	Treponema
OTU000426	120	16	2	4	2	6	18	15	11	3	6	15	6	1	0	7	0	0	8	0.037832	0.005509	0.008667	0.004036	0.012634	0.037659	0.031871	0.024473	0.005595	0.013173	0.030133	0.011736	0.001993	0	0.014325	0	0	0.016707	Bacteria	Bacteroidota	Bacteroidia	Bacteroidales	Prevotellaceae	Prevotella
OTU000427	120	6	0	8	0	0	0	0	0	0	1	17	14	9	0	22	36	7	0	0.014187	0	0.017334	0	0	0	0	0	0	0.002195	0.034151	0.027385	0.017939	0	0.04502	0.064114	0.015022	0	Bacteria	Firmicutes
OTU000428	120	0	0	0	107	3	1	0	1	0	3	0	0	0	0	0	2	3	0	0	0	0	0.215935	0.006317	0.002092	0	0.002225	0	0.006586	0	0	0	0	0	0.003562	0.006438	0	Bacteria	Firmicutes	Clostridia	Clostridia_UCG-014
OTU000429	119	0	0	0	0	0	0	0	0	0	0	2	0	0	115	1	1	0	0	0	0	0	0	0	0	0	0	0	0	0.004018	0	0	0.205548	0.002046	0.001781	0	0	Bacteria	Firmicutes	Negativicutes	Veillonellales-Selenomonadales	Selenomonadaceae	Mitsuokella
OTU000430	118	9	4	1	5	7	0	13	8	4	5	3	12	4	22	2	3	2	14	0.021281	0.011019	0.002167	0.01009	0.01474	0	0.027622	0.017799	0.00746	0.010977	0.006027	0.023473	0.007973	0.039322	0.004093	0.005343	0.004292	0.029238	Bacteria	Firmicutes	Clostridia	Lachnospirales	Lachnospiraceae
OTU000431	118	19	28	5	0	1	0	0	11	8	4	2	8	2	0	5	7	5	13	0.044926	0.077131	0.010834	0	0.002106	0	0	0.024473	0.014921	0.008782	0.004018	0.015649	0.003987	0	0.010232	0.012467	0.01073	0.02715	Bacteria	Bacteroidota	Bacteroidia
OTU000432	118	0	0	9	0	0	0	0	0	0	0	16	16	4	17	12	22	14	8	0	0	0.019501	0	0	0	0	0	0	0	0.032142	0.031297	0.007973	0.030385	0.024556	0.039181	0.030044	0.016707	Bacteria	Firmicutes	Bacilli	Erysipelotrichales	Erysipelatoclostridiaceae	Candidatus_Stoquefichus
OTU000433	118	11	8	13	4	0	11	0	18	1	1	4	7	2	0	1	3	12	22	0.02601	0.022037	0.028168	0.008072	0	0.023014	0	0.040047	0.001865	0.002195	0.008036	0.013692	0.003987	0	0.002046	0.005343	0.025752	0.045945	Bacteria	Bacteroidota	Bacteroidia	Bacteroidales	Bacteroidaceae	Bacteroides
OTU000434	117	2	7	4	5	2	20	3	1	17	13	5	0	7	10	6	7	8	0	0.004729	0.019283	0.008667	0.01009	0.004211	0.041844	0.006374	0.002225	0.031707	0.028541	0.010044	0	0.013953	0.017874	0.012278	0.012467	0.017168	0	Bacteria	Firmicutes	Clostridia	Oscillospirales	Ruminococcaceae	Paludicola
OTU000435	117	14	7	17	4	3	9	17	3	8	3	13	12	5	0	0	0	0	2	0.033103	0.019283	0.036836	0.008072	0.006317	0.01883	0.036121	0.006675	0.014921	0.006586	0.026115	0.023473	0.009966	0	0	0	0	0.004177	Bacteria	Spirochaetota	Spirochaetia	Spirochaetales	Spirochaetaceae	Treponema
OTU000436	117	12	15	4	1	5	13	2	2	4	2	4	2	5	18	8	5	2	13	0.028374	0.04132	0.008667	0.002018	0.010529	0.027198	0.00425	0.00445	0.00746	0.004391	0.008036	0.003912	0.009966	0.032173	0.016371	0.008905	0.004292	0.02715	Bacteria	Firmicutes	Clostridia	Oscillospirales	Ruminococcaceae
OTU000437	117	3	6	4	17	8	1	4	0	9	21	1	13	1	0	8	6	11	4	0.007094	0.016528	0.008667	0.034307	0.016846	0.002092	0.008499	0	0.016786	0.046105	0.002009	0.025429	0.001993	0	0.016371	0.010686	0.023606	0.008354	Bacteria	Firmicutes	Clostridia	Christensenellales	Christensenellaceae	Christensenellaceae_R-7_group
OTU000438	116	2	0	0	4	34	0	0	0	0	0	0	5	0	1	2	6	27	35	0.004729	0	0	0.008072	0.071594	0	0	0	0	0	0	0.00978	0	0.001787	0.004093	0.010686	0.057942	0.073095	Bacteria	Firmicutes	Clostridia	Peptostreptococcales-Tissierellales	W5053
OTU000439	116	0	0	35	0	0	0	0	0	0	0	6	9	19	10	29	5	1	2	0	0	0.075838	0	0	0	0	0	0	0	0.012053	0.017605	0.037872	0.017874	0.059345	0.008905	0.002146	0.004177	Bacteria	Bacteroidota	Bacteroidia	Bacteroidales	Muribaculaceae
OTU000440	116	0	0	13	0	0	0	0	0	0	0	6	6	38	22	17	1	4	9	0	0	0.028168	0	0	0	0	0	0	0	0.012053	0.011736	0.075744	0.039322	0.034788	0.001781	0.008584	0.018796	Bacteria	Bacteroidota	Bacteroidia	Bacteroidales	Muribaculaceae
OTU000441	116	0	0	40	0	0	0	0	0	0	0	5	20	3	18	15	0	4	11	0	0	0.086672	0	0	0	0	0	0	0	0.010044	0.039121	0.00598	0.032173	0.030696	0	0.008584	0.022973	Bacteria	Actinobacteriota	Coriobacteriia	Coriobacteriales	Eggerthellaceae	Enterorhabdus
OTU000442	115	11	12	7	5	2	10	17	2	0	6	4	5	3	0	7	13	1	10	0.02601	0.033056	0.015168	0.01009	0.004211	0.020922	0.036121	0.00445	0	0.013173	0.008036	0.00978	0.00598	0	0.014325	0.023152	0.002146	0.020884	Bacteria	Firmicutes	Clostridia	Oscillospirales	Ruminococcaceae
OTU000443	115	3	8	11	3	1	10	5	6	5	9	10	1	1	17	11	3	1	10	0.007094	0.022037	0.023835	0.006054	0.002106	0.020922	0.010624	0.013349	0.009326	0.019759	0.020089	0.001956	0.001993	0.030385	0.02251	0.005343	0.002146	0.020884	Bacteria	Bacteroidota	Bacteroidia	Bacteroidales	Prevotellaceae	Prevotellaceae_NK3B31_group
OTU000444	114	10	0	2	4	7	1	0	2	0	2	4	19	0	3	1	17	10	32	0.023645	0	0.004334	0.008072	0.01474	0.002092	0	0.00445	0	0.004391	0.008036	0.037165	0	0.005362	0.002046	0.030276	0.02146	0.06683	Bacteria	Firmicutes	Clostridia	Oscillospirales	UCG-010
OTU000445	114	6	9	12	7	13	23	5	1	2	0	0	17	0	8	0	0	0	11	0.014187	0.024792	0.026002	0.014127	0.027374	0.04812	0.010624	0.002225	0.00373	0	0	0.033253	0	0.014299	0	0	0	0.022973	Bacteria	Firmicutes	Clostridia	Oscillospirales	UCG-010
OTU000446	114	5	4	11	3	3	4	0	1	5	13	8	9	0	0	1	11	5	31	0.011823	0.011019	0.023835	0.006054	0.006317	0.008369	0	0.002225	0.009326	0.028541	0.016071	0.017605	0	0	0.002046	0.01959	0.01073	0.064741	Bacteria	Firmicutes	Clostridia	Oscillospirales	Eubacterium_coprostanoligenes_group
OTU000447	111	0	0	0	0	0	0	0	0	0	0	0	0	14	6	28	45	15	3	0	0	0	0	0	0	0	0	0	0	0	0	0.027906	0.010724	0.057298	0.080142	0.03219	0.006265	Bacteria	Firmicutes	Bacilli
OTU000448	111	0	0	3	0	0	0	0	0	0	0	0	1	22	34	19	8	17	7	0	0	0.0065	0	0	0	0	0	0	0	0	0.001956	0.043852	0.060771	0.038881	0.014248	0.036482	0.014619	Bacteria	Bacteroidota	Bacteroidia	Bacteroidales	Muribaculaceae
OTU000449	109	0	0	0	0	0	0	0	0	0	0	0	2	10	11	32	39	15	0	0	0	0	0	0	0	0	0	0	0	0	0.003912	0.019933	0.019661	0.065484	0.069457	0.03219	0	Bacteria	Firmicutes	Bacilli	Lactobacillales	Lactobacillaceae	Lactobacillus
OTU000450	109	0	0	35	0	0	0	0	0	0	1	2	6	5	31	16	1	8	4	0	0	0.075838	0	0	0	0	0	0	0.002195	0.004018	0.011736	0.009966	0.055409	0.032742	0.001781	0.017168	0.008354	Bacteria	Firmicutes	Bacilli	Erysipelotrichales	Erysipelotrichaceae
OTU000451	109	10	8	2	7	0	21	12	8	9	6	5	4	10	0	4	1	1	1	0.023645	0.022037	0.004334	0.014127	0	0.043936	0.025497	0.017799	0.016786	0.013173	0.010044	0.007824	0.019933	0	0.008185	0.001781	0.002146	0.002088	Bacteria	Bacteroidota	Bacteroidia	Bacteroidales
OTU000452	108	14	1	3	2	18	3	7	3	0	7	7	9	3	3	12	4	12	0	0.033103	0.002755	0.0065	0.004036	0.037903	0.006277	0.014873	0.006675	0	0.015368	0.014062	0.017605	0.00598	0.005362	0.024556	0.007124	0.025752	0	Bacteria	Firmicutes	Bacilli	Erysipelotrichales	Erysipelatoclostridiaceae	Erysipelotrichaceae_UCG-003
OTU000453	108	9	3	5	16	3	6	5	7	16	5	0	6	9	2	0	2	6	8	0.021281	0.008264	0.010834	0.032289	0.006317	0.012553	0.010624	0.015574	0.029842	0.010977	0	0.011736	0.017939	0.003575	0	0.003562	0.012876	0.016707	Bacteria	Firmicutes	Clostridia
OTU000454	108	0	0	76	0	0	0	0	0	0	0	6	2	4	1	7	2	0	10	0	0	0.164677	0	0	0	0	0	0	0	0.012053	0.003912	0.007973	0.001787	0.014325	0.003562	0	0.020884	Bacteria	Firmicutes	Bacilli	Erysipelotrichales	Erysipelatoclostridiaceae
OTU000455	107	9	3	12	21	3	4	1	0	4	6	10	8	3	0	1	5	11	6	0.021281	0.008264	0.026002	0.04238	0.006317	0.008369	0.002125	0	0.00746	0.013173	0.020089	0.015649	0.00598	0	0.002046	0.008905	0.023606	0.012531	Bacteria	Firmicutes	Clostridia
OTU000456	107	0	0	2	0	6	0	2	0	0	0	2	0	0	0	0	12	41	42	0	0	0.004334	0	0.012634	0	0.00425	0	0	0	0.004018	0	0	0	0	0.021371	0.087987	0.087714	Bacteria	Firmicutes	Bacilli	Lactobacillales	Aerococcaceae	Globicatella
OTU000457	107	5	10	5	20	3	1	6	9	2	9	27	5	0	4	0	0	0	1	0.011823	0.027547	0.010834	0.040362	0.006317	0.002092	0.012749	0.020024	0.00373	0.019759	0.05424	0.00978	0	0.007149	0	0	0	0.002088	Bacteria
OTU000458	106	3	8	7	10	2	11	12	7	4	9	4	3	3	0	3	4	14	2	0.007094	0.022037	0.015168	0.020181	0.004211	0.023014	0.025497	0.015574	0.00746	0.019759	0.008036	0.005868	0.00598	0	0.006139	0.007124	0.030044	0.004177	Bacteria	Firmicutes	Clostridia	Christensenellales	Christensenellaceae	Christensenellaceae_R-7_group
OTU000459	105	1	3	5	2	33	3	11	8	1	5	3	4	1	0	3	13	6	3	0.002365	0.008264	0.010834	0.004036	0.069488	0.006277	0.023372	0.017799	0.001865	0.010977	0.006027	0.007824	0.001993	0	0.006139	0.023152	0.012876	0.006265	Bacteria	Firmicutes	Clostridia	Peptostreptococcales-Tissierellales	Anaerovoracaceae	Eubacterium_brachy_group
OTU000460	105	5	12	3	20	3	0	6	3	0	10	4	4	8	0	1	9	4	13	0.011823	0.033056	0.0065	0.040362	0.006317	0	0.012749	0.006675	0	0.021955	0.008036	0.007824	0.015946	0	0.002046	0.016028	0.008584	0.02715	Bacteria	Firmicutes	Clostridia	Oscillospirales	Eubacterium_coprostanoligenes_group
OTU000461	104	7	13	2	14	0	6	5	6	26	14	10	0	0	0	0	0	0	1	0.016552	0.035811	0.004334	0.028253	0	0.012553	0.010624	0.013349	0.048493	0.030737	0.020089	0	0	0	0	0	0	0.002088	Bacteria	Firmicutes	Clostridia
OTU000462	104	0	0	0	0	0	0	0	0	0	0	0	0	12	81	0	6	0	5	0	0	0	0	0	0	0	0	0	0	0	0	0.023919	0.144777	0	0.010686	0	0.010442	Bacteria	Patescibacteria	Saccharimonadia	Saccharimonadales	Saccharimonadaceae	Candidatus_Saccharimonas
OTU000463	103	5	0	7	3	33	2	0	1	0	0	0	0	4	0	26	13	5	4	0.011823	0	0.015168	0.006054	0.069488	0.004184	0	0.002225	0	0	0	0	0.007973	0	0.053206	0.023152	0.01073	0.008354	Bacteria	Actinobacteriota	Actinobacteria	Corynebacteriales
OTU000464	102	0	0	13	0	0	0	0	0	0	0	3	17	5	4	5	4	22	29	0	0	0.028168	0	0	0	0	0	0	0	0.006027	0.033253	0.009966	0.007149	0.010232	0.007124	0.047212	0.060564	Bacteria	Patescibacteria	Saccharimonadia	Saccharimonadales	Saccharimonadaceae	Candidatus_Saccharimonas
OTU000465	102	13	1	10	9	0	4	0	1	8	1	9	2	33	0	6	1	0	4	0.030739	0.002755	0.021668	0.018163	0	0.008369	0	0.002225	0.014921	0.002195	0.01808	0.003912	0.065778	0	0.012278	0.001781	0	0.008354	Bacteria	Firmicutes	Clostridia
OTU000466	102	7	7	2	3	4	12	9	6	5	1	8	4	7	6	7	2	5	7	0.016552	0.019283	0.004334	0.006054	0.008423	0.025106	0.019123	0.013349	0.009326	0.002195	0.016071	0.007824	0.013953	0.010724	0.014325	0.003562	0.01073	0.014619	Bacteria	Firmicutes	Bacilli	Erysipelotrichales	Erysipelotrichaceae	ZOR0006	Firmicutes_bacterium_ZOR0006
OTU000467	101	7	25	18	4	0	4	13	0	6	3	3	2	2	0	1	4	3	6	0.016552	0.068867	0.039002	0.008072	0	0.008369	0.027622	0	0.011191	0.006586	0.006027	0.003912	0.003987	0	0.002046	0.007124	0.006438	0.012531	Bacteria	Firmicutes	Clostridia	Lachnospirales	Lachnospiraceae
OTU000468	101	8	8	4	0	4	4	5	3	20	6	9	0	12	0	13	1	0	4	0.018916	0.022037	0.008667	0	0.008423	0.008369	0.010624	0.006675	0.037302	0.013173	0.01808	0	0.023919	0	0.026603	0.001781	0	0.008354	Bacteria	Firmicutes	Clostridia
OTU000469	101	1	0	20	0	0	0	0	0	0	1	11	13	3	21	1	23	6	1	0.002365	0	0.043336	0	0	0	0	0	0	0.002195	0.022098	0.025429	0.00598	0.037535	0.002046	0.040962	0.012876	0.002088	Bacteria	Bacteroidota	Bacteroidia	Chitinophagales	Chitinophagaceae	Sediminibacterium
OTU000470	101	0	0	6	0	0	0	0	0	0	0	5	6	18	45	5	3	8	5	0	0	0.013001	0	0	0	0	0	0	0	0.010044	0.011736	0.035879	0.080432	0.010232	0.005343	0.017168	0.010442	Bacteria	Bacteroidota	Bacteroidia	Bacteroidales	Muribaculaceae
OTU000471	100	8	5	0	2	9	8	2	0	15	20	11	5	6	0	5	1	2	1	0.018916	0.013773	0	0.004036	0.018951	0.016737	0.00425	0	0.027977	0.04391	0.022098	0.00978	0.01196	0	0.010232	0.001781	0.004292	0.002088	Bacteria	Firmicutes	Clostridia	Christensenellales	Christensenellaceae	Christensenellaceae_R-7_group
OTU000472	99	11	4	11	7	9	1	10	0	7	2	14	8	1	0	0	0	5	9	0.02601	0.011019	0.023835	0.014127	0.018951	0.002092	0.021248	0	0.013056	0.004391	0.028124	0.015649	0.001993	0	0	0	0.01073	0.018796	Bacteria	Bacteroidota	Bacteroidia	Bacteroidales	Rikenellaceae	Rikenellaceae_RC9_gut_group
OTU000473	99	0	0	1	5	11	10	1	2	12	2	1	7	3	4	6	10	9	15	0	0	0.002167	0.01009	0.023163	0.020922	0.002125	0.00445	0.022381	0.004391	0.002009	0.013692	0.00598	0.007149	0.012278	0.017809	0.019314	0.031326	Bacteria
OTU000474	99	17	10	5	0	2	4	12	4	11	8	3	2	4	1	4	6	3	3	0.040197	0.027547	0.010834	0	0.004211	0.008369	0.025497	0.008899	0.020516	0.017564	0.006027	0.003912	0.007973	0.001787	0.008185	0.010686	0.006438	0.006265	Bacteria	Firmicutes	Clostridia	Lachnospirales	Lachnospiraceae
OTU000475	99	2	0	0	0	50	0	0	1	0	1	0	0	0	0	6	6	10	23	0.004729	0	0	0	0.105285	0	0	0.002225	0	0.002195	0	0	0	0	0.012278	0.010686	0.02146	0.048034	Bacteria	Firmicutes	Bacilli	Lactobacillales	Carnobacteriaceae
OTU000476	99	9	4	1	9	3	7	2	37	0	17	4	1	3	2	0	0	0	0	0.021281	0.011019	0.002167	0.018163	0.006317	0.014645	0.00425	0.082319	0	0.037323	0.008036	0.001956	0.00598	0.003575	0	0	0	0	Bacteria
OTU000477	99	0	0	0	0	0	0	0	0	0	0	1	6	0	86	2	0	4	0	0	0	0	0	0	0	0	0	0	0	0.002009	0.011736	0	0.153714	0.004093	0	0.008584	0	Bacteria	Firmicutes	Negativicutes	Veillonellales-Selenomonadales	Veillonellaceae	Dialister
OTU000478	99	3	2	8	8	2	0	1	2	12	8	5	2	7	0	7	5	16	11	0.007094	0.005509	0.017334	0.016145	0.004211	0	0.002125	0.00445	0.022381	0.017564	0.010044	0.003912	0.013953	0	0.014325	0.008905	0.034336	0.022973	Bacteria	Firmicutes	Bacilli	RF39
OTU000479	98	6	2	8	0	7	1	2	3	3	0	1	5	2	0	14	21	13	10	0.014187	0.005509	0.017334	0	0.01474	0.002092	0.00425	0.006675	0.005595	0	0.002009	0.00978	0.003987	0	0.028649	0.0374	0.027898	0.020884	Bacteria	Firmicutes	Clostridia	Oscillospirales	UCG-010
OTU000480	98	0	0	19	0	0	0	0	0	0	0	3	0	29	36	6	2	1	2	0	0	0.041169	0	0	0	0	0	0	0	0.006027	0	0.057805	0.064345	0.012278	0.003562	0.002146	0.004177	Bacteria	Bacteroidota	Bacteroidia	Bacteroidales	Muribaculaceae
OTU000481	98	9	0	2	0	1	6	1	0	13	0	1	0	52	4	1	0	2	6	0.021281	0	0.004334	0	0.002106	0.012553	0.002125	0	0.024246	0	0.002009	0	0.10365	0.007149	0.002046	0	0.004292	0.012531	Bacteria	Bacteroidota	Bacteroidia	Bacteroidales
OTU000482	97	7	3	12	15	6	5	5	11	3	3	0	5	0	0	4	2	10	6	0.016552	0.008264	0.026002	0.030271	0.012634	0.010461	0.010624	0.024473	0.005595	0.006586	0	0.00978	0	0	0.008185	0.003562	0.02146	0.012531	Bacteria	Firmicutes	Clostridia	Oscillospirales	Oscillospiraceae	NK4A214_group
OTU000483	97	5	0	3	5	5	9	11	3	1	6	3	11	2	1	7	9	4	12	0.011823	0	0.0065	0.01009	0.010529	0.01883	0.023372	0.006675	0.001865	0.013173	0.006027	0.021517	0.003987	0.001787	0.014325	0.016028	0.008584	0.025061	Bacteria	Firmicutes	Clostridia	Christensenellales	Christensenellaceae	Christensenellaceae_R-7_group
OTU000484	97	1	0	5	0	5	21	2	5	8	3	1	0	3	23	17	0	1	2	0.002365	0	0.010834	0	0.010529	0.043936	0.00425	0.011124	0.014921	0.006586	0.002009	0	0.00598	0.04111	0.034788	0	0.002146	0.004177	Bacteria
OTU000485	97	3	0	3	7	4	11	5	4	11	4	0	1	2	1	3	8	15	15	0.007094	0	0.0065	0.014127	0.008423	0.023014	0.010624	0.008899	0.020516	0.008782	0	0.001956	0.003987	0.001787	0.006139	0.014248	0.03219	0.031326	Bacteria	Firmicutes	Clostridia	Oscillospirales	Oscillospiraceae
OTU000486	96	1	6	6	3	12	3	10	14	5	2	3	7	3	2	1	2	3	13	0.002365	0.016528	0.013001	0.006054	0.025268	0.006277	0.021248	0.031148	0.009326	0.004391	0.006027	0.013692	0.00598	0.003575	0.002046	0.003562	0.006438	0.02715	Bacteria	Firmicutes	Clostridia	Lachnospirales	Lachnospiraceae
OTU000487	96	0	0	30	0	0	0	0	0	0	0	3	7	11	17	2	11	5	10	0	0	0.065004	0	0	0	0	0	0	0	0.006027	0.013692	0.021926	0.030385	0.004093	0.01959	0.01073	0.020884	Bacteria	Bacteroidota	Bacteroidia	Bacteroidales	Prevotellaceae
OTU000488	95	11	1	7	3	1	4	14	2	7	6	8	3	8	0	4	1	10	5	0.02601	0.002755	0.015168	0.006054	0.002106	0.008369	0.029747	0.00445	0.013056	0.013173	0.016071	0.005868	0.015946	0	0.008185	0.001781	0.02146	0.010442	Bacteria	Firmicutes	Clostridia	Peptococcales	Peptococcaceae
OTU000489	95	0	0	0	0	0	0	0	0	0	0	0	2	14	17	26	24	10	2	0	0	0	0	0	0	0	0	0	0	0	0.003912	0.027906	0.030385	0.053206	0.042743	0.02146	0.004177	Bacteria	Firmicutes	Bacilli	Lactobacillales	Lactobacillaceae	Lactobacillus
OTU000490	95	4	13	3	6	8	9	0	2	3	21	2	8	2	1	7	2	0	4	0.009458	0.035811	0.0065	0.012108	0.016846	0.01883	0	0.00445	0.005595	0.046105	0.004018	0.015649	0.003987	0.001787	0.014325	0.003562	0	0.008354	Bacteria	Firmicutes	Clostridia	Monoglobales	Monoglobaceae	Monoglobus
OTU000491	95	15	8	14	1	4	10	4	2	5	2	8	1	0	0	1	10	2	8	0.035468	0.022037	0.030335	0.002018	0.008423	0.020922	0.008499	0.00445	0.009326	0.004391	0.016071	0.001956	0	0	0.002046	0.017809	0.004292	0.016707	Bacteria	Bacteroidota	Bacteroidia	Bacteroidales
OTU000492	94	0	1	4	2	11	0	5	0	6	3	7	0	2	1	18	16	10	8	0	0.002755	0.008667	0.004036	0.023163	0	0.010624	0	0.011191	0.006586	0.014062	0	0.003987	0.001787	0.036835	0.028495	0.02146	0.016707	Bacteria	Firmicutes	Clostridia	Peptostreptococcales-Tissierellales	Peptostreptococcaceae
OTU000493	94	9	5	6	0	11	11	1	2	2	3	2	4	4	11	6	10	6	1	0.021281	0.013773	0.013001	0	0.023163	0.023014	0.002125	0.00445	0.00373	0.006586	0.004018	0.007824	0.007973	0.019661	0.012278	0.017809	0.012876	0.002088	Bacteria	Firmicutes	Clostridia	Oscillospirales	UCG-010
OTU000494	94	21	8	8	1	5	14	4	3	5	9	3	1	1	0	1	3	1	6	0.049655	0.022037	0.017334	0.002018	0.010529	0.029291	0.008499	0.006675	0.009326	0.019759	0.006027	0.001956	0.001993	0	0.002046	0.005343	0.002146	0.012531	Bacteria	Firmicutes	Clostridia
OTU000495	93	0	8	6	16	3	0	1	6	0	0	1	1	2	49	0	0	0	0	0	0.022037	0.013001	0.032289	0.006317	0	0.002125	0.013349	0	0	0.002009	0.001956	0.003987	0.087581	0	0	0	0	Bacteria	Firmicutes	Bacilli	Erysipelotrichales	Erysipelotrichaceae	Holdemanella
OTU000496	93	0	5	6	8	8	10	4	4	5	1	2	1	10	10	8	4	3	4	0	0.013773	0.013001	0.016145	0.016846	0.020922	0.008499	0.008899	0.009326	0.002195	0.004018	0.001956	0.019933	0.017874	0.016371	0.007124	0.006438	0.008354	Bacteria	Firmicutes	Clostridia	Lachnospirales	Lachnospiraceae	Acetitomaculum
OTU000497	93	8	1	4	15	8	13	0	4	10	10	3	2	4	0	0	3	5	3	0.018916	0.002755	0.008667	0.030271	0.016846	0.027198	0	0.008899	0.018651	0.021955	0.006027	0.003912	0.007973	0	0	0.005343	0.01073	0.006265	Bacteria	Firmicutes	Clostridia	Lachnospirales	Lachnospiraceae
OTU000498	92	2	2	6	4	2	20	0	3	11	4	7	0	1	6	13	6	0	5	0.004729	0.005509	0.013001	0.008072	0.004211	0.041844	0	0.006675	0.020516	0.008782	0.014062	0	0.001993	0.010724	0.026603	0.010686	0	0.010442	Bacteria	Bacteroidota	Bacteroidia	Bacteroidales	Muribaculaceae
OTU000499	92	3	4	8	25	6	1	8	5	8	10	0	5	0	0	2	0	3	4	0.007094	0.011019	0.017334	0.050452	0.012634	0.002092	0.016998	0.011124	0.014921	0.021955	0	0.00978	0	0	0.004093	0	0.006438	0.008354	Bacteria	Firmicutes	Clostridia
OTU000500	92	0	0	3	0	0	0	0	0	0	0	0	0	40	31	13	0	1	4	0	0	0.0065	0	0	0	0	0	0	0	0	0	0.079731	0.055409	0.026603	0	0.002146	0.008354	Bacteria	Patescibacteria	Saccharimonadia	Saccharimonadales	Saccharimonadaceae	Candidatus_Saccharimonas	TM7_phylum_sp_oral_clone_CW040
OTU000501	91	4	0	2	1	0	2	9	1	22	2	1	0	25	4	8	3	5	2	0.009458	0	0.004334	0.002018	0	0.004184	0.019123	0.002225	0.041033	0.004391	0.002009	0	0.049832	0.007149	0.016371	0.005343	0.01073	0.004177	Bacteria	Firmicutes	Clostridia	Lachnospirales	Lachnospiraceae
OTU000502	91	0	0	54	0	0	0	0	0	0	0	1	0	13	0	17	0	6	0	0	0	0.117007	0	0	0	0	0	0	0	0.002009	0	0.025912	0	0.034788	0	0.012876	0	Bacteria	Bacteroidota	Bacteroidia	Bacteroidales	Muribaculaceae
OTU000503	91	14	8	0	13	5	5	8	7	1	3	7	11	1	0	0	4	0	4	0.033103	0.022037	0	0.026235	0.010529	0.010461	0.016998	0.015574	0.001865	0.006586	0.014062	0.021517	0.001993	0	0	0.007124	0	0.008354	Bacteria	Bacteroidota	Bacteroidia	Bacteroidales
OTU000504	90	11	6	3	5	15	7	7	8	0	2	8	11	6	1	0	0	0	0	0.02601	0.016528	0.0065	0.01009	0.031586	0.014645	0.014873	0.017799	0	0.004391	0.016071	0.021517	0.01196	0.001787	0	0	0	0	Bacteria	Spirochaetota	Spirochaetia	Spirochaetales	Spirochaetaceae	Treponema
OTU000505	89	3	0	1	1	16	1	5	22	0	0	0	0	0	35	0	0	1	4	0.007094	0	0.002167	0.002018	0.033691	0.002092	0.010624	0.048947	0	0	0	0	0	0.062558	0	0	0.002146	0.008354	Bacteria	Firmicutes	Bacilli	Lactobacillales	Lactobacillaceae	Lactobacillus
OTU000506	89	4	3	0	2	18	4	0	5	7	3	1	3	4	11	4	7	3	10	0.009458	0.008264	0	0.004036	0.037903	0.008369	0	0.011124	0.013056	0.006586	0.002009	0.005868	0.007973	0.019661	0.008185	0.012467	0.006438	0.020884	Bacteria	Firmicutes	Clostridia	Peptostreptococcales-Tissierellales	Anaerovoracaceae	Family_XIII_AD3011_group
OTU000507	89	0	0	7	0	0	0	0	0	0	0	4	0	4	17	0	3	0	54	0	0	0.015168	0	0	0	0	0	0	0	0.008036	0	0.007973	0.030385	0	0.005343	0	0.112775	Bacteria	Bacteroidota	Bacteroidia	Bacteroidales	Muribaculaceae
OTU000508	88	0	0	6	0	0	0	0	0	0	0	0	0	10	55	3	1	3	10	0	0	0.013001	0	0	0	0	0	0	0	0	0	0.019933	0.098306	0.006139	0.001781	0.006438	0.020884	Bacteria	Bacteroidota	Bacteroidia	Bacteroidales	Muribaculaceae
OTU000509	88	2	0	0	2	5	0	4	23	6	16	7	7	4	9	1	0	2	0	0.004729	0	0	0.004036	0.010529	0	0.008499	0.051171	0.011191	0.035128	0.014062	0.013692	0.007973	0.016086	0.002046	0	0.004292	0	Bacteria	Bacteroidota	Bacteroidia	Bacteroidales	Prevotellaceae	Prevotella
OTU000510	87	11	2	0	2	3	0	7	15	22	3	1	0	9	1	2	2	7	0	0.02601	0.005509	0	0.004036	0.006317	0	0.014873	0.033373	0.041033	0.006586	0.002009	0	0.017939	0.001787	0.004093	0.003562	0.015022	0	Bacteria	Spirochaetota	Spirochaetia	Spirochaetales	Spirochaetaceae	Treponema
OTU000511	87	0	0	0	0	24	0	0	0	0	0	0	0	0	0	4	10	15	34	0	0	0	0	0.050537	0	0	0	0	0	0	0	0	0	0.008185	0.017809	0.03219	0.071006	Bacteria	Firmicutes	Bacilli	Lactobacillales	Carnobacteriaceae	Atopostipes
OTU000512	86	3	4	1	0	0	12	6	0	0	22	0	1	25	1	0	8	0	3	0.007094	0.011019	0.002167	0	0	0.025106	0.012749	0	0	0.048301	0	0.001956	0.049832	0.001787	0	0.014248	0	0.006265	Bacteria	Patescibacteria	Saccharimonadia	Saccharimonadales	Saccharimonadaceae	Candidatus_Saccharimonas
OTU000513	86	0	0	0	0	0	0	0	0	0	0	5	8	0	3	7	0	0	63	0	0	0	0	0	0	0	0	0	0	0.010044	0.015649	0	0.005362	0.014325	0	0	0.131571	Bacteria	Firmicutes	Bacilli	Lactobacillales
OTU000514	85	0	2	4	0	12	0	2	3	2	1	1	1	1	9	13	12	6	16	0	0.005509	0.008667	0	0.025268	0	0.00425	0.006675	0.00373	0.002195	0.002009	0.001956	0.001993	0.016086	0.026603	0.021371	0.012876	0.033415	Bacteria	Firmicutes	Bacilli	Erysipelotrichales	Erysipelotrichaceae
OTU000515	85	6	2	0	3	11	1	16	6	12	9	2	4	3	1	3	3	1	2	0.014187	0.005509	0	0.006054	0.023163	0.002092	0.033996	0.013349	0.022381	0.019759	0.004018	0.007824	0.00598	0.001787	0.006139	0.005343	0.002146	0.004177	Bacteria	Bacteroidota	Bacteroidia	Flavobacteriales	Flavobacteriaceae	Flavobacterium
OTU000516	85	1	3	2	3	0	3	18	13	15	1	10	10	2	1	2	0	1	0	0.002365	0.008264	0.004334	0.006054	0	0.006277	0.038246	0.028923	0.027977	0.002195	0.020089	0.019561	0.003987	0.001787	0.004093	0	0.002146	0	Bacteria	Bacteroidota	Bacteroidia	Bacteroidales	Prevotellaceae
OTU000517	84	0	4	0	0	18	26	0	0	0	0	0	10	2	0	5	16	1	2	0	0.011019	0	0	0.037903	0.054397	0	0	0	0	0	0.019561	0.003987	0	0.010232	0.028495	0.002146	0.004177	Bacteria
OTU000518	84	1	11	2	6	6	0	1	12	2	7	0	7	9	3	3	4	1	9	0.002365	0.030301	0.004334	0.012108	0.012634	0	0.002125	0.026698	0.00373	0.015368	0	0.013692	0.017939	0.005362	0.006139	0.007124	0.002146	0.018796	Bacteria	Firmicutes	Clostridia	Clostridiales	Clostridiaceae	Clostridium_sensu_stricto_1
OTU000519	84	5	4	1	2	13	0	4	9	11	0	3	2	2	14	1	3	7	3	0.011823	0.011019	0.002167	0.004036	0.027374	0	0.008499	0.020024	0.020516	0	0.006027	0.003912	0.003987	0.025023	0.002046	0.005343	0.015022	0.006265	Bacteria	Actinobacteriota	Coriobacteriia	Coriobacteriales	Atopobiaceae
OTU000520	83	0	0	12	0	0	0	0	0	0	0	4	4	27	19	7	3	2	5	0	0	0.026002	0	0	0	0	0	0	0	0.008036	0.007824	0.053818	0.03396	0.014325	0.005343	0.004292	0.010442	Bacteria	Bacteroidota	Bacteroidia	Bacteroidales	Muribaculaceae
OTU000521	82	8	28	1	15	0	3	5	3	0	3	0	0	5	0	1	4	1	5	0.018916	0.077131	0.002167	0.030271	0	0.006277	0.010624	0.006675	0	0.006586	0	0	0.009966	0	0.002046	0.007124	0.002146	0.010442	Bacteria	Firmicutes	Clostridia	Oscillospirales	Butyricicoccaceae	UCG-008
OTU000522	82	3	0	1	4	5	9	0	0	13	5	4	5	14	5	8	3	3	0	0.007094	0	0.002167	0.008072	0.010529	0.01883	0	0	0.024246	0.010977	0.008036	0.00978	0.027906	0.008937	0.016371	0.005343	0.006438	0	Bacteria	Firmicutes	Clostridia	Christensenellales	Christensenellaceae	Christensenellaceae_R-7_group
OTU000523	81	0	0	3	2	15	4	9	1	7	10	0	3	0	0	13	7	4	3	0	0	0.0065	0.004036	0.031586	0.008369	0.019123	0.002225	0.013056	0.021955	0	0.005868	0	0	0.026603	0.012467	0.008584	0.006265	Bacteria	Firmicutes	Clostridia	Peptostreptococcales-Tissierellales
OTU000524	80	6	16	2	12	1	2	1	5	6	8	8	3	2	0	2	0	3	3	0.014187	0.044075	0.004334	0.024217	0.002106	0.004184	0.002125	0.011124	0.011191	0.017564	0.016071	0.005868	0.003987	0	0.004093	0	0.006438	0.006265	Bacteria	Cyanobacteria	Vampirivibrionia	Gastranaerophilales
OTU000525	80	2	1	2	6	6	2	2	3	2	11	1	7	0	4	10	11	7	3	0.004729	0.002755	0.004334	0.012108	0.012634	0.004184	0.00425	0.006675	0.00373	0.02415	0.002009	0.013692	0	0.007149	0.020464	0.01959	0.015022	0.006265	Bacteria	Firmicutes	Clostridia	Lachnospirales	Lachnospiraceae
OTU000526	80	0	0	0	0	15	0	0	0	0	0	36	0	0	2	1	6	10	10	0	0	0	0	0.031586	0	0	0	0	0	0.07232	0	0	0.003575	0.002046	0.010686	0.02146	0.020884	Bacteria	Firmicutes	Bacilli	Lactobacillales	Aerococcaceae	Facklamia	Facklamia_tabacinasalis
OTU000527	79	7	4	0	1	13	8	3	2	7	5	5	1	17	0	0	4	0	2	0.016552	0.011019	0	0.002018	0.027374	0.016737	0.006374	0.00445	0.013056	0.010977	0.010044	0.001956	0.033885	0	0	0.007124	0	0.004177	Bacteria	Spirochaetota	Spirochaetia	Spirochaetales	Spirochaetaceae	Sphaerochaeta
OTU000528	79	0	0	11	0	0	0	0	0	0	0	0	3	10	15	12	5	2	21	0	0	0.023835	0	0	0	0	0	0	0	0	0.005868	0.019933	0.026811	0.024556	0.008905	0.004292	0.043857	Bacteria
OTU000529	79	3	5	2	0	0	0	0	0	0	1	10	6	6	0	6	25	14	1	0.007094	0.013773	0.004334	0	0	0	0	0	0	0.002195	0.020089	0.011736	0.01196	0	0.012278	0.044524	0.030044	0.002088	Bacteria	Firmicutes
OTU000530	79	0	0	7	0	0	0	0	0	0	0	0	1	0	0	0	0	5	66	0	0	0.015168	0	0	0	0	0	0	0	0	0.001956	0	0	0	0	0.01073	0.137836	Bacteria
OTU000531	79	7	1	4	0	0	5	2	0	0	2	22	5	6	1	17	5	1	1	0.016552	0.002755	0.008667	0	0	0.010461	0.00425	0	0	0.004391	0.044195	0.00978	0.01196	0.001787	0.034788	0.008905	0.002146	0.002088	Bacteria	Firmicutes	Bacilli	Bacillales	Planococcaceae
OTU000532	79	0	0	3	0	0	0	0	0	0	0	1	0	30	34	8	3	0	0	0	0	0.0065	0	0	0	0	0	0	0	0.002009	0	0.059798	0.060771	0.016371	0.005343	0	0	Bacteria	Bacteroidota	Bacteroidia	Bacteroidales	Muribaculaceae
OTU000533	78	0	1	0	23	10	0	0	4	1	4	1	15	0	0	3	3	1	12	0	0.002755	0	0.046416	0.021057	0	0	0.008899	0.001865	0.008782	0.002009	0.029341	0	0	0.006139	0.005343	0.002146	0.025061	Bacteria	Firmicutes	Clostridia	Lachnospirales	Lachnospiraceae
OTU000534	77	0	0	1	0	0	0	0	0	0	0	0	0	21	4	17	17	15	2	0	0	0.002167	0	0	0	0	0	0	0	0	0	0.041859	0.007149	0.034788	0.030276	0.03219	0.004177	Bacteria
OTU000535	77	3	2	1	5	24	2	1	0	5	7	5	0	1	0	5	10	4	2	0.007094	0.005509	0.002167	0.01009	0.050537	0.004184	0.002125	0	0.009326	0.015368	0.010044	0	0.001993	0	0.010232	0.017809	0.008584	0.004177	Bacteria	Actinobacteriota	Actinobacteria	Corynebacteriales	Nocardiaceae	Rhodococcus
OTU000536	77	11	1	4	11	3	0	19	12	3	0	3	0	0	1	0	0	7	2	0.02601	0.002755	0.008667	0.022199	0.006317	0	0.040371	0.026698	0.005595	0	0.006027	0	0	0.001787	0	0	0.015022	0.004177	Bacteria	Firmicutes	Clostridia	Lachnospirales	Lachnospiraceae
OTU000537	77	0	3	1	0	6	0	1	0	2	0	1	0	0	0	4	9	16	34	0	0.008264	0.002167	0	0.012634	0	0.002125	0	0.00373	0	0.002009	0	0	0	0.008185	0.016028	0.034336	0.071006	Bacteria	Firmicutes	Clostridia	Peptostreptococcales-Tissierellales	Gallicola	Peptostreptococcaceae_bacterium_SK031
OTU000538	76	0	0	0	1	9	0	0	0	3	2	10	2	2	40	0	0	1	6	0	0	0	0.002018	0.018951	0	0	0	0.005595	0.004391	0.020089	0.003912	0.003987	0.071495	0	0	0.002146	0.012531	Bacteria	Bacteroidota	Bacteroidia	Bacteroidales	Prevotellaceae	Alloprevotella
OTU000539	76	0	0	0	0	0	0	0	0	0	0	0	76	0	0	0	0	0	0	0	0	0	0	0	0	0	0	0	0	0	0.148661	0	0	0	0	0	0	Bacteria	Firmicutes	Bacilli	Bacillales	Planococcaceae
OTU000540	76	0	4	0	5	7	16	0	17	10	2	6	0	5	0	1	3	0	0	0	0.011019	0	0.01009	0.01474	0.033475	0	0.037822	0.018651	0.004391	0.012053	0	0.009966	0	0.002046	0.005343	0	0	Bacteria	Verrucomicrobiota	Kiritimatiellae	WCHB1-41
OTU000541	76	5	0	1	0	9	0	9	0	0	0	14	2	3	3	11	8	7	4	0.011823	0	0.002167	0	0.018951	0	0.019123	0	0	0	0.028124	0.003912	0.00598	0.005362	0.02251	0.014248	0.015022	0.008354	Bacteria	Actinobacteriota	Actinobacteria	Micrococcales	Dermabacteraceae	Brachybacterium
OTU000542	76	1	2	0	0	49	0	0	0	0	0	2	1	0	5	7	0	3	6	0.002365	0.005509	0	0	0.10318	0	0	0	0	0	0.004018	0.001956	0	0.008937	0.014325	0	0.006438	0.012531	Bacteria	Actinobacteriota	Actinobacteria	Corynebacteriales	Corynebacteriaceae	Corynebacterium
OTU000543	75	1	0	4	7	5	0	0	10	11	6	0	11	0	0	0	1	0	19	0.002365	0	0.008667	0.014127	0.010529	0	0	0.022248	0.020516	0.013173	0	0.021517	0	0	0	0.001781	0	0.03968	Bacteria	Firmicutes	Clostridia	Oscillospirales	Ruminococcaceae	Ruminococcus
OTU000544	75	4	5	12	9	1	0	8	3	0	4	0	23	0	0	4	0	0	2	0.009458	0.013773	0.026002	0.018163	0.002106	0	0.016998	0.006675	0	0.008782	0	0.04499	0	0	0.008185	0	0	0.004177	Bacteria	Bacteroidota	Bacteroidia	Bacteroidales
OTU000545	74	3	3	3	0	4	3	5	8	19	2	3	4	4	0	8	2	3	0	0.007094	0.008264	0.0065	0	0.008423	0.006277	0.010624	0.017799	0.035437	0.004391	0.006027	0.007824	0.007973	0	0.016371	0.003562	0.006438	0	Bacteria	Firmicutes	Clostridia
OTU000546	74	0	0	27	0	0	0	0	0	0	0	2	14	1	19	2	1	7	1	0	0	0.058504	0	0	0	0	0	0	0	0.004018	0.027385	0.001993	0.03396	0.004093	0.001781	0.015022	0.002088	Bacteria	Bacteroidota	Bacteroidia	Bacteroidales	Muribaculaceae
OTU000547	74	5	0	7	0	1	0	0	0	0	0	11	3	4	3	6	17	14	3	0.011823	0	0.015168	0	0.002106	0	0	0	0	0	0.022098	0.005868	0.007973	0.005362	0.012278	0.030276	0.030044	0.006265	Bacteria	Firmicutes
OTU000548	74	7	8	4	2	2	5	2	8	24	6	2	0	0	0	1	0	0	3	0.016552	0.022037	0.008667	0.004036	0.004211	0.010461	0.00425	0.017799	0.044763	0.013173	0.004018	0	0	0	0.002046	0	0	0.006265	Bacteria	Bacteroidota	Bacteroidia	Bacteroidales	Prevotellaceae
OTU000549	74	0	0	0	0	0	0	0	0	0	0	1	4	13	29	0	2	3	22	0	0	0	0	0	0	0	0	0	0	0.002009	0.007824	0.025912	0.051834	0	0.003562	0.006438	0.045945	Bacteria
OTU000550	73	0	0	0	0	0	0	0	0	0	0	4	3	21	18	13	3	2	9	0	0	0	0	0	0	0	0	0	0	0.008036	0.005868	0.041859	0.032173	0.026603	0.005343	0.004292	0.018796	Bacteria	Bacteroidota	Bacteroidia	Bacteroidales	Marinifilaceae	Odoribacter
OTU000551	73	6	5	3	0	8	1	1	0	3	1	6	3	3	0	10	2	8	13	0.014187	0.013773	0.0065	0	0.016846	0.002092	0.002125	0	0.005595	0.002195	0.012053	0.005868	0.00598	0	0.020464	0.003562	0.017168	0.02715	Bacteria	Firmicutes	Clostridia	Oscillospirales	Oscillospiraceae
OTU000552	73	0	0	2	0	0	0	0	0	0	0	5	0	8	20	0	11	0	27	0	0	0.004334	0	0	0	0	0	0	0	0.010044	0	0.015946	0.035747	0	0.01959	0	0.056387	Bacteria	Firmicutes	Bacilli	Lactobacillales	Lactobacillaceae	Lactobacillus
OTU000553	72	2	3	1	4	1	4	1	2	18	8	0	8	9	0	6	0	5	0	0.004729	0.008264	0.002167	0.008072	0.002106	0.008369	0.002125	0.00445	0.033572	0.017564	0	0.015649	0.017939	0	0.012278	0	0.01073	0	Bacteria	Firmicutes	Clostridia	Lachnospirales	Lachnospiraceae
OTU000554	72	0	0	5	0	0	0	0	0	0	0	3	3	7	17	19	3	4	11	0	0	0.010834	0	0	0	0	0	0	0	0.006027	0.005868	0.013953	0.030385	0.038881	0.005343	0.008584	0.022973	Bacteria	Campilobacterota	Campylobacteria	Campylobacterales	Helicobacteraceae	Helicobacter	Helicobacter_bilis
OTU000555	72	2	3	3	0	0	3	15	9	3	3	5	0	13	8	4	0	1	0	0.004729	0.008264	0.0065	0	0	0.006277	0.031871	0.020024	0.005595	0.006586	0.010044	0	0.025912	0.014299	0.008185	0	0.002146	0	Bacteria	Firmicutes	Bacilli	Bacillales	Planococcaceae
OTU000556	72	4	0	7	6	1	4	0	5	2	0	0	2	25	0	8	5	0	3	0.009458	0	0.015168	0.012108	0.002106	0.008369	0	0.011124	0.00373	0	0	0.003912	0.049832	0	0.016371	0.008905	0	0.006265	Bacteria	Proteobacteria	Gammaproteobacteria	Aeromonadales	Succinivibrionaceae	Succinivibrio
OTU000557	72	1	2	0	0	5	21	0	0	2	0	0	4	1	0	1	12	14	9	0.002365	0.005509	0	0	0.010529	0.043936	0	0	0.00373	0	0	0.007824	0.001993	0	0.002046	0.021371	0.030044	0.018796	Bacteria
OTU000558	72	0	2	1	6	10	0	10	1	5	2	0	8	2	1	3	5	15	1	0	0.005509	0.002167	0.012108	0.021057	0	0.021248	0.002225	0.009326	0.004391	0	0.015649	0.003987	0.001787	0.006139	0.008905	0.03219	0.002088	Bacteria
OTU000559	71	0	0	3	0	0	0	0	0	0	0	0	2	0	0	2	0	32	32	0	0	0.0065	0	0	0	0	0	0	0	0	0.003912	0	0	0.004093	0	0.068672	0.06683	Bacteria	Firmicutes	Bacilli	Erysipelotrichales	Erysipelotrichaceae
OTU000560	71	2	0	3	0	11	3	0	0	0	6	18	18	0	0	0	1	7	2	0.004729	0	0.0065	0	0.023163	0.006277	0	0	0	0.013173	0.03616	0.035209	0	0	0	0.001781	0.015022	0.004177	Bacteria	Firmicutes	Clostridia	Oscillospirales	Eubacterium_coprostanoligenes_group
OTU000561	71	2	5	1	2	0	14	6	1	18	2	0	4	3	0	1	1	9	2	0.004729	0.013773	0.002167	0.004036	0	0.029291	0.012749	0.002225	0.033572	0.004391	0	0.007824	0.00598	0	0.002046	0.001781	0.019314	0.004177	Bacteria	Firmicutes	Clostridia
OTU000562	71	4	8	1	7	2	4	0	5	3	11	13	2	1	0	4	1	2	3	0.009458	0.022037	0.002167	0.014127	0.004211	0.008369	0	0.011124	0.005595	0.02415	0.026115	0.003912	0.001993	0	0.008185	0.001781	0.004292	0.006265	Bacteria	Firmicutes	Clostridia	Lachnospirales	Lachnospiraceae
OTU000563	71	0	0	5	0	0	0	0	0	0	0	11	5	5	6	11	0	5	23	0	0	0.010834	0	0	0	0	0	0	0	0.022098	0.00978	0.009966	0.010724	0.02251	0	0.01073	0.048034	Bacteria	Firmicutes	Clostridia	Lachnospirales	Lachnospiraceae	Lachnospiraceae_NK4A136_group
OTU000564	71	2	1	2	5	11	5	4	8	3	2	4	2	2	0	10	10	0	0	0.004729	0.002755	0.004334	0.01009	0.023163	0.010461	0.008499	0.017799	0.005595	0.004391	0.008036	0.003912	0.003987	0	0.020464	0.017809	0	0	Bacteria	Firmicutes	Clostridia	Oscillospirales	Oscillospiraceae
OTU000565	70	3	1	4	0	0	0	2	2	0	0	2	1	0	49	1	2	0	3	0.007094	0.002755	0.008667	0	0	0	0.00425	0.00445	0	0	0.004018	0.001956	0	0.087581	0.002046	0.003562	0	0.006265	Bacteria	Firmicutes	Clostridia	Oscillospirales	Ruminococcaceae	Faecalibacterium
OTU000566	70	1	7	1	0	0	0	10	6	6	5	15	11	0	0	0	5	3	0	0.002365	0.019283	0.002167	0	0	0	0.021248	0.013349	0.011191	0.010977	0.030133	0.021517	0	0	0	0.008905	0.006438	0	Bacteria	Firmicutes	Bacilli	Acholeplasmatales	Acholeplasmataceae	Anaeroplasma
OTU000567	70	1	3	0	13	0	6	10	13	8	14	2	0	0	0	0	0	0	0	0.002365	0.008264	0	0.026235	0	0.012553	0.021248	0.028923	0.014921	0.030737	0.004018	0	0	0	0	0	0	0	Bacteria	Firmicutes
OTU000568	70	4	9	5	14	0	0	15	11	3	5	0	2	2	0	0	0	0	0	0.009458	0.024792	0.010834	0.028253	0	0	0.031871	0.024473	0.005595	0.010977	0	0.003912	0.003987	0	0	0	0	0	Bacteria	Bacteroidota	Bacteroidia	Bacteroidales	Prevotellaceae	Prevotellaceae_UCG-001
OTU000569	69	1	4	1	4	0	0	3	11	3	6	4	3	1	0	0	14	3	11	0.002365	0.011019	0.002167	0.008072	0	0	0.006374	0.024473	0.005595	0.013173	0.008036	0.005868	0.001993	0	0	0.024933	0.006438	0.022973	Bacteria	Firmicutes	Clostridia	Lachnospirales	Lachnospiraceae
OTU000570	69	3	3	2	1	0	7	3	5	6	2	9	15	11	0	0	0	2	0	0.007094	0.008264	0.004334	0.002018	0	0.014645	0.006374	0.011124	0.011191	0.004391	0.01808	0.029341	0.021926	0	0	0	0.004292	0	Bacteria
OTU000571	69	13	5	12	0	0	0	0	0	0	1	8	3	5	0	5	16	0	1	0.030739	0.013773	0.026002	0	0	0	0	0	0	0.002195	0.016071	0.005868	0.009966	0	0.010232	0.028495	0	0.002088	Bacteria	Firmicutes
OTU000572	69	0	2	0	4	0	21	0	1	0	37	4	0	0	0	0	0	0	0	0	0.005509	0	0.008072	0	0.043936	0	0.002225	0	0.081233	0.008036	0	0	0	0	0	0	0	Bacteria	Cyanobacteria	Vampirivibrionia	Gastranaerophilales
OTU000573	68	10	3	4	1	0	0	3	1	8	1	6	1	4	0	8	12	4	2	0.023645	0.008264	0.008667	0.002018	0	0	0.006374	0.002225	0.014921	0.002195	0.012053	0.001956	0.007973	0	0.016371	0.021371	0.008584	0.004177	Bacteria	Firmicutes	Clostridia	Monoglobales	Monoglobaceae	Monoglobus
OTU000574	68	2	0	1	0	7	7	0	0	0	0	4	0	2	0	25	11	2	7	0.004729	0	0.002167	0	0.01474	0.014645	0	0	0	0	0.008036	0	0.003987	0	0.051159	0.01959	0.004292	0.014619	Bacteria
OTU000575	67	0	0	0	1	9	1	0	2	0	0	1	1	0	7	10	6	19	10	0	0	0	0.002018	0.018951	0.002092	0	0.00445	0	0	0.002009	0.001956	0	0.012512	0.020464	0.010686	0.040774	0.020884	Bacteria	Firmicutes	Bacilli	Lactobacillales	Aerococcaceae
OTU000576	66	0	0	1	0	0	0	0	0	0	0	0	0	0	61	0	0	4	0	0	0	0.002167	0	0	0	0	0	0	0	0	0	0	0.10903	0	0	0.008584	0	Bacteria	Firmicutes	Negativicutes	Veillonellales-Selenomonadales	Veillonellaceae	Megasphaera
OTU000577	66	0	0	5	0	0	0	0	0	0	0	0	3	1	23	5	6	3	20	0	0	0.010834	0	0	0	0	0	0	0	0	0.005868	0.001993	0.04111	0.010232	0.010686	0.006438	0.041768	Bacteria	Firmicutes	Clostridia	Clostridiales	Clostridiaceae	Clostridium_sensu_stricto_1	Clostridium_sp_ND2
OTU000578	66	0	0	0	0	0	0	0	0	0	0	0	35	1	0	1	2	0	27	0	0	0	0	0	0	0	0	0	0	0	0.068462	0.001993	0	0.002046	0.003562	0	0.056387	Bacteria	Firmicutes	Bacilli
OTU000579	66	1	0	0	0	0	15	0	0	0	0	4	8	1	0	14	21	1	1	0.002365	0	0	0	0	0.031383	0	0	0	0	0.008036	0.015649	0.001993	0	0.028649	0.0374	0.002146	0.002088	Bacteria
OTU000580	66	1	0	0	0	10	1	2	0	7	15	2	2	10	0	2	3	3	8	0.002365	0	0	0	0.021057	0.002092	0.00425	0	0.013056	0.032932	0.004018	0.003912	0.019933	0	0.004093	0.005343	0.006438	0.016707	Bacteria	Firmicutes	Bacilli	RF39
OTU000581	66	0	0	25	0	0	0	0	0	0	0	1	3	5	7	2	3	12	8	0	0	0.05417	0	0	0	0	0	0	0	0.002009	0.005868	0.009966	0.012512	0.004093	0.005343	0.025752	0.016707	Bacteria	Actinobacteriota	Coriobacteriia	Coriobacteriales	Eggerthellaceae	Enterorhabdus
OTU000582	66	0	0	0	3	12	0	3	0	7	3	3	2	0	0	0	7	12	14	0	0	0	0.006054	0.025268	0	0.006374	0	0.013056	0.006586	0.006027	0.003912	0	0	0	0.012467	0.025752	0.029238	Bacteria
OTU000583	66	1	3	3	0	5	5	0	0	3	6	3	3	1	2	7	20	1	3	0.002365	0.008264	0.0065	0	0.010529	0.010461	0	0	0.005595	0.013173	0.006027	0.005868	0.001993	0.003575	0.014325	0.035619	0.002146	0.006265	Bacteria	Firmicutes	Clostridia	Lachnospirales	Lachnospiraceae
OTU000584	66	0	1	1	3	22	5	1	0	2	3	3	5	3	8	1	0	5	3	0	0.002755	0.002167	0.006054	0.046326	0.010461	0.002125	0	0.00373	0.006586	0.006027	0.00978	0.00598	0.014299	0.002046	0	0.01073	0.006265	Bacteria	Firmicutes	Bacilli	Lactobacillales	Lactobacillaceae	Lactobacillus
OTU000585	65	3	11	7	0	8	4	0	0	0	7	0	4	20	0	1	0	0	0	0.007094	0.030301	0.015168	0	0.016846	0.008369	0	0	0	0.015368	0	0.007824	0.039865	0	0.002046	0	0	0	Bacteria	Cyanobacteria	Vampirivibrionia	Gastranaerophilales
OTU000586	65	3	3	0	0	1	3	0	0	1	0	10	2	1	0	10	20	10	1	0.007094	0.008264	0	0	0.002106	0.006277	0	0	0.001865	0	0.020089	0.003912	0.001993	0	0.020464	0.035619	0.02146	0.002088	Bacteria	Firmicutes	Bacilli	Bacillales	Planococcaceae
OTU000587	65	5	3	0	0	0	8	0	3	0	2	0	1	0	27	3	5	8	0	0.011823	0.008264	0	0	0	0.016737	0	0.006675	0	0.004391	0	0.001956	0	0.048259	0.006139	0.008905	0.017168	0	Bacteria	Firmicutes	Clostridia	Oscillospirales	Ruminococcaceae
OTU000588	65	15	5	4	6	2	1	4	9	3	4	10	2	0	0	0	0	0	0	0.035468	0.013773	0.008667	0.012108	0.004211	0.002092	0.008499	0.020024	0.005595	0.008782	0.020089	0.003912	0	0	0	0	0	0	Bacteria	Spirochaetota	Spirochaetia	Spirochaetales	Spirochaetaceae	Treponema	bacterium_MD2012
OTU000589	65	7	0	0	8	0	6	5	0	6	21	3	0	1	0	0	0	7	1	0.016552	0	0	0.016145	0	0.012553	0.010624	0	0.011191	0.046105	0.006027	0	0.001993	0	0	0	0.015022	0.002088	Bacteria	Firmicutes	Clostridia	Oscillospirales	Ruminococcaceae	Ruminococcus	Ruminococcus_flavefaciens_MA2007
OTU000590	65	19	2	7	6	0	5	0	15	0	1	8	0	1	0	1	0	0	0	0.044926	0.005509	0.015168	0.012108	0	0.010461	0	0.033373	0	0.002195	0.016071	0	0.001993	0	0.002046	0	0	0	Bacteria	Bacteroidota	Bacteroidia	Bacteroidales	Prevotellaceae	Prevotellaceae_NK3B31_group
OTU000591	64	0	0	0	0	0	0	0	0	0	0	0	0	9	2	18	17	15	3	0	0	0	0	0	0	0	0	0	0	0	0	0.017939	0.003575	0.036835	0.030276	0.03219	0.006265	Bacteria
OTU000592	64	0	0	0	0	0	0	0	0	0	0	7	35	0	0	2	0	0	20	0	0	0	0	0	0	0	0	0	0	0.014062	0.068462	0	0	0.004093	0	0	0.041768	Bacteria	Firmicutes	Bacilli
OTU000593	64	2	3	3	7	16	5	4	4	1	1	1	14	0	1	1	0	0	1	0.004729	0.008264	0.0065	0.014127	0.033691	0.010461	0.008499	0.008899	0.001865	0.002195	0.002009	0.027385	0	0.001787	0.002046	0	0	0.002088	Bacteria	Firmicutes	Bacilli
OTU000594	64	7	5	6	3	1	5	0	3	10	12	1	1	4	0	1	0	3	2	0.016552	0.013773	0.013001	0.006054	0.002106	0.010461	0	0.006675	0.018651	0.026346	0.002009	0.001956	0.007973	0	0.002046	0	0.006438	0.004177	Bacteria	Firmicutes	Clostridia	Lachnospirales	Lachnospiraceae
OTU000595	64	3	0	0	0	0	0	0	0	0	2	5	6	0	0	12	28	4	4	0.007094	0	0	0	0	0	0	0	0	0.004391	0.010044	0.011736	0	0	0.024556	0.049866	0.008584	0.008354	Bacteria	Firmicutes	Bacilli	Bacillales	Planococcaceae
OTU000596	64	7	7	17	5	0	14	0	0	0	0	4	4	3	0	0	0	0	3	0.016552	0.019283	0.036836	0.01009	0	0.029291	0	0	0	0	0.008036	0.007824	0.00598	0	0	0	0	0.006265	Bacteria	Firmicutes	Clostridia	Clostridia_UCG-014
OTU000597	64	0	2	10	4	4	8	9	1	6	3	3	6	0	3	0	0	5	0	0	0.005509	0.021668	0.008072	0.008423	0.016737	0.019123	0.002225	0.011191	0.006586	0.006027	0.011736	0	0.005362	0	0	0.01073	0	Bacteria	Firmicutes	Clostridia	Oscillospirales
OTU000598	64	17	5	7	8	1	0	1	0	0	5	2	4	1	2	2	1	3	5	0.040197	0.013773	0.015168	0.016145	0.002106	0	0.002125	0	0	0.010977	0.004018	0.007824	0.001993	0.003575	0.004093	0.001781	0.006438	0.010442	Bacteria	Bacteroidota	Bacteroidia	Bacteroidales	Prevotellaceae
OTU000599	63	6	0	7	1	22	0	3	0	1	1	1	3	0	0	9	0	0	9	0.014187	0	0.015168	0.002018	0.046326	0	0.006374	0	0.001865	0.002195	0.002009	0.005868	0	0	0.018417	0	0	0.018796	Bacteria	Firmicutes	Bacilli	RF39
OTU000600	63	2	0	1	6	5	1	2	4	3	7	2	1	1	0	3	14	6	5	0.004729	0	0.002167	0.012108	0.010529	0.002092	0.00425	0.008899	0.005595	0.015368	0.004018	0.001956	0.001993	0	0.006139	0.024933	0.012876	0.010442	Bacteria	Firmicutes	Clostridia	Lachnospirales	Lachnospiraceae	Ruminococcus_torques_group
OTU000601	63	0	0	15	0	0	0	0	0	0	0	2	14	2	1	5	5	15	4	0	0	0.032502	0	0	0	0	0	0	0	0.004018	0.027385	0.003987	0.001787	0.010232	0.008905	0.03219	0.008354	Bacteria	Actinobacteriota	Coriobacteriia	Coriobacteriales	Eggerthellaceae
OTU000602	63	0	0	6	0	0	0	1	0	0	0	0	1	0	53	2	0	0	0	0	0	0.013001	0	0	0	0.002125	0	0	0	0	0.001956	0	0.094731	0.004093	0	0	0	Bacteria	Firmicutes
OTU000603	63	0	0	3	0	0	2	0	0	0	1	0	6	4	6	2	6	28	5	0	0	0.0065	0	0	0.004184	0	0	0	0.002195	0	0.011736	0.007973	0.010724	0.004093	0.010686	0.060088	0.010442	Bacteria	Bacteroidota	Bacteroidia	Bacteroidales	Marinifilaceae	Butyricimonas
OTU000604	63	0	0	11	0	0	0	0	0	0	0	0	6	0	2	3	0	12	29	0	0	0.023835	0	0	0	0	0	0	0	0	0.011736	0	0.003575	0.006139	0	0.025752	0.060564	Bacteria	Actinobacteriota	Coriobacteriia	Coriobacteriales	Atopobiaceae	Coriobacteriaceae_UCG-002
OTU000605	62	5	7	3	1	5	0	6	8	3	0	0	0	0	1	1	10	12	0	0.011823	0.019283	0.0065	0.002018	0.010529	0	0.012749	0.017799	0.005595	0	0	0	0	0.001787	0.002046	0.017809	0.025752	0	Bacteria	Firmicutes	Clostridia	Oscillospirales	Ruminococcaceae	Eubacterium_siraeum_group
OTU000606	62	1	0	0	0	1	0	2	0	0	1	0	2	0	0	26	1	15	13	0.002365	0	0	0	0.002106	0	0.00425	0	0	0.002195	0	0.003912	0	0	0.053206	0.001781	0.03219	0.02715	Bacteria	Actinobacteriota	Actinobacteria	Micrococcales	Brevibacteriaceae	Brevibacterium
OTU000607	62	2	4	6	2	2	13	4	5	2	9	8	1	1	2	0	0	1	0	0.004729	0.011019	0.013001	0.004036	0.004211	0.027198	0.008499	0.011124	0.00373	0.019759	0.016071	0.001956	0.001993	0.003575	0	0	0.002146	0	Bacteria	Spirochaetota	Spirochaetia	Spirochaetales	Spirochaetaceae	Treponema	bacterium_MD2012
OTU000608	62	4	15	3	4	0	7	0	6	0	5	4	1	3	0	2	2	1	5	0.009458	0.04132	0.0065	0.008072	0	0.014645	0	0.013349	0	0.010977	0.008036	0.001956	0.00598	0	0.004093	0.003562	0.002146	0.010442	Bacteria
OTU000609	62	8	5	12	8	0	2	4	1	1	7	9	2	2	0	0	0	0	1	0.018916	0.013773	0.026002	0.016145	0	0.004184	0.008499	0.002225	0.001865	0.015368	0.01808	0.003912	0.003987	0	0	0	0	0.002088	Bacteria	Spirochaetota	Spirochaetia	Spirochaetales	Spirochaetaceae	Treponema
OTU000610	62	3	0	2	0	1	0	0	0	0	7	7	2	19	0	3	11	3	4	0.007094	0	0.004334	0	0.002106	0	0	0	0	0.015368	0.014062	0.003912	0.037872	0	0.006139	0.01959	0.006438	0.008354	Bacteria	Firmicutes	Bacilli	Bacillales	Planococcaceae
OTU000611	61	2	1	0	7	16	6	0	0	0	1	2	3	5	0	11	5	2	0	0.004729	0.002755	0	0.014127	0.033691	0.012553	0	0	0	0.002195	0.004018	0.005868	0.009966	0	0.02251	0.008905	0.004292	0	Bacteria	Firmicutes	Bacilli	Lactobacillales	Lactobacillaceae	Lactobacillus
OTU000612	61	8	3	2	6	0	7	7	2	4	5	12	1	0	0	0	1	2	1	0.018916	0.008264	0.004334	0.012108	0	0.014645	0.014873	0.00445	0.00746	0.010977	0.024107	0.001956	0	0	0	0.001781	0.004292	0.002088	Bacteria	Firmicutes	Clostridia	Oscillospirales
OTU000613	60	0	5	9	0	6	3	3	0	5	6	0	3	0	2	0	7	6	5	0	0.013773	0.019501	0	0.012634	0.006277	0.006374	0	0.009326	0.013173	0	0.005868	0	0.003575	0	0.012467	0.012876	0.010442	Bacteria	Firmicutes	Clostridia
OTU000614	60	7	2	2	1	6	3	0	4	10	4	0	1	13	1	0	0	1	5	0.016552	0.005509	0.004334	0.002018	0.012634	0.006277	0	0.008899	0.018651	0.008782	0	0.001956	0.025912	0.001787	0	0	0.002146	0.010442	Bacteria	Firmicutes	Clostridia
OTU000615	60	3	4	0	0	11	2	2	1	6	2	1	3	0	0	15	0	0	10	0.007094	0.011019	0	0	0.023163	0.004184	0.00425	0.002225	0.011191	0.004391	0.002009	0.005868	0	0	0.030696	0	0	0.020884	Bacteria	Firmicutes	Clostridia	Oscillospirales	Eubacterium_coprostanoligenes_group
OTU000616	60	0	0	6	11	2	5	10	4	7	1	1	3	1	0	0	8	0	1	0	0	0.013001	0.022199	0.004211	0.010461	0.021248	0.008899	0.013056	0.002195	0.002009	0.005868	0.001993	0	0	0.014248	0	0.002088	Bacteria	Firmicutes	Clostridia	Christensenellales	Christensenellaceae	Christensenellaceae_R-7_group
OTU000617	59	2	0	3	4	1	5	7	7	17	7	6	0	0	0	0	0	0	0	0.004729	0	0.0065	0.008072	0.002106	0.010461	0.014873	0.015574	0.031707	0.015368	0.012053	0	0	0	0	0	0	0	Bacteria	Bacteroidota	Bacteroidia	Bacteroidales
OTU000618	59	7	3	2	0	13	0	4	2	2	6	1	3	0	0	10	2	2	2	0.016552	0.008264	0.004334	0	0.027374	0	0.008499	0.00445	0.00373	0.013173	0.002009	0.005868	0	0	0.020464	0.003562	0.004292	0.004177	Bacteria	Firmicutes	Clostridia
OTU000619	59	0	0	0	0	0	0	0	0	0	0	0	0	0	0	18	16	25	0	0	0	0	0	0	0	0	0	0	0	0	0	0	0	0.036835	0.028495	0.05365	0	Bacteria
OTU000620	59	0	0	4	0	0	0	0	0	0	0	4	1	15	14	9	1	1	10	0	0	0.008667	0	0	0	0	0	0	0	0.008036	0.001956	0.029899	0.025023	0.018417	0.001781	0.002146	0.020884	Bacteria	Bacteroidota	Bacteroidia	Bacteroidales	Muribaculaceae
OTU000621	59	0	0	0	0	1	0	0	0	0	0	0	0	0	2	15	41	0	0	0	0	0	0	0.002106	0	0	0	0	0	0	0	0	0.003575	0.030696	0.073019	0	0	Bacteria	Firmicutes	Clostridia	Lachnospirales	Lachnospiraceae	Blautia
OTU000622	59	7	16	3	0	1	6	0	13	3	1	3	2	0	0	1	0	2	1	0.016552	0.044075	0.0065	0	0.002106	0.012553	0	0.028923	0.005595	0.002195	0.006027	0.003912	0	0	0.002046	0	0.004292	0.002088	Bacteria	Firmicutes	Clostridia	Clostridia_UCG-014
OTU000623	59	5	0	0	9	14	0	1	0	0	1	0	17	0	0	0	1	4	7	0.011823	0	0	0.018163	0.02948	0	0.002125	0	0	0.002195	0	0.033253	0	0	0	0.001781	0.008584	0.014619	Archaea	Thermoplasmatota	Thermoplasmata	Methanomassiliicoccales	Methanomethylophilaceae	RumEn_M2
OTU000624	58	4	0	3	1	6	5	4	1	3	3	0	2	5	5	7	5	4	0	0.009458	0	0.0065	0.002018	0.012634	0.010461	0.008499	0.002225	0.005595	0.006586	0	0.003912	0.009966	0.008937	0.014325	0.008905	0.008584	0	Bacteria	Firmicutes	Clostridia
OTU000625	58	1	1	2	5	10	4	0	4	7	13	1	6	1	0	0	2	1	0	0.002365	0.002755	0.004334	0.01009	0.021057	0.008369	0	0.008899	0.013056	0.028541	0.002009	0.011736	0.001993	0	0	0.003562	0.002146	0	Bacteria	Firmicutes	Clostridia	Lachnospirales	Lachnospiraceae
OTU000626	58	14	0	6	5	5	0	1	0	4	5	1	1	6	0	0	6	0	4	0.033103	0	0.013001	0.01009	0.010529	0	0.002125	0	0.00746	0.010977	0.002009	0.001956	0.01196	0	0	0.010686	0	0.008354	Bacteria	Firmicutes	Clostridia	Peptostreptococcales-Tissierellales	Anaerovoracaceae
OTU000627	58	1	3	2	0	20	3	3	4	1	6	0	4	6	0	0	0	2	3	0.002365	0.008264	0.004334	0	0.042114	0.006277	0.006374	0.008899	0.001865	0.013173	0	0.007824	0.01196	0	0	0	0.004292	0.006265	Bacteria	Firmicutes	Bacilli
OTU000628	58	1	1	1	3	2	1	0	2	5	2	4	6	10	0	1	0	7	12	0.002365	0.002755	0.002167	0.006054	0.004211	0.002092	0	0.00445	0.009326	0.004391	0.008036	0.011736	0.019933	0	0.002046	0	0.015022	0.025061	Bacteria	Firmicutes	Clostridia	Christensenellales	Christensenellaceae	Christensenellaceae_R-7_group
OTU000629	58	0	0	16	0	0	0	0	0	0	0	1	2	15	20	3	0	0	1	0	0	0.034669	0	0	0	0	0	0	0	0.002009	0.003912	0.029899	0.035747	0.006139	0	0	0.002088	Bacteria	Bacteroidota	Bacteroidia	Bacteroidales	Muribaculaceae
OTU000630	58	7	4	1	8	2	2	6	3	4	1	0	1	6	5	2	3	3	0	0.016552	0.011019	0.002167	0.016145	0.004211	0.004184	0.012749	0.006675	0.00746	0.002195	0	0.001956	0.01196	0.008937	0.004093	0.005343	0.006438	0	Bacteria	Bacteroidota	Bacteroidia	Flavobacteriales	Flavobacteriaceae	Flavobacterium	Flavobacterium_succinicans
OTU000631	57	1	1	1	10	0	10	11	1	9	6	0	0	3	0	2	1	1	0	0.002365	0.002755	0.002167	0.020181	0	0.020922	0.023372	0.002225	0.016786	0.013173	0	0	0.00598	0	0.004093	0.001781	0.002146	0	Bacteria	Firmicutes	Clostridia	Lachnospirales	Lachnospiraceae
OTU000632	57	4	9	4	7	4	0	1	0	2	8	18	0	0	0	0	0	0	0	0.009458	0.024792	0.008667	0.014127	0.008423	0	0.002125	0	0.00373	0.017564	0.03616	0	0	0	0	0	0	0	Bacteria	Firmicutes	Clostridia	Lachnospirales	Lachnospiraceae
OTU000633	57	0	0	0	0	0	0	0	0	0	0	46	0	3	8	0	0	0	0	0	0	0	0	0	0	0	0	0	0	0.092408	0	0.00598	0.014299	0	0	0	0	Bacteria	Bacteroidota	Bacteroidia	Bacteroidales	Bacteroidaceae	Bacteroides
OTU000634	57	8	4	0	5	2	2	4	7	1	2	7	8	3	0	0	0	3	1	0.018916	0.011019	0	0.01009	0.004211	0.004184	0.008499	0.015574	0.001865	0.004391	0.014062	0.015649	0.00598	0	0	0	0.006438	0.002088	Bacteria
OTU000635	57	0	1	0	0	28	5	0	0	0	2	0	2	4	0	0	4	0	11	0	0.002755	0	0	0.05896	0.010461	0	0	0	0.004391	0	0.003912	0.007973	0	0	0.007124	0	0.022973	Bacteria	Verrucomicrobiota	Verrucomicrobiae	Verrucomicrobiales	Akkermansiaceae	Akkermansia
OTU000636	57	2	8	1	10	0	5	0	0	1	0	4	1	6	0	4	4	10	1	0.004729	0.022037	0.002167	0.020181	0	0.010461	0	0	0.001865	0	0.008036	0.001956	0.01196	0	0.008185	0.007124	0.02146	0.002088	Bacteria	Firmicutes	Clostridia	Oscillospirales	UCG-010
OTU000637	56	9	5	6	5	1	2	7	0	5	2	3	2	0	2	0	3	1	3	0.021281	0.013773	0.013001	0.01009	0.002106	0.004184	0.014873	0	0.009326	0.004391	0.006027	0.003912	0	0.003575	0	0.005343	0.002146	0.006265	Bacteria	Firmicutes	Clostridia	Oscillospirales	Butyricicoccaceae
OTU000638	56	0	0	0	0	0	0	0	0	0	0	0	1	13	38	0	4	0	0	0	0	0	0	0	0	0	0	0	0	0	0.001956	0.025912	0.06792	0	0.007124	0	0	Bacteria	Bacteroidota	Bacteroidia	Bacteroidales	Muribaculaceae	Muribaculum
OTU000639	56	0	0	0	0	0	0	0	0	0	0	2	31	1	0	0	0	0	22	0	0	0	0	0	0	0	0	0	0	0.004018	0.060638	0.001993	0	0	0	0	0.045945	Bacteria	Firmicutes	Bacilli
OTU000640	56	0	0	6	0	0	0	0	0	0	0	2	1	3	18	0	1	0	25	0	0	0.013001	0	0	0	0	0	0	0	0.004018	0.001956	0.00598	0.032173	0	0.001781	0	0.052211	Bacteria	Bacteroidota	Bacteroidia	Bacteroidales	Muribaculaceae
OTU000641	56	4	4	1	5	4	3	5	10	9	0	9	1	1	0	0	0	0	0	0.009458	0.011019	0.002167	0.01009	0.008423	0.006277	0.010624	0.022248	0.016786	0	0.01808	0.001956	0.001993	0	0	0	0	0	Bacteria	Bacteroidota	Bacteroidia	Bacteroidales
OTU000642	55	8	11	10	1	1	1	3	2	1	0	3	0	5	0	0	9	0	0	0.018916	0.030301	0.021668	0.002018	0.002106	0.002092	0.006374	0.00445	0.001865	0	0.006027	0	0.009966	0	0	0.016028	0	0	Bacteria	Firmicutes	Clostridia	Lachnospirales	Lachnospiraceae
OTU000643	55	5	3	6	0	0	0	0	0	0	0	10	1	0	0	13	12	3	2	0.011823	0.008264	0.013001	0	0	0	0	0	0	0	0.020089	0.001956	0	0	0.026603	0.021371	0.006438	0.004177	Bacteria	Firmicutes	Bacilli	Bacillales	Planococcaceae
OTU000644	55	1	12	2	8	0	3	2	4	3	13	2	1	0	0	0	0	4	0	0.002365	0.033056	0.004334	0.016145	0	0.006277	0.00425	0.008899	0.005595	0.028541	0.004018	0.001956	0	0	0	0	0.008584	0	Bacteria	Firmicutes	Clostridia	Oscillospirales	Ruminococcaceae
OTU000645	55	5	5	2	3	3	8	1	2	9	3	6	1	7	0	0	0	0	0	0.011823	0.013773	0.004334	0.006054	0.006317	0.016737	0.002125	0.00445	0.016786	0.006586	0.012053	0.001956	0.013953	0	0	0	0	0	Bacteria
OTU000646	55	0	0	0	13	9	0	0	0	0	0	0	32	0	0	0	0	1	0	0	0	0	0.026235	0.018951	0	0	0	0	0	0	0.062594	0	0	0	0	0.002146	0	Bacteria	Firmicutes	Clostridia	Clostridia_vadinBB60_group
OTU000647	55	0	0	25	0	0	0	0	0	0	0	1	3	3	10	10	0	2	1	0	0	0.05417	0	0	0	0	0	0	0	0.002009	0.005868	0.00598	0.017874	0.020464	0	0.004292	0.002088	Bacteria	Bacteroidota	Bacteroidia	Bacteroidales	Muribaculaceae
OTU000648	55	0	0	0	0	0	0	0	0	0	0	55	0	0	0	0	0	0	0	0	0	0	0	0	0	0	0	0	0	0.110488	0	0	0	0	0	0	0	Bacteria	Firmicutes	Bacilli	Bacillales	Planococcaceae	Sporosarcina	Bacillus_sp_OxB-1
OTU000649	54	5	1	1	4	0	9	3	1	2	3	0	12	3	0	0	2	3	5	0.011823	0.002755	0.002167	0.008072	0	0.01883	0.006374	0.002225	0.00373	0.006586	0	0.023473	0.00598	0	0	0.003562	0.006438	0.010442	Bacteria	Firmicutes	Clostridia	Monoglobales	Monoglobaceae	Monoglobus
OTU000650	54	2	1	0	0	1	12	5	4	0	2	5	6	5	0	1	3	3	4	0.004729	0.002755	0	0	0.002106	0.025106	0.010624	0.008899	0	0.004391	0.010044	0.011736	0.009966	0	0.002046	0.005343	0.006438	0.008354	Bacteria	Bacteroidota	Bacteroidia	Bacteroidales	Rikenellaceae	Rikenellaceae_RC9_gut_group
OTU000651	53	7	11	2	5	0	3	1	0	13	4	2	1	2	1	1	0	0	0	0.016552	0.030301	0.004334	0.01009	0	0.006277	0.002125	0	0.024246	0.008782	0.004018	0.001956	0.003987	0.001787	0.002046	0	0	0	Bacteria	Cyanobacteria	Vampirivibrionia	Gastranaerophilales	Clostridium_sp_K4410MGS-306
OTU000652	53	0	0	0	1	1	3	0	17	16	11	3	0	0	1	0	0	0	0	0	0	0	0.002018	0.002106	0.006277	0	0.037822	0.029842	0.02415	0.006027	0	0	0.001787	0	0	0	0	Bacteria	Firmicutes	Bacilli	Bacillales	Planococcaceae
OTU000653	53	13	1	4	0	0	0	0	0	0	0	7	4	1	0	3	10	6	4	0.030739	0.002755	0.008667	0	0	0	0	0	0	0	0.014062	0.007824	0.001993	0	0.006139	0.017809	0.012876	0.008354	Bacteria	Firmicutes	Bacilli	Bacillales	Planococcaceae
OTU000654	53	0	0	5	0	0	0	0	0	0	0	0	0	10	24	8	0	1	5	0	0	0.010834	0	0	0	0	0	0	0	0	0	0.019933	0.042897	0.016371	0	0.002146	0.010442	Bacteria	Firmicutes	Bacilli	Lactobacillales	Lactobacillaceae	Lactobacillus	Lactobacillus_intestinalis
OTU000655	53	0	0	10	0	0	0	0	0	0	0	1	9	11	2	6	2	2	10	0	0	0.021668	0	0	0	0	0	0	0	0.002009	0.017605	0.021926	0.003575	0.012278	0.003562	0.004292	0.020884	Bacteria	Bacteroidota	Bacteroidia	Bacteroidales	Muribaculaceae
OTU000656	53	9	12	2	9	1	2	0	3	5	1	1	2	3	0	0	0	0	3	0.021281	0.033056	0.004334	0.018163	0.002106	0.004184	0	0.006675	0.009326	0.002195	0.002009	0.003912	0.00598	0	0	0	0	0.006265	Bacteria
OTU000657	53	4	0	1	8	4	1	0	0	7	4	2	0	17	0	0	3	2	0	0.009458	0	0.002167	0.016145	0.008423	0.002092	0	0	0.013056	0.008782	0.004018	0	0.033885	0	0	0.005343	0.004292	0	Bacteria	Firmicutes	Clostridia
OTU000658	52	16	4	1	4	1	8	1	0	7	1	0	7	1	0	0	1	0	0	0.037832	0.011019	0.002167	0.008072	0.002106	0.016737	0.002125	0	0.013056	0.002195	0	0.013692	0.001993	0	0	0.001781	0	0	Bacteria	Firmicutes	Clostridia
OTU000659	52	0	0	11	0	0	0	0	0	0	0	2	1	7	17	4	4	0	6	0	0	0.023835	0	0	0	0	0	0	0	0.004018	0.001956	0.013953	0.030385	0.008185	0.007124	0	0.012531	Bacteria	Bacteroidota	Bacteroidia	Bacteroidales	Muribaculaceae
OTU000660	52	11	6	0	1	2	2	4	3	0	7	2	1	0	1	9	1	2	0	0.02601	0.016528	0	0.002018	0.004211	0.004184	0.008499	0.006675	0	0.015368	0.004018	0.001956	0	0.001787	0.018417	0.001781	0.004292	0	Bacteria	Firmicutes	Clostridia
OTU000661	52	0	0	0	0	0	0	0	0	0	0	40	0	0	0	0	1	4	7	0	0	0	0	0	0	0	0	0	0	0.080355	0	0	0	0	0.001781	0.008584	0.014619	Bacteria	Firmicutes	Bacilli	Lactobacillales	Carnobacteriaceae	Atopostipes
OTU000662	52	0	5	3	1	0	0	5	2	17	4	10	1	0	3	0	0	0	1	0	0.013773	0.0065	0.002018	0	0	0.010624	0.00445	0.031707	0.008782	0.020089	0.001956	0	0.005362	0	0	0	0.002088	Bacteria	Bacteroidota	Bacteroidia
OTU000663	51	9	11	6	1	1	0	1	1	5	5	4	0	1	0	6	0	0	0	0.021281	0.030301	0.013001	0.002018	0.002106	0	0.002125	0.002225	0.009326	0.010977	0.008036	0	0.001993	0	0.012278	0	0	0	Bacteria	Bacteroidota	Bacteroidia	Bacteroidales
OTU000664	51	0	0	0	0	0	0	0	0	0	0	1	2	0	46	0	2	0	0	0	0	0	0	0	0	0	0	0	0	0.002009	0.003912	0	0.082219	0	0.003562	0	0	Bacteria	Firmicutes	Clostridia	Lachnospirales	Lachnospiraceae	Lachnospiraceae_NK3A20_group
OTU000665	51	6	4	1	0	0	0	0	0	0	0	17	3	5	0	3	6	6	0	0.014187	0.011019	0.002167	0	0	0	0	0	0	0	0.034151	0.005868	0.009966	0	0.006139	0.010686	0.012876	0	Bacteria	Firmicutes
OTU000666	51	0	4	1	0	3	8	0	2	0	4	1	1	0	27	0	0	0	0	0	0.011019	0.002167	0	0.006317	0.016737	0	0.00445	0	0.008782	0.002009	0.001956	0	0.048259	0	0	0	0	Bacteria	Firmicutes	Clostridia	Oscillospirales	Ruminococcaceae
OTU000667	51	0	0	5	3	1	0	0	0	0	0	0	0	0	0	1	12	16	13	0	0	0.010834	0.006054	0.002106	0	0	0	0	0	0	0	0	0	0.002046	0.021371	0.034336	0.02715	Bacteria	Firmicutes	Clostridia	Oscillospirales
OTU000668	50	2	7	9	5	0	0	0	2	1	8	0	0	3	0	1	2	8	2	0.004729	0.019283	0.019501	0.01009	0	0	0	0.00445	0.001865	0.017564	0	0	0.00598	0	0.002046	0.003562	0.017168	0.004177	Bacteria	Firmicutes	Clostridia	Lachnospirales	Lachnospiraceae
OTU000669	50	6	0	0	4	8	3	5	5	2	6	4	5	0	1	0	1	0	0	0.014187	0	0	0.008072	0.016846	0.006277	0.010624	0.011124	0.00373	0.013173	0.008036	0.00978	0	0.001787	0	0.001781	0	0	Bacteria	Firmicutes	Clostridia	Lachnospirales	Lachnospiraceae	Lachnospiraceae_FCS020_group
OTU000670	50	0	0	3	0	0	0	0	0	0	0	2	0	20	17	6	0	0	2	0	0	0.0065	0	0	0	0	0	0	0	0.004018	0	0.039865	0.030385	0.012278	0	0	0.004177	Bacteria	Bacteroidota	Bacteroidia	Bacteroidales	Muribaculaceae
OTU000671	50	3	1	0	3	8	1	0	1	0	0	2	10	4	3	2	3	5	4	0.007094	0.002755	0	0.006054	0.016846	0.002092	0	0.002225	0	0	0.004018	0.019561	0.007973	0.005362	0.004093	0.005343	0.01073	0.008354	Bacteria	Firmicutes	Clostridia	Clostridiales	Clostridiaceae	Clostridium_sensu_stricto_6	Clostridium_bornimense
OTU000672	50	0	0	28	0	0	0	0	0	0	0	1	0	2	0	18	0	0	1	0	0	0.06067	0	0	0	0	0	0	0	0.002009	0	0.003987	0	0.036835	0	0	0.002088	Bacteria	Firmicutes	Clostridia	Clostridia_UCG-014
OTU000673	50	16	1	2	2	0	9	0	7	0	0	0	3	1	0	0	3	0	6	0.037832	0.002755	0.004334	0.004036	0	0.01883	0	0.015574	0	0	0	0.005868	0.001993	0	0	0.005343	0	0.012531	Bacteria	Bacteroidota	Bacteroidia	Bacteroidales	Bacteroidales_RF16_group
OTU000674	50	12	8	2	7	1	0	7	7	0	0	0	3	0	0	0	0	3	0	0.028374	0.022037	0.004334	0.014127	0.002106	0	0.014873	0.015574	0	0	0	0.005868	0	0	0	0	0.006438	0	Bacteria	Firmicutes	Clostridia	Clostridia_UCG-014
OTU000675	50	0	3	0	2	0	8	4	15	9	7	1	0	0	1	0	0	0	0	0	0.008264	0	0.004036	0	0.016737	0.008499	0.033373	0.016786	0.015368	0.002009	0	0	0.001787	0	0	0	0	Bacteria	Firmicutes
OTU000676	50	6	0	5	0	1	8	4	0	3	10	9	0	0	0	0	4	0	0	0.014187	0	0.010834	0	0.002106	0.016737	0.008499	0	0.005595	0.021955	0.01808	0	0	0	0	0.007124	0	0	Bacteria	Firmicutes	Clostridia	Oscillospirales	Ruminococcaceae	Eubacterium_siraeum_group
OTU000677	50	1	4	0	14	7	1	5	0	0	3	4	1	0	0	1	5	1	3	0.002365	0.011019	0	0.028253	0.01474	0.002092	0.010624	0	0	0.006586	0.008036	0.001956	0	0	0.002046	0.008905	0.002146	0.006265	Bacteria	Firmicutes	Clostridia	Christensenellales	Christensenellaceae	Christensenellaceae_R-7_group
OTU000678	49	4	0	1	1	6	7	0	1	7	20	2	0	0	0	0	0	0	0	0.009458	0	0.002167	0.002018	0.012634	0.014645	0	0.002225	0.013056	0.04391	0.004018	0	0	0	0	0	0	0	Bacteria	Firmicutes	Clostridia	Lachnospirales	Lachnospiraceae
OTU000679	49	0	0	12	0	0	0	0	0	0	0	0	0	19	8	4	1	2	3	0	0	0.026002	0	0	0	0	0	0	0	0	0	0.037872	0.014299	0.008185	0.001781	0.004292	0.006265	Bacteria	Bacteroidota	Bacteroidia	Bacteroidales	Muribaculaceae
OTU000680	49	0	0	0	5	0	0	1	0	0	6	4	5	0	1	3	9	4	11	0	0	0	0.01009	0	0	0.002125	0	0	0.013173	0.008036	0.00978	0	0.001787	0.006139	0.016028	0.008584	0.022973	Bacteria	Firmicutes	Clostridia	Oscillospirales
OTU000681	49	0	0	3	10	2	1	25	0	1	0	0	1	5	0	0	1	0	0	0	0	0.0065	0.020181	0.004211	0.002092	0.053119	0	0.001865	0	0	0.001956	0.009966	0	0	0.001781	0	0	Bacteria	Bacteroidota	Bacteroidia	Bacteroidales
OTU000682	49	1	0	0	4	0	0	13	7	5	6	7	3	2	0	0	0	1	0	0.002365	0	0	0.008072	0	0	0.027622	0.015574	0.009326	0.013173	0.014062	0.005868	0.003987	0	0	0	0.002146	0	Bacteria	Firmicutes	Bacilli	RF39
OTU000683	49	0	9	4	6	1	1	0	2	0	2	2	6	0	1	4	6	3	2	0	0.024792	0.008667	0.012108	0.002106	0.002092	0	0.00445	0	0.004391	0.004018	0.011736	0	0.001787	0.008185	0.010686	0.006438	0.004177	Bacteria	Firmicutes	Clostridia
OTU000684	49	0	0	12	0	0	0	0	0	0	0	0	1	0	0	1	1	20	14	0	0	0.026002	0	0	0	0	0	0	0	0	0.001956	0	0	0.002046	0.001781	0.04292	0.029238	Bacteria	Firmicutes	Bacilli	Erysipelotrichales	Erysipelotrichaceae
OTU000685	49	0	0	0	0	0	0	0	0	0	0	3	0	0	45	0	0	1	0	0	0	0	0	0	0	0	0	0	0	0.006027	0	0	0.080432	0	0	0.002146	0	Bacteria	Firmicutes	Negativicutes	Veillonellales-Selenomonadales	Selenomonadaceae	Mitsuokella
OTU000686	48	3	3	4	0	7	4	0	3	4	4	0	3	0	5	0	4	4	0	0.007094	0.008264	0.008667	0	0.01474	0.008369	0	0.006675	0.00746	0.008782	0	0.005868	0	0.008937	0	0.007124	0.008584	0	Bacteria	Firmicutes
OTU000687	48	1	2	0	4	3	0	0	0	0	0	0	2	0	0	6	4	9	17	0.002365	0.005509	0	0.008072	0.006317	0	0	0	0	0	0	0.003912	0	0	0.012278	0.007124	0.019314	0.035503	Bacteria	Firmicutes	Clostridia	Monoglobales	Monoglobaceae	Monoglobus
OTU000688	48	0	0	2	0	6	3	3	0	3	8	0	6	0	3	7	0	4	3	0	0	0.004334	0	0.012634	0.006277	0.006374	0	0.005595	0.017564	0	0.011736	0	0.005362	0.014325	0	0.008584	0.006265	Bacteria	Actinobacteriota	Actinobacteria	Corynebacteriales
OTU000689	48	5	0	0	0	0	5	1	3	2	0	2	8	0	0	7	6	0	9	0.011823	0	0	0	0	0.010461	0.002125	0.006675	0.00373	0	0.004018	0.015649	0	0	0.014325	0.010686	0	0.018796	Bacteria	Firmicutes	Clostridia	Lachnospirales	Lachnospiraceae
OTU000690	48	0	1	6	11	2	1	0	3	0	2	0	0	0	22	0	0	0	0	0	0.002755	0.013001	0.022199	0.004211	0.002092	0	0.006675	0	0.004391	0	0	0	0.039322	0	0	0	0	Bacteria	Firmicutes	Clostridia	Lachnospirales	Lachnospiraceae	Eubacterium_eligens_group
OTU000691	48	1	3	0	0	2	8	3	0	3	4	10	3	4	0	1	2	2	2	0.002365	0.008264	0	0	0.004211	0.016737	0.006374	0	0.005595	0.008782	0.020089	0.005868	0.007973	0	0.002046	0.003562	0.004292	0.004177	Bacteria	Firmicutes	Clostridia	Oscillospirales
OTU000692	48	10	3	3	2	0	0	5	21	0	1	1	0	1	0	1	0	0	0	0.023645	0.008264	0.0065	0.004036	0	0	0.010624	0.046722	0	0.002195	0.002009	0	0.001993	0	0.002046	0	0	0	Bacteria
OTU000693	48	0	0	0	0	0	0	0	0	0	0	42	4	0	0	2	0	0	0	0	0	0	0	0	0	0	0	0	0	0.084373	0.007824	0	0	0.004093	0	0	0	Bacteria
OTU000694	48	3	8	3	8	1	6	0	0	0	1	1	9	0	0	1	2	4	1	0.007094	0.022037	0.0065	0.016145	0.002106	0.012553	0	0	0	0.002195	0.002009	0.017605	0	0	0.002046	0.003562	0.008584	0.002088	Bacteria	Firmicutes	Clostridia
OTU000695	48	2	0	0	1	2	7	0	3	3	0	2	3	2	10	1	7	5	0	0.004729	0	0	0.002018	0.004211	0.014645	0	0.006675	0.005595	0	0.004018	0.005868	0.003987	0.017874	0.002046	0.012467	0.01073	0	Bacteria	Firmicutes	Clostridia	Peptostreptococcales-Tissierellales	Peptostreptococcaceae
OTU000696	48	2	4	3	8	1	3	20	0	0	2	4	1	0	0	0	0	0	0	0.004729	0.011019	0.0065	0.016145	0.002106	0.006277	0.042495	0	0	0.004391	0.008036	0.001956	0	0	0	0	0	0	Bacteria	Bacteroidota	Bacteroidia	Bacteroidales	Tannerellaceae	Parabacteroides	Porphyromonadaceae_bacterium_DJF_B175
OTU000697	48	4	1	0	0	3	5	4	8	0	1	6	1	0	0	0	3	1	11	0.009458	0.002755	0	0	0.006317	0.010461	0.008499	0.017799	0	0.002195	0.012053	0.001956	0	0	0	0.005343	0.002146	0.022973	Bacteria	Firmicutes	Clostridia	Oscillospirales	Oscillospiraceae	Oscillibacter
OTU000698	48	3	5	4	0	6	0	0	1	0	0	1	3	0	0	9	11	2	3	0.007094	0.013773	0.008667	0	0.012634	0	0	0.002225	0	0	0.002009	0.005868	0	0	0.018417	0.01959	0.004292	0.006265	Bacteria	Firmicutes	Clostridia	Peptostreptococcales-Tissierellales	Anaerovoracaceae
OTU000699	47	2	8	3	19	2	3	1	2	3	0	0	1	0	0	0	0	0	3	0.004729	0.022037	0.0065	0.038344	0.004211	0.006277	0.002125	0.00445	0.005595	0	0	0.001956	0	0	0	0	0	0.006265	Bacteria	Firmicutes	Clostridia	Oscillospirales	Ruminococcaceae	Ruminococcus
OTU000700	47	0	2	2	0	0	1	1	4	8	0	1	1	26	0	1	0	0	0	0	0.005509	0.004334	0	0	0.002092	0.002125	0.008899	0.014921	0	0.002009	0.001956	0.051825	0	0.002046	0	0	0	Bacteria	Spirochaetota	Spirochaetia	Spirochaetales	Spirochaetaceae	Treponema
OTU000701	47	1	4	7	2	1	4	5	1	7	2	3	2	5	0	0	0	2	1	0.002365	0.011019	0.015168	0.004036	0.002106	0.008369	0.010624	0.002225	0.013056	0.004391	0.006027	0.003912	0.009966	0	0	0	0.004292	0.002088	Bacteria	Cyanobacteria	Vampirivibrionia	Gastranaerophilales
OTU000702	47	0	2	0	6	1	0	1	1	1	0	0	6	0	4	2	15	7	1	0	0.005509	0	0.012108	0.002106	0	0.002125	0.002225	0.001865	0	0	0.011736	0	0.007149	0.004093	0.026714	0.015022	0.002088	Bacteria	Firmicutes	Clostridia	Lachnospirales	Lachnospiraceae	Acetitomaculum
OTU000703	47	4	4	4	1	0	4	0	0	12	8	5	1	0	1	1	0	0	2	0.009458	0.011019	0.008667	0.002018	0	0.008369	0	0	0.022381	0.017564	0.010044	0.001956	0	0.001787	0.002046	0	0	0.004177	Bacteria	Firmicutes	Clostridia
OTU000704	47	5	0	0	1	4	2	3	0	4	3	2	4	3	0	4	7	0	5	0.011823	0	0	0.002018	0.008423	0.004184	0.006374	0	0.00746	0.006586	0.004018	0.007824	0.00598	0	0.008185	0.012467	0	0.010442	Bacteria	Firmicutes	Clostridia	Lachnospirales	Defluviitaleaceae	Defluviitaleaceae_UCG-011
OTU000705	47	3	5	2	0	0	0	0	0	0	2	31	1	0	0	2	1	0	0	0.007094	0.013773	0.004334	0	0	0	0	0	0	0.004391	0.062275	0.001956	0	0	0.004093	0.001781	0	0	Bacteria	Firmicutes
OTU000706	47	2	7	2	4	0	5	4	0	3	1	0	5	3	0	1	0	0	10	0.004729	0.019283	0.004334	0.008072	0	0.010461	0.008499	0	0.005595	0.002195	0	0.00978	0.00598	0	0.002046	0	0	0.020884	Bacteria	Firmicutes	Clostridia	Lachnospirales	Lachnospiraceae
OTU000707	47	1	1	3	4	7	1	1	0	1	1	4	2	1	1	6	6	1	6	0.002365	0.002755	0.0065	0.008072	0.01474	0.002092	0.002125	0	0.001865	0.002195	0.008036	0.003912	0.001993	0.001787	0.012278	0.010686	0.002146	0.012531	Bacteria	Firmicutes	Clostridia	Peptostreptococcales-Tissierellales	Anaerovoracaceae	Family_XIII_AD3011_group
OTU000708	47	6	0	2	3	4	6	5	4	0	3	2	0	3	0	0	0	4	5	0.014187	0	0.004334	0.006054	0.008423	0.012553	0.010624	0.008899	0	0.006586	0.004018	0	0.00598	0	0	0	0.008584	0.010442	Bacteria	Firmicutes	Clostridia	Oscillospirales	Ruminococcaceae
OTU000709	47	0	0	0	0	1	2	6	4	6	7	1	2	3	7	6	1	0	1	0	0	0	0	0.002106	0.004184	0.012749	0.008899	0.011191	0.015368	0.002009	0.003912	0.00598	0.012512	0.012278	0.001781	0	0.002088	Bacteria	Firmicutes	Bacilli	Bacillales	Planococcaceae
OTU000710	47	4	2	2	0	1	6	0	1	16	7	1	3	0	0	0	2	1	1	0.009458	0.005509	0.004334	0	0.002106	0.012553	0	0.002225	0.029842	0.015368	0.002009	0.005868	0	0	0	0.003562	0.002146	0.002088	Bacteria	Firmicutes	Bacilli	RF39
OTU000711	47	0	0	0	0	0	4	14	5	17	0	0	0	5	1	0	0	1	0	0	0	0	0	0	0.008369	0.029747	0.011124	0.031707	0	0	0	0.009966	0.001787	0	0	0.002146	0	Bacteria	Firmicutes	Bacilli	Bacillales	Planococcaceae
OTU000712	47	4	0	1	5	6	0	3	9	3	3	0	2	0	1	2	5	1	2	0.009458	0	0.002167	0.01009	0.012634	0	0.006374	0.020024	0.005595	0.006586	0	0.003912	0	0.001787	0.004093	0.008905	0.002146	0.004177	Bacteria	Firmicutes	Bacilli	RF39
OTU000713	46	0	0	0	0	0	0	0	0	0	0	0	0	41	5	0	0	0	0	0	0	0	0	0	0	0	0	0	0	0	0	0.081724	0.008937	0	0	0	0	Bacteria	Bacteroidota	Bacteroidia	Bacteroidales	Rikenellaceae	Rikenella
OTU000714	46	6	0	5	0	9	0	0	0	8	5	2	0	6	0	0	0	0	5	0.014187	0	0.010834	0	0.018951	0	0	0	0.014921	0.010977	0.004018	0	0.01196	0	0	0	0	0.010442	Bacteria	Firmicutes	Clostridia	Oscillospirales	Ruminococcaceae	UCG-001
OTU000715	46	0	0	0	1	11	1	0	2	0	3	1	0	2	12	0	1	9	3	0	0	0	0.002018	0.023163	0.002092	0	0.00445	0	0.006586	0.002009	0	0.003987	0.021448	0	0.001781	0.019314	0.006265	Bacteria	Firmicutes
OTU000716	46	1	2	0	10	4	2	0	0	4	2	8	2	5	4	1	0	1	0	0.002365	0.005509	0	0.020181	0.008423	0.004184	0	0	0.00746	0.004391	0.016071	0.003912	0.009966	0.007149	0.002046	0	0.002146	0	Bacteria	Spirochaetota	Spirochaetia	Spirochaetales	Spirochaetaceae	Treponema	Treponema_berlinense
OTU000717	46	1	2	1	11	7	0	1	0	0	5	0	1	0	0	8	3	6	0	0.002365	0.005509	0.002167	0.022199	0.01474	0	0.002125	0	0	0.010977	0	0.001956	0	0	0.016371	0.005343	0.012876	0	Bacteria	Verrucomicrobiota	Kiritimatiellae	WCHB1-41
OTU000718	46	0	0	6	0	0	0	0	0	0	0	1	6	5	12	5	5	4	2	0	0	0.013001	0	0	0	0	0	0	0	0.002009	0.011736	0.009966	0.021448	0.010232	0.008905	0.008584	0.004177	Bacteria	Firmicutes	Bacilli	Bacillales	Bacillaceae	Bacillus
OTU000719	46	0	0	0	0	0	0	0	0	0	0	0	4	2	12	0	5	0	23	0	0	0	0	0	0	0	0	0	0	0	0.007824	0.003987	0.021448	0	0.008905	0	0.048034	Bacteria	Bacteroidota	Bacteroidia	Bacteroidales	Muribaculaceae
OTU000720	46	23	0	21	0	1	0	0	0	0	1	0	0	0	0	0	0	0	0	0.054384	0	0.045503	0	0.002106	0	0	0	0	0.002195	0	0	0	0	0	0	0	0	Bacteria	Bacteroidota	Bacteroidia	Bacteroidales	Bacteroidales_RF16_group
OTU000721	46	5	0	1	4	0	2	1	3	9	3	5	0	13	0	0	0	0	0	0.011823	0	0.002167	0.008072	0	0.004184	0.002125	0.006675	0.016786	0.006586	0.010044	0	0.025912	0	0	0	0	0	Bacteria	Firmicutes	Clostridia	Lachnospirales	Lachnospiraceae
OTU000722	46	0	0	0	0	2	0	1	2	6	0	0	7	0	0	3	3	1	21	0	0	0	0	0.004211	0	0.002125	0.00445	0.011191	0	0	0.013692	0	0	0.006139	0.005343	0.002146	0.043857	Bacteria	Patescibacteria	Saccharimonadia	Saccharimonadales
OTU000723	45	0	0	1	0	0	0	0	0	0	0	3	0	12	9	6	3	8	3	0	0	0.002167	0	0	0	0	0	0	0	0.006027	0	0.023919	0.016086	0.012278	0.005343	0.017168	0.006265	Bacteria	Deferribacterota	Deferribacteres	Deferribacterales	Deferribacteraceae	Mucispirillum	Mucispirillum_schaedleri
OTU000724	45	14	9	7	3	0	0	0	1	4	0	2	3	2	0	0	0	0	0	0.033103	0.024792	0.015168	0.006054	0	0	0	0.002225	0.00746	0	0.004018	0.005868	0.003987	0	0	0	0	0	Bacteria	Spirochaetota	Spirochaetia	Spirochaetales	Spirochaetaceae	Treponema
OTU000725	45	0	8	1	8	0	8	2	3	3	5	7	0	0	0	0	0	0	0	0	0.022037	0.002167	0.016145	0	0.016737	0.00425	0.006675	0.005595	0.010977	0.014062	0	0	0	0	0	0	0	Bacteria	Firmicutes	Clostridia	Oscillospirales	Ruminococcaceae	Ruminococcus
OTU000726	45	6	3	8	3	1	0	2	0	3	0	3	2	0	0	2	6	4	2	0.014187	0.008264	0.017334	0.006054	0.002106	0	0.00425	0	0.005595	0	0.006027	0.003912	0	0	0.004093	0.010686	0.008584	0.004177	Bacteria	Firmicutes	Clostridia	Christensenellales	Christensenellaceae	Christensenellaceae_R-7_group
OTU000727	45	2	6	3	2	3	1	3	0	5	2	1	4	0	1	1	4	4	3	0.004729	0.016528	0.0065	0.004036	0.006317	0.002092	0.006374	0	0.009326	0.004391	0.002009	0.007824	0	0.001787	0.002046	0.007124	0.008584	0.006265	Bacteria	Firmicutes	Clostridia	Christensenellales	Christensenellaceae
OTU000728	45	3	4	2	0	4	0	1	2	10	5	5	6	3	0	0	0	0	0	0.007094	0.011019	0.004334	0	0.008423	0	0.002125	0.00445	0.018651	0.010977	0.010044	0.011736	0.00598	0	0	0	0	0	Bacteria	Firmicutes	Bacilli	RF39
OTU000729	45	2	0	2	3	0	0	4	6	6	12	1	7	0	1	0	0	1	0	0.004729	0	0.004334	0.006054	0	0	0.008499	0.013349	0.011191	0.026346	0.002009	0.013692	0	0.001787	0	0	0.002146	0	Bacteria	Bacteroidota	Bacteroidia	Bacteroidales	Prevotellaceae	Prevotellaceae_UCG-001
OTU000730	45	7	0	0	2	17	1	2	7	0	9	0	0	0	0	0	0	0	0	0.016552	0	0	0.004036	0.035797	0.002092	0.00425	0.015574	0	0.019759	0	0	0	0	0	0	0	0	Bacteria	Verrucomicrobiota	Kiritimatiellae	WCHB1-41
OTU000731	45	1	2	1	4	0	2	1	0	5	11	2	2	0	0	4	4	4	2	0.002365	0.005509	0.002167	0.008072	0	0.004184	0.002125	0	0.009326	0.02415	0.004018	0.003912	0	0	0.008185	0.007124	0.008584	0.004177	Bacteria	Firmicutes	Clostridia
OTU000732	45	4	0	2	0	5	0	0	0	0	0	0	2	3	2	4	8	0	15	0.009458	0	0.004334	0	0.010529	0	0	0	0	0	0	0.003912	0.00598	0.003575	0.008185	0.014248	0	0.031326	Bacteria	Bacteroidota	Bacteroidia	Bacteroidales	Rikenellaceae	Rikenellaceae_RC9_gut_group
OTU000733	44	1	6	0	1	6	0	0	0	0	7	7	3	3	1	0	1	0	8	0.002365	0.016528	0	0.002018	0.012634	0	0	0	0	0.015368	0.014062	0.005868	0.00598	0.001787	0	0.001781	0	0.016707	Bacteria	Firmicutes	Clostridia	Clostridia_UCG-014
OTU000734	44	3	4	2	1	0	0	0	0	1	2	0	9	0	0	3	8	6	5	0.007094	0.011019	0.004334	0.002018	0	0	0	0	0.001865	0.004391	0	0.017605	0	0	0.006139	0.014248	0.012876	0.010442	Bacteria	Firmicutes	Clostridia
OTU000735	44	7	0	5	1	0	12	1	2	0	0	4	8	3	0	0	0	0	1	0.016552	0	0.010834	0.002018	0	0.025106	0.002125	0.00445	0	0	0.008036	0.015649	0.00598	0	0	0	0	0.002088	Bacteria	Firmicutes	Clostridia	Clostridia_vadinBB60_group
OTU000736	44	0	0	6	0	0	0	0	0	0	0	0	1	5	15	2	2	11	2	0	0	0.013001	0	0	0	0	0	0	0	0	0.001956	0.009966	0.026811	0.004093	0.003562	0.023606	0.004177	Bacteria	Firmicutes	Bacilli	Erysipelotrichales	Erysipelatoclostridiaceae	Erysipelatoclostridium
OTU000737	44	1	4	0	0	0	1	0	1	4	7	11	2	2	0	0	0	5	6	0.002365	0.011019	0	0	0	0.002092	0	0.002225	0.00746	0.015368	0.022098	0.003912	0.003987	0	0	0	0.01073	0.012531	Bacteria	Firmicutes	Clostridia	Lachnospirales	Lachnospiraceae
OTU000738	44	1	0	9	0	5	0	2	0	0	0	6	6	1	4	0	2	5	3	0.002365	0	0.019501	0	0.010529	0	0.00425	0	0	0	0.012053	0.011736	0.001993	0.007149	0	0.003562	0.01073	0.006265	Bacteria	Firmicutes	Clostridia	Clostridia_UCG-014
OTU000739	44	1	1	0	0	0	5	3	11	11	3	0	0	5	4	0	0	0	0	0.002365	0.002755	0	0	0	0.010461	0.006374	0.024473	0.020516	0.006586	0	0	0.009966	0.007149	0	0	0	0	Bacteria
OTU000740	44	0	0	1	0	0	0	0	4	0	0	5	0	3	24	3	3	0	1	0	0	0.002167	0	0	0	0	0.008899	0	0	0.010044	0	0.00598	0.042897	0.006139	0.005343	0	0.002088	Bacteria	Bacteroidota	Bacteroidia	Bacteroidales	Rikenellaceae
OTU000741	44	0	3	0	4	2	9	18	0	0	0	0	5	0	0	0	0	0	3	0	0.008264	0	0.008072	0.004211	0.01883	0.038246	0	0	0	0	0.00978	0	0	0	0	0	0.006265	Bacteria	Spirochaetota	Spirochaetia	Spirochaetales	Spirochaetaceae	Treponema
OTU000742	43	0	7	2	0	8	8	5	5	2	0	0	0	0	3	1	0	2	0	0	0.019283	0.004334	0	0.016846	0.016737	0.010624	0.011124	0.00373	0	0	0	0	0.005362	0.002046	0	0.004292	0	Bacteria	Firmicutes	Clostridia	Lachnospirales	Lachnospiraceae	Lachnospiraceae_NK4A136_group
OTU000743	43	0	10	3	5	0	0	2	3	0	0	2	1	0	2	0	0	7	8	0	0.027547	0.0065	0.01009	0	0	0.00425	0.006675	0	0	0.004018	0.001956	0	0.003575	0	0	0.015022	0.016707	Bacteria	Bacteroidota	Bacteroidia	Bacteroidales	Prevotellaceae	Prevotella
OTU000744	43	6	0	4	6	2	1	0	0	1	5	0	3	2	0	6	4	1	2	0.014187	0	0.008667	0.012108	0.004211	0.002092	0	0	0.001865	0.010977	0	0.005868	0.003987	0	0.012278	0.007124	0.002146	0.004177	Bacteria	Firmicutes	Clostridia	Oscillospirales	UCG-010
OTU000745	43	0	0	0	0	0	0	0	0	0	0	0	0	6	2	11	20	4	0	0	0	0	0	0	0	0	0	0	0	0	0	0.01196	0.003575	0.02251	0.035619	0.008584	0	Bacteria
OTU000746	42	1	0	1	0	0	0	0	0	0	0	4	0	6	24	2	0	1	3	0.002365	0	0.002167	0	0	0	0	0	0	0	0.008036	0	0.01196	0.042897	0.004093	0	0.002146	0.006265	Bacteria	Bacteroidota	Bacteroidia	Bacteroidales	Muribaculaceae
OTU000747	42	0	0	1	0	0	0	0	0	0	0	0	0	9	5	9	1	6	11	0	0	0.002167	0	0	0	0	0	0	0	0	0	0.017939	0.008937	0.018417	0.001781	0.012876	0.022973	Bacteria
OTU000748	42	0	0	4	0	0	0	0	0	0	0	1	3	1	9	9	6	5	4	0	0	0.008667	0	0	0	0	0	0	0	0.002009	0.005868	0.001993	0.016086	0.018417	0.010686	0.01073	0.008354	Bacteria	Firmicutes	Bacilli	Erysipelotrichales	Erysipelatoclostridiaceae	Erysipelatoclostridium
OTU000749	42	11	1	1	1	0	1	0	6	16	0	0	0	2	0	3	0	0	0	0.02601	0.002755	0.002167	0.002018	0	0.002092	0	0.013349	0.029842	0	0	0	0.003987	0	0.006139	0	0	0	Bacteria
OTU000750	42	0	1	3	7	11	2	2	0	0	2	0	2	0	0	3	0	5	4	0	0.002755	0.0065	0.014127	0.023163	0.004184	0.00425	0	0	0.004391	0	0.003912	0	0	0.006139	0	0.01073	0.008354	Bacteria	Firmicutes	Clostridia	Oscillospirales	Butyricicoccaceae	UCG-008
OTU000751	42	0	0	7	1	0	0	0	0	0	0	0	2	4	4	23	0	0	1	0	0	0.015168	0.002018	0	0	0	0	0	0	0	0.003912	0.007973	0.007149	0.047067	0	0	0.002088	Bacteria	Bacteroidota	Bacteroidia	Bacteroidales	Muribaculaceae
OTU000752	42	3	3	0	7	2	4	3	3	1	3	1	2	1	2	2	1	3	1	0.007094	0.008264	0	0.014127	0.004211	0.008369	0.006374	0.006675	0.001865	0.006586	0.002009	0.003912	0.001993	0.003575	0.004093	0.001781	0.006438	0.002088	Bacteria	Bacteroidota	Bacteroidia	Flavobacteriales	Flavobacteriaceae	Flavobacterium
OTU000753	42	0	0	1	0	0	0	0	0	0	0	5	2	2	2	7	10	8	5	0	0	0.002167	0	0	0	0	0	0	0	0.010044	0.003912	0.003987	0.003575	0.014325	0.017809	0.017168	0.010442	Bacteria	Firmicutes	Bacilli	Erysipelotrichales	Erysipelotrichaceae	Clostridium_innocuum_group
OTU000754	42	1	0	1	11	1	10	4	0	2	0	3	0	0	0	0	1	3	5	0.002365	0	0.002167	0.022199	0.002106	0.020922	0.008499	0	0.00373	0	0.006027	0	0	0	0	0.001781	0.006438	0.010442	Bacteria	Firmicutes	Clostridia	Oscillospirales	UCG-010	bacterium_enrichment_culture_clone_BBMC-9
OTU000755	42	4	1	2	0	12	6	0	1	0	1	1	1	3	3	3	0	0	4	0.009458	0.002755	0.004334	0	0.025268	0.012553	0	0.002225	0	0.002195	0.002009	0.001956	0.00598	0.005362	0.006139	0	0	0.008354	Bacteria	Firmicutes	Clostridia	Clostridia_UCG-014
OTU000756	42	0	0	0	0	0	0	0	0	0	0	6	0	7	25	0	0	0	4	0	0	0	0	0	0	0	0	0	0	0.012053	0	0.013953	0.044684	0	0	0	0.008354	Bacteria	Bacteroidota	Bacteroidia	Bacteroidales	Muribaculaceae
OTU000757	42	1	6	3	6	2	7	0	0	0	14	0	2	0	0	0	0	0	1	0.002365	0.016528	0.0065	0.012108	0.004211	0.014645	0	0	0	0.030737	0	0.003912	0	0	0	0	0	0.002088	Bacteria	Firmicutes	Clostridia	Monoglobales	Monoglobaceae	Monoglobus
OTU000758	41	0	0	12	0	0	0	0	0	0	0	4	2	0	1	0	1	18	3	0	0	0.026002	0	0	0	0	0	0	0	0.008036	0.003912	0	0.001787	0	0.001781	0.038628	0.006265	Bacteria	Actinobacteriota	Coriobacteriia	Coriobacteriales	Eggerthellaceae	Parvibacter
OTU000759	41	10	1	0	0	6	0	0	0	5	0	5	4	3	6	1	0	0	0	0.023645	0.002755	0	0	0.012634	0	0	0	0.009326	0	0.010044	0.007824	0.00598	0.010724	0.002046	0	0	0	Bacteria	Firmicutes	Clostridia	Monoglobales	Monoglobaceae	Monoglobus
OTU000760	41	2	7	2	1	0	0	5	2	14	5	2	1	0	0	0	0	0	0	0.004729	0.019283	0.004334	0.002018	0	0	0.010624	0.00445	0.026112	0.010977	0.004018	0.001956	0	0	0	0	0	0	Bacteria
OTU000761	41	17	0	1	2	0	3	0	5	0	12	0	0	0	0	1	0	0	0	0.040197	0	0.002167	0.004036	0	0.006277	0	0.011124	0	0.026346	0	0	0	0	0.002046	0	0	0	Bacteria	Bacteroidota	Bacteroidia	Bacteroidales
OTU000762	41	1	6	0	2	5	1	0	2	8	6	6	0	0	0	0	1	0	3	0.002365	0.016528	0	0.004036	0.010529	0.002092	0	0.00445	0.014921	0.013173	0.012053	0	0	0	0	0.001781	0	0.006265	Bacteria	Bacteroidota	Bacteroidia	Bacteroidales
OTU000763	41	4	2	5	3	0	5	5	0	3	0	0	7	7	0	0	0	0	0	0.009458	0.005509	0.010834	0.006054	0	0.010461	0.010624	0	0.005595	0	0	0.013692	0.013953	0	0	0	0	0	Bacteria	Firmicutes	Clostridia
OTU000764	41	7	1	1	4	0	0	10	0	1	0	3	11	0	0	0	2	0	1	0.016552	0.002755	0.002167	0.008072	0	0	0.021248	0	0.001865	0	0.006027	0.021517	0	0	0	0.003562	0	0.002088	Bacteria	Bacteroidota	Bacteroidia	Bacteroidales	Bacteroidaceae	Bacteroides	Bacteroides_caecigallinarum
OTU000765	41	0	3	1	0	0	0	0	9	2	0	5	10	3	0	2	5	0	1	0	0.008264	0.002167	0	0	0	0	0.020024	0.00373	0	0.010044	0.019561	0.00598	0	0.004093	0.008905	0	0.002088	Bacteria	Firmicutes	Clostridia	Oscillospirales	UCG-010
OTU000766	41	0	0	0	0	6	0	0	2	0	0	2	5	0	1	5	3	6	11	0	0	0	0	0.012634	0	0	0.00445	0	0	0.004018	0.00978	0	0.001787	0.010232	0.005343	0.012876	0.022973	Bacteria	Firmicutes	Bacilli	Staphylococcales	Staphylococcaceae	Jeotgalicoccus
OTU000767	41	0	0	0	0	0	0	0	0	0	0	0	0	7	4	7	16	7	0	0	0	0	0	0	0	0	0	0	0	0	0	0.013953	0.007149	0.014325	0.028495	0.015022	0	Bacteria	Firmicutes	Bacilli	Lactobacillales	Lactobacillaceae	Lactobacillus
OTU000768	40	1	0	2	2	6	4	0	0	5	12	1	4	1	0	0	0	0	2	0.002365	0	0.004334	0.004036	0.012634	0.008369	0	0	0.009326	0.026346	0.002009	0.007824	0.001993	0	0	0	0	0.004177	Bacteria	Firmicutes	Clostridia	Oscillospirales	Oscillospiraceae
OTU000769	40	0	0	0	3	0	0	9	1	0	7	2	3	0	0	2	0	6	7	0	0	0	0.006054	0	0	0.019123	0.002225	0	0.015368	0.004018	0.005868	0	0	0.004093	0	0.012876	0.014619	Bacteria	Bacteroidota	Bacteroidia	Bacteroidales	Prevotellaceae	Alloprevotella
OTU000770	40	3	2	5	0	2	0	12	1	0	2	2	3	0	0	2	0	4	2	0.007094	0.005509	0.010834	0	0.004211	0	0.025497	0.002225	0	0.004391	0.004018	0.005868	0	0	0.004093	0	0.008584	0.004177	Bacteria	Firmicutes	Clostridia
OTU000771	40	0	0	0	3	14	2	0	1	0	8	1	0	1	0	0	8	0	2	0	0	0	0.006054	0.02948	0.004184	0	0.002225	0	0.017564	0.002009	0	0.001993	0	0	0.014248	0	0.004177	Bacteria	Firmicutes	Clostridia	Christensenellales	Christensenellaceae	Christensenellaceae_R-7_group
OTU000772	40	11	0	16	0	0	6	0	0	5	0	1	1	0	0	0	0	0	0	0.02601	0	0.034669	0	0	0.012553	0	0	0.009326	0	0.002009	0.001956	0	0	0	0	0	0	Bacteria	Firmicutes	Clostridia	Monoglobales	Monoglobaceae	Monoglobus
OTU000773	40	17	5	7	0	0	3	0	0	4	0	3	1	0	0	0	0	0	0	0.040197	0.013773	0.015168	0	0	0.006277	0	0	0.00746	0	0.006027	0.001956	0	0	0	0	0	0	Bacteria	Proteobacteria	Alphaproteobacteria	Rhodospirillales
OTU000774	40	3	0	3	3	0	1	0	1	0	3	0	0	3	4	4	0	13	2	0.007094	0	0.0065	0.006054	0	0.002092	0	0.002225	0	0.006586	0	0	0.00598	0.007149	0.008185	0	0.027898	0.004177	Bacteria	Firmicutes	Clostridia
OTU000775	40	1	2	6	0	6	0	2	4	0	0	2	0	0	14	0	0	3	0	0.002365	0.005509	0.013001	0	0.012634	0	0.00425	0.008899	0	0	0.004018	0	0	0.025023	0	0	0.006438	0	Bacteria	Firmicutes
OTU000776	40	0	0	0	1	15	0	0	1	0	0	0	0	0	21	0	0	1	1	0	0	0	0.002018	0.031586	0	0	0.002225	0	0	0	0	0	0.037535	0	0	0.002146	0.002088	Bacteria	Firmicutes	Bacilli	Lactobacillales	Lactobacillaceae	Lactobacillus
OTU000777	40	3	0	1	16	2	0	11	2	0	0	1	1	3	0	0	0	0	0	0.007094	0	0.002167	0.032289	0.004211	0	0.023372	0.00445	0	0	0.002009	0.001956	0.00598	0	0	0	0	0	Bacteria	Firmicutes	Clostridia
OTU000778	40	0	0	0	0	0	0	0	0	0	0	0	0	4	0	9	7	11	9	0	0	0	0	0	0	0	0	0	0	0	0	0.007973	0	0.018417	0.012467	0.023606	0.018796	Bacteria	Firmicutes	Bacilli	Lactobacillales	Lactobacillaceae	Lactobacillus
OTU000779	40	9	0	0	2	1	7	1	6	0	4	7	0	0	0	1	2	0	0	0.021281	0	0	0.004036	0.002106	0.014645	0.002125	0.013349	0	0.008782	0.014062	0	0	0	0.002046	0.003562	0	0	Bacteria	Firmicutes	Clostridia	Oscillospirales	Ruminococcaceae
OTU000780	40	10	0	1	5	3	7	2	1	1	1	0	0	7	0	0	0	2	0	0.023645	0	0.002167	0.01009	0.006317	0.014645	0.00425	0.002225	0.001865	0.002195	0	0	0.013953	0	0	0	0.004292	0	Bacteria	Bacteroidota	Bacteroidia	Bacteroidales
OTU000781	40	1	0	0	0	8	0	0	0	2	0	0	1	0	2	7	3	4	12	0.002365	0	0	0	0.016846	0	0	0	0.00373	0	0	0.001956	0	0.003575	0.014325	0.005343	0.008584	0.025061	Bacteria	Actinobacteriota	Actinobacteria
OTU000782	39	1	0	1	2	5	1	0	6	0	13	0	1	0	8	0	1	0	0	0.002365	0	0.002167	0.004036	0.010529	0.002092	0	0.013349	0	0.028541	0	0.001956	0	0.014299	0	0.001781	0	0	Bacteria	Firmicutes	Clostridia
OTU000783	39	0	0	2	0	0	0	0	0	0	0	2	26	2	0	0	0	5	2	0	0	0.004334	0	0	0	0	0	0	0	0.004018	0.050858	0.003987	0	0	0	0.01073	0.004177	Bacteria	Firmicutes	Bacilli	Staphylococcales	Staphylococcaceae	Staphylococcus
OTU000784	39	5	3	5	4	0	0	3	4	0	9	2	0	0	0	0	2	0	2	0.011823	0.008264	0.010834	0.008072	0	0	0.006374	0.008899	0	0.019759	0.004018	0	0	0	0	0.003562	0	0.004177	Bacteria	Firmicutes	Clostridia	Oscillospirales	Eubacterium_coprostanoligenes_group
OTU000785	39	6	4	2	0	6	2	1	0	3	6	1	2	0	0	3	1	1	1	0.014187	0.011019	0.004334	0	0.012634	0.004184	0.002125	0	0.005595	0.013173	0.002009	0.003912	0	0	0.006139	0.001781	0.002146	0.002088	Bacteria	Firmicutes	Clostridia	Lachnospirales	Lachnospiraceae
OTU000786	39	2	13	0	3	1	2	0	0	1	0	4	10	0	0	0	0	1	2	0.004729	0.035811	0	0.006054	0.002106	0.004184	0	0	0.001865	0	0.008036	0.019561	0	0	0	0	0.002146	0.004177	Bacteria	Bacteroidota	Bacteroidia	Bacteroidales	Muribaculaceae
OTU000787	39	0	1	1	0	7	1	2	0	2	0	0	0	1	0	5	3	14	2	0	0.002755	0.002167	0	0.01474	0.002092	0.00425	0	0.00373	0	0	0	0.001993	0	0.010232	0.005343	0.030044	0.004177	Bacteria	Actinobacteriota	Actinobacteria	Corynebacteriales	Dietziaceae	Dietzia
OTU000788	39	0	0	2	2	0	0	0	0	0	0	0	0	0	0	18	11	0	6	0	0	0.004334	0.004036	0	0	0	0	0	0	0	0	0	0	0.036835	0.01959	0	0.012531	Bacteria	Firmicutes	Clostridia	Oscillospirales	Butyricicoccaceae	UCG-009
OTU000789	39	2	10	1	0	0	1	0	3	1	0	0	0	5	0	4	2	0	10	0.004729	0.027547	0.002167	0	0	0.002092	0	0.006675	0.001865	0	0	0	0.009966	0	0.008185	0.003562	0	0.020884	Bacteria	Firmicutes	Clostridia	Oscillospirales	Ruminococcaceae
OTU000790	39	1	0	0	0	1	1	2	5	8	0	0	3	2	8	2	1	5	0	0.002365	0	0	0	0.002106	0.002092	0.00425	0.011124	0.014921	0	0	0.005868	0.003987	0.014299	0.004093	0.001781	0.01073	0	Bacteria	Firmicutes	Clostridia	Christensenellales	Christensenellaceae	Christensenellaceae_R-7_group
OTU000791	39	1	0	1	2	2	0	0	0	6	0	0	1	0	0	4	17	1	4	0.002365	0	0.002167	0.004036	0.004211	0	0	0	0.011191	0	0	0.001956	0	0	0.008185	0.030276	0.002146	0.008354	Bacteria	Firmicutes	Clostridia	Lachnospirales	Lachnospiraceae
OTU000792	39	4	1	0	0	0	0	0	1	0	0	6	8	0	3	4	4	2	6	0.009458	0.002755	0	0	0	0	0	0.002225	0	0	0.012053	0.015649	0	0.005362	0.008185	0.007124	0.004292	0.012531	Bacteria	Firmicutes	Bacilli	Bacillales	Planococcaceae
OTU000793	39	0	0	0	1	11	0	1	5	0	0	0	0	0	21	0	0	0	0	0	0	0	0.002018	0.023163	0	0.002125	0.011124	0	0	0	0	0	0.037535	0	0	0	0	Bacteria	Firmicutes	Bacilli	Lactobacillales	Lactobacillaceae	Lactobacillus
OTU000794	39	1	0	2	5	3	6	0	6	8	2	1	0	3	0	1	1	0	0	0.002365	0	0.004334	0.01009	0.006317	0.012553	0	0.013349	0.014921	0.004391	0.002009	0	0.00598	0	0.002046	0.001781	0	0	Bacteria	Firmicutes	Clostridia
OTU000795	39	1	0	2	0	0	8	1	0	2	5	11	0	0	0	0	0	8	1	0.002365	0	0.004334	0	0	0.016737	0.002125	0	0.00373	0.010977	0.022098	0	0	0	0	0	0.017168	0.002088	Bacteria	Bacteroidota	Bacteroidia	Bacteroidales
OTU000796	39	0	7	3	1	7	2	0	7	1	0	0	0	2	1	4	4	0	0	0	0.019283	0.0065	0.002018	0.01474	0.004184	0	0.015574	0.001865	0	0	0	0.003987	0.001787	0.008185	0.007124	0	0	Bacteria	Firmicutes
OTU000797	39	0	2	1	9	0	5	4	7	0	6	0	2	0	0	1	0	2	0	0	0.005509	0.002167	0.018163	0	0.010461	0.008499	0.015574	0	0.013173	0	0.003912	0	0	0.002046	0	0.004292	0	Bacteria	Firmicutes	Clostridia	Lachnospirales	Lachnospiraceae
OTU000798	39	1	1	7	0	0	1	0	0	0	2	6	3	3	0	0	14	1	0	0.002365	0.002755	0.015168	0	0	0.002092	0	0	0	0.004391	0.012053	0.005868	0.00598	0	0	0.024933	0.002146	0	Bacteria	Firmicutes	Bacilli	Bacillales	Planococcaceae	Solibacillus
OTU000799	38	1	4	0	0	0	2	12	2	3	0	2	5	3	4	0	0	0	0	0.002365	0.011019	0	0	0	0.004184	0.025497	0.00445	0.005595	0	0.004018	0.00978	0.00598	0.007149	0	0	0	0	Bacteria	Firmicutes	Bacilli	Bacillales	Planococcaceae
OTU000800	38	0	3	0	0	0	19	0	3	0	1	0	7	2	3	0	0	0	0	0	0.008264	0	0	0	0.039751	0	0.006675	0	0.002195	0	0.013692	0.003987	0.005362	0	0	0	0	Bacteria	Bacteroidota	Bacteroidia	Bacteroidales	Muribaculaceae
OTU000801	38	0	0	19	0	0	0	0	0	0	0	0	2	11	5	0	0	0	1	0	0	0.041169	0	0	0	0	0	0	0	0	0.003912	0.021926	0.008937	0	0	0	0.002088	Bacteria	Bacteroidota	Bacteroidia	Bacteroidales	Muribaculaceae
OTU000802	38	3	4	6	2	4	1	10	5	0	0	1	0	1	0	0	0	0	1	0.007094	0.011019	0.013001	0.004036	0.008423	0.002092	0.021248	0.011124	0	0	0.002009	0	0.001993	0	0	0	0	0.002088	Bacteria	Spirochaetota	Spirochaetia	Spirochaetales	Spirochaetaceae	Treponema	bacterium_MD2012
OTU000803	38	0	0	0	0	18	2	8	0	0	0	2	1	0	0	0	0	4	3	0	0	0	0	0.037903	0.004184	0.016998	0	0	0	0.004018	0.001956	0	0	0	0	0.008584	0.006265	Bacteria	Firmicutes	Bacilli	Erysipelotrichales
OTU000804	38	3	0	11	0	2	1	0	0	0	0	1	3	0	4	7	3	2	1	0.007094	0	0.023835	0	0.004211	0.002092	0	0	0	0	0.002009	0.005868	0	0.007149	0.014325	0.005343	0.004292	0.002088	Bacteria	Proteobacteria	Gammaproteobacteria	Pseudomonadales	Moraxellaceae	Acinetobacter
OTU000805	38	0	2	2	6	0	1	0	4	9	3	0	2	1	1	0	0	5	2	0	0.005509	0.004334	0.012108	0	0.002092	0	0.008899	0.016786	0.006586	0	0.003912	0.001993	0.001787	0	0	0.01073	0.004177	Bacteria	Bacteroidota	Bacteroidia	Bacteroidales	Prevotellaceae	Prevotellaceae_UCG-001
OTU000806	38	0	0	5	0	0	0	0	0	0	0	1	13	2	0	6	4	1	6	0	0	0.010834	0	0	0	0	0	0	0	0.002009	0.025429	0.003987	0	0.012278	0.007124	0.002146	0.012531	Bacteria	Actinobacteriota	Coriobacteriia	Coriobacteriales	Eggerthellaceae
OTU000807	38	0	0	0	0	1	0	0	0	3	0	1	8	2	0	5	6	3	9	0	0	0	0	0.002106	0	0	0	0.005595	0	0.002009	0.015649	0.003987	0	0.010232	0.010686	0.006438	0.018796	Bacteria	Synergistota	Synergistia	Synergistales	Synergistaceae	Cloacibacillus	Cloacibacillus_porcorum
OTU000808	38	2	0	4	17	0	2	5	0	3	4	1	0	0	0	0	0	0	0	0.004729	0	0.008667	0.034307	0	0.004184	0.010624	0	0.005595	0.008782	0.002009	0	0	0	0	0	0	0	Bacteria	Firmicutes	Clostridia	Oscillospirales	Ruminococcaceae	Ruminococcus
OTU000809	38	0	0	0	0	0	0	0	0	0	0	0	0	8	3	6	13	8	0	0	0	0	0	0	0	0	0	0	0	0	0	0.015946	0.005362	0.012278	0.023152	0.017168	0	Bacteria
OTU000810	37	1	2	1	0	2	3	0	1	4	2	9	1	0	0	3	0	6	2	0.002365	0.005509	0.002167	0	0.004211	0.006277	0	0.002225	0.00746	0.004391	0.01808	0.001956	0	0	0.006139	0	0.012876	0.004177	Bacteria	Firmicutes	Clostridia	Eubacteriales	Anaerofustaceae	Anaerofustis
OTU000811	37	4	1	1	5	0	1	1	0	1	3	1	0	1	1	0	0	10	7	0.009458	0.002755	0.002167	0.01009	0	0.002092	0.002125	0	0.001865	0.006586	0.002009	0	0.001993	0.001787	0	0	0.02146	0.014619	Bacteria	Firmicutes	Clostridia
OTU000812	37	0	2	0	0	9	5	1	0	4	0	0	0	0	0	0	7	7	2	0	0.005509	0	0	0.018951	0.010461	0.002125	0	0.00746	0	0	0	0	0	0	0.012467	0.015022	0.004177	Bacteria	Actinobacteriota	Actinobacteria	Micrococcales	Microbacteriaceae	Agromyces
OTU000813	37	0	0	3	3	0	6	4	9	0	0	1	0	3	0	0	8	0	0	0	0	0.0065	0.006054	0	0.012553	0.008499	0.020024	0	0	0.002009	0	0.00598	0	0	0.014248	0	0	Bacteria	Firmicutes	Clostridia	Oscillospirales	Oscillospiraceae	UCG-002
OTU000814	37	0	0	0	0	0	0	0	0	0	0	1	0	18	14	2	0	0	2	0	0	0	0	0	0	0	0	0	0	0.002009	0	0.035879	0.025023	0.004093	0	0	0.004177	Bacteria	Bacteroidota	Bacteroidia	Bacteroidales
OTU000815	37	6	2	1	1	3	1	4	4	1	5	0	1	5	2	0	1	0	0	0.014187	0.005509	0.002167	0.002018	0.006317	0.002092	0.008499	0.008899	0.001865	0.010977	0	0.001956	0.009966	0.003575	0	0.001781	0	0	Archaea	Thermoplasmatota	Thermoplasmata	Methanomassiliicoccales	Methanomethylophilaceae
OTU000816	37	0	0	5	0	0	0	0	0	0	0	0	0	4	13	12	0	0	3	0	0	0.010834	0	0	0	0	0	0	0	0	0	0.007973	0.023236	0.024556	0	0	0.006265	Bacteria	Bacteroidota	Bacteroidia	Bacteroidales	Muribaculaceae
OTU000817	37	0	7	1	1	8	1	0	0	0	2	0	0	3	0	3	8	2	1	0	0.019283	0.002167	0.002018	0.016846	0.002092	0	0	0	0.004391	0	0	0.00598	0	0.006139	0.014248	0.004292	0.002088	Bacteria	Firmicutes	Clostridia	Lachnospirales	Lachnospiraceae	Lachnoclostridium
OTU000818	37	8	0	1	4	8	0	0	4	0	3	2	0	6	1	0	0	0	0	0.018916	0	0.002167	0.008072	0.016846	0	0	0.008899	0	0.006586	0.004018	0	0.01196	0.001787	0	0	0	0	Bacteria
OTU000819	37	1	2	0	1	3	2	5	1	1	0	1	14	0	0	0	0	5	1	0.002365	0.005509	0	0.002018	0.006317	0.004184	0.010624	0.002225	0.001865	0	0.002009	0.027385	0	0	0	0	0.01073	0.002088	Bacteria	Firmicutes	Clostridia	Clostridia_vadinBB60_group
OTU000820	37	0	4	2	0	3	2	1	0	0	0	0	0	0	11	0	3	2	9	0	0.011019	0.004334	0	0.006317	0.004184	0.002125	0	0	0	0	0	0	0.019661	0	0.005343	0.004292	0.018796	Bacteria	Bacteroidota	Bacteroidia	Bacteroidales	Muribaculaceae
OTU000821	37	2	1	0	12	0	2	1	9	1	8	0	0	1	0	0	0	0	0	0.004729	0.002755	0	0.024217	0	0.004184	0.002125	0.020024	0.001865	0.017564	0	0	0.001993	0	0	0	0	0	Bacteria	Spirochaetota	Spirochaetia	Spirochaetales	Spirochaetaceae	Treponema
OTU000822	37	11	1	6	1	0	1	0	0	5	0	0	3	3	0	2	2	2	0	0.02601	0.002755	0.013001	0.002018	0	0.002092	0	0	0.009326	0	0	0.005868	0.00598	0	0.004093	0.003562	0.004292	0	Bacteria	Firmicutes	Clostridia
OTU000823	36	0	0	19	0	0	0	0	0	0	0	0	1	0	0	5	0	8	3	0	0	0.041169	0	0	0	0	0	0	0	0	0.001956	0	0	0.010232	0	0.017168	0.006265	Bacteria
OTU000824	36	0	0	0	0	0	0	0	0	0	0	11	21	0	0	4	0	0	0	0	0	0	0	0	0	0	0	0	0	0.022098	0.041077	0	0	0.008185	0	0	0	Bacteria	Firmicutes	Bacilli	Lactobacillales	Enterococcaceae	Enterococcus
OTU000825	36	0	5	3	2	4	2	0	0	5	3	1	3	1	0	0	0	0	7	0	0.013773	0.0065	0.004036	0.008423	0.004184	0	0	0.009326	0.006586	0.002009	0.005868	0.001993	0	0	0	0	0.014619	Bacteria	Bacteroidota	Bacteroidia	Bacteroidales	Rikenellaceae	Rikenellaceae_RC9_gut_group
OTU000826	36	0	1	0	3	8	0	1	1	0	5	0	1	0	0	3	8	3	2	0	0.002755	0	0.006054	0.016846	0	0.002125	0.002225	0	0.010977	0	0.001956	0	0	0.006139	0.014248	0.006438	0.004177	Bacteria	Firmicutes	Bacilli	Lactobacillales	Carnobacteriaceae	Pisciglobus
OTU000827	36	1	8	0	0	2	5	1	3	1	4	4	2	1	0	0	0	2	2	0.002365	0.022037	0	0	0.004211	0.010461	0.002125	0.006675	0.001865	0.008782	0.008036	0.003912	0.001993	0	0	0	0.004292	0.004177	Bacteria	Firmicutes	Clostridia
OTU000828	36	0	1	0	0	13	2	4	0	0	0	0	0	0	2	1	6	2	5	0	0.002755	0	0	0.027374	0.004184	0.008499	0	0	0	0	0	0	0.003575	0.002046	0.010686	0.004292	0.010442	Bacteria	Actinobacteriota	Actinobacteria	Micrococcales	Intrasporangiaceae	Ornithinimicrobium
OTU000829	36	10	0	2	0	2	1	0	0	2	0	3	2	0	0	2	0	5	7	0.023645	0	0.004334	0	0.004211	0.002092	0	0	0.00373	0	0.006027	0.003912	0	0	0.004093	0	0.01073	0.014619	Bacteria	Firmicutes	Clostridia	Oscillospirales	Ruminococcaceae
OTU000830	36	0	0	12	0	0	0	0	0	0	0	0	1	0	0	2	3	18	0	0	0	0.026002	0	0	0	0	0	0	0	0	0.001956	0	0	0.004093	0.005343	0.038628	0	Bacteria
OTU000831	36	7	0	8	10	0	2	2	0	0	2	1	0	1	0	0	1	0	2	0.016552	0	0.017334	0.020181	0	0.004184	0.00425	0	0	0.004391	0.002009	0	0.001993	0	0	0.001781	0	0.004177	Bacteria	Bacteroidota	Bacteroidia	Bacteroidales	Rikenellaceae	Rikenellaceae_RC9_gut_group
OTU000832	36	1	0	1	0	0	8	3	0	2	0	3	15	1	0	0	0	0	2	0.002365	0	0.002167	0	0	0.016737	0.006374	0	0.00373	0	0.006027	0.029341	0.001993	0	0	0	0	0.004177	Bacteria	Firmicutes	Clostridia	Oscillospirales	UCG-010
OTU000833	36	0	0	7	0	0	0	1	0	0	0	2	2	1	7	3	4	5	4	0	0	0.015168	0	0	0	0.002125	0	0	0	0.004018	0.003912	0.001993	0.012512	0.006139	0.007124	0.01073	0.008354	Bacteria	Proteobacteria	Alphaproteobacteria	Rhizobiales	Rhizobiaceae	Mesorhizobium
OTU000834	36	0	0	0	0	0	0	0	0	0	0	11	2	7	5	7	4	0	0	0	0	0	0	0	0	0	0	0	0	0.022098	0.003912	0.013953	0.008937	0.014325	0.007124	0	0	Bacteria	Bacteroidota	Bacteroidia	Bacteroidales	Tannerellaceae	Parabacteroides	Parabacteroides_sp
OTU000835	36	5	0	1	8	2	1	0	0	3	5	6	0	0	0	2	0	0	3	0.011823	0	0.002167	0.016145	0.004211	0.002092	0	0	0.005595	0.010977	0.012053	0	0	0	0.004093	0	0	0.006265	Bacteria	Firmicutes	Clostridia
OTU000836	36	6	0	2	7	0	1	3	0	2	1	2	0	0	0	3	0	7	2	0.014187	0	0.004334	0.014127	0	0.002092	0.006374	0	0.00373	0.002195	0.004018	0	0	0	0.006139	0	0.015022	0.004177	Bacteria	Firmicutes	Clostridia	Oscillospirales	Ruminococcaceae	Candidatus_Soleaferrea
OTU000837	35	0	0	1	0	0	0	0	0	0	0	1	2	11	18	0	0	2	0	0	0	0.002167	0	0	0	0	0	0	0	0.002009	0.003912	0.021926	0.032173	0	0	0.004292	0	Bacteria	Bacteroidota	Bacteroidia	Bacteroidales	Muribaculaceae
OTU000838	35	0	0	1	0	2	0	0	0	10	4	3	0	5	0	3	3	2	2	0	0	0.002167	0	0.004211	0	0	0	0.018651	0.008782	0.006027	0	0.009966	0	0.006139	0.005343	0.004292	0.004177	Bacteria	Firmicutes	Clostridia	Monoglobales	Monoglobaceae	Monoglobus
OTU000839	35	1	0	2	4	4	3	0	2	0	0	2	0	4	10	0	2	1	0	0.002365	0	0.004334	0.008072	0.008423	0.006277	0	0.00445	0	0	0.004018	0	0.007973	0.017874	0	0.003562	0.002146	0	Bacteria	Firmicutes	Bacilli	Lactobacillales	Lactobacillaceae	Lactobacillus	Lactobacillus_sp_oral_clone_HT002
OTU000840	35	3	0	0	0	5	6	0	5	3	2	0	0	4	0	0	0	2	5	0.007094	0	0	0	0.010529	0.012553	0	0.011124	0.005595	0.004391	0	0	0.007973	0	0	0	0.004292	0.010442	Bacteria	Verrucomicrobiota	Kiritimatiellae	WCHB1-41
OTU000841	35	0	0	5	0	4	9	0	0	0	0	6	0	2	1	3	1	4	0	0	0	0.010834	0	0.008423	0.01883	0	0	0	0	0.012053	0	0.003987	0.001787	0.006139	0.001781	0.008584	0	Bacteria	Firmicutes	Bacilli
OTU000842	35	4	4	1	0	0	0	3	12	0	1	1	0	5	0	0	0	0	4	0.009458	0.011019	0.002167	0	0	0	0.006374	0.026698	0	0.002195	0.002009	0	0.009966	0	0	0	0	0.008354	Bacteria	Firmicutes	Clostridia	Clostridia_vadinBB60_group
OTU000843	35	0	0	0	3	1	1	3	4	0	3	0	0	0	15	3	0	0	2	0	0	0	0.006054	0.002106	0.002092	0.006374	0.008899	0	0.006586	0	0	0	0.026811	0.006139	0	0	0.004177	Bacteria	Firmicutes	Bacilli
OTU000844	35	0	5	1	0	0	0	0	0	0	0	1	0	4	19	0	2	2	1	0	0.013773	0.002167	0	0	0	0	0	0	0	0.002009	0	0.007973	0.03396	0	0.003562	0.004292	0.002088	Bacteria	Bacteroidota	Bacteroidia	Bacteroidales	Muribaculaceae
OTU000845	35	0	0	0	0	0	1	1	5	0	1	0	9	0	0	0	13	0	5	0	0	0	0	0	0.002092	0.002125	0.011124	0	0.002195	0	0.017605	0	0	0	0.023152	0	0.010442	Bacteria	Firmicutes	Clostridia	Peptostreptococcales-Tissierellales	Anaerovoracaceae	Family_XIII_AD3011_group
OTU000846	35	3	3	4	12	1	0	0	1	2	2	0	0	2	0	0	0	5	0	0.007094	0.008264	0.008667	0.024217	0.002106	0	0	0.002225	0.00373	0.004391	0	0	0.003987	0	0	0	0.01073	0	Bacteria	Firmicutes	Clostridia	Clostridia_UCG-014
OTU000847	35	0	0	0	1	6	1	1	0	3	0	0	1	0	0	1	9	7	5	0	0	0	0.002018	0.012634	0.002092	0.002125	0	0.005595	0	0	0.001956	0	0	0.002046	0.016028	0.015022	0.010442	Bacteria	Actinobacteriota	Actinobacteria	Micrococcales	Microbacteriaceae	Pseudoclavibacter
OTU000848	34	15	0	5	0	0	2	2	1	2	2	0	3	2	0	0	0	0	0	0.035468	0	0.010834	0	0	0.004184	0.00425	0.002225	0.00373	0.004391	0	0.005868	0.003987	0	0	0	0	0	Bacteria	Firmicutes	Clostridia	Oscillospirales	UCG-010
OTU000849	34	7	0	2	4	6	2	0	0	1	1	0	5	0	0	0	3	0	3	0.016552	0	0.004334	0.008072	0.012634	0.004184	0	0	0.001865	0.002195	0	0.00978	0	0	0	0.005343	0	0.006265	Bacteria	Firmicutes	Clostridia	Lachnospirales
OTU000850	34	0	0	12	0	0	0	0	0	0	0	0	1	2	0	7	0	7	5	0	0	0.026002	0	0	0	0	0	0	0	0	0.001956	0.003987	0	0.014325	0	0.015022	0.010442	Bacteria
OTU000851	34	0	9	1	0	4	0	0	0	1	0	0	0	5	0	2	4	5	3	0	0.024792	0.002167	0	0.008423	0	0	0	0.001865	0	0	0	0.009966	0	0.004093	0.007124	0.01073	0.006265	Bacteria	Firmicutes	Clostridia	Lachnospirales	Lachnospiraceae
OTU000852	34	14	0	3	1	1	6	0	1	7	0	0	1	0	0	0	0	0	0	0.033103	0	0.0065	0.002018	0.002106	0.012553	0	0.002225	0.013056	0	0	0.001956	0	0	0	0	0	0	Bacteria
OTU000853	34	8	3	15	0	0	0	2	0	0	0	0	1	0	0	2	0	1	2	0.018916	0.008264	0.032502	0	0	0	0.00425	0	0	0	0	0.001956	0	0	0.004093	0	0.002146	0.004177	Bacteria	Firmicutes	Clostridia
OTU000854	34	0	0	0	0	0	0	0	0	0	0	0	0	4	29	1	0	0	0	0	0	0	0	0	0	0	0	0	0	0	0	0.007973	0.051834	0.002046	0	0	0	Bacteria	Bacteroidota	Bacteroidia	Bacteroidales	Bacteroidaceae	Bacteroides
OTU000855	34	2	0	0	9	15	0	6	1	0	0	0	1	0	0	0	0	0	0	0.004729	0	0	0.018163	0.031586	0	0.012749	0.002225	0	0	0	0.001956	0	0	0	0	0	0	Bacteria	Firmicutes	Bacilli
OTU000856	34	8	0	2	2	1	4	12	1	0	0	3	1	0	0	0	0	0	0	0.018916	0	0.004334	0.004036	0.002106	0.008369	0.025497	0.002225	0	0	0.006027	0.001956	0	0	0	0	0	0	Bacteria	Spirochaetota	Spirochaetia	Spirochaetales	Spirochaetaceae	Treponema	bacterium_MD2012
OTU000857	34	0	0	14	0	0	0	0	0	0	0	0	0	7	5	2	2	1	3	0	0	0.030335	0	0	0	0	0	0	0	0	0	0.013953	0.008937	0.004093	0.003562	0.002146	0.006265	Bacteria	Bacteroidota	Bacteroidia	Bacteroidales	Muribaculaceae
OTU000858	34	3	1	0	5	0	0	2	3	6	3	2	3	6	0	0	0	0	0	0.007094	0.002755	0	0.01009	0	0	0.00425	0.006675	0.011191	0.006586	0.004018	0.005868	0.01196	0	0	0	0	0	Bacteria
OTU000859	34	0	1	0	0	10	0	0	0	0	1	0	0	0	0	3	6	10	3	0	0.002755	0	0	0.021057	0	0	0	0	0.002195	0	0	0	0	0.006139	0.010686	0.02146	0.006265	Bacteria	Desulfobacterota	Desulfovibrionia	Desulfovibrionales	Desulfovibrionaceae	Desulfovibrio
OTU000860	34	0	0	0	0	0	0	0	0	0	0	3	0	3	1	16	7	4	0	0	0	0	0	0	0	0	0	0	0	0.006027	0	0.00598	0.001787	0.032742	0.012467	0.008584	0	Bacteria	Firmicutes	Bacilli
OTU000861	34	0	7	0	8	2	7	3	0	0	1	1	3	0	2	0	0	0	0	0	0.019283	0	0.016145	0.004211	0.014645	0.006374	0	0	0.002195	0.002009	0.005868	0	0.003575	0	0	0	0	Bacteria	Firmicutes	Clostridia	Lachnospirales	Lachnospiraceae	Lachnospira
OTU000862	34	0	1	0	0	0	0	0	0	0	0	3	1	0	29	0	0	0	0	0	0.002755	0	0	0	0	0	0	0	0	0.006027	0.001956	0	0.051834	0	0	0	0	Bacteria	Bacteroidota	Bacteroidia	Bacteroidales	Prevotellaceae	Prevotella	Prevotellaceae_bacterium
OTU000863	34	0	0	0	0	0	15	3	0	7	3	0	6	0	0	0	0	0	0	0	0	0	0	0	0.031383	0.006374	0	0.013056	0.006586	0	0.011736	0	0	0	0	0	0	Bacteria	Firmicutes	Clostridia	Oscillospirales	Oscillospiraceae
OTU000864	34	0	17	5	0	0	0	0	0	0	0	0	0	0	12	0	0	0	0	0	0.046829	0.010834	0	0	0	0	0	0	0	0	0	0	0.021448	0	0	0	0	Bacteria	Bacteroidota	Bacteroidia	Bacteroidales	Prevotellaceae
OTU000865	34	0	0	0	1	0	0	0	2	1	0	4	0	4	9	13	0	0	0	0	0	0	0.002018	0	0	0	0.00445	0.001865	0	0.008036	0	0.007973	0.016086	0.026603	0	0	0	Bacteria	Firmicutes	Bacilli	Bacillales	Planococcaceae
OTU000866	34	0	0	0	0	0	0	0	0	0	0	0	7	5	11	4	2	5	0	0	0	0	0	0	0	0	0	0	0	0	0.013692	0.009966	0.019661	0.008185	0.003562	0.01073	0	Bacteria	Firmicutes	Bacilli	Bacillales	Bacillaceae	Fictibacillus
OTU000867	34	7	1	0	0	0	8	0	0	3	9	0	0	0	0	1	0	5	0	0.016552	0.002755	0	0	0	0.016737	0	0	0.005595	0.019759	0	0	0	0	0.002046	0	0.01073	0	Bacteria	Firmicutes	Clostridia	Monoglobales	Monoglobaceae	Monoglobus
OTU000868	34	8	0	3	2	6	2	2	7	0	0	0	0	2	0	0	1	0	1	0.018916	0	0.0065	0.004036	0.012634	0.004184	0.00425	0.015574	0	0	0	0	0.003987	0	0	0.001781	0	0.002088	Bacteria	Firmicutes	Clostridia	Lachnospirales	Lachnospiraceae	Acetitomaculum
OTU000869	34	5	6	3	0	0	0	1	1	0	0	0	0	0	0	11	6	0	1	0.011823	0.016528	0.0065	0	0	0	0.002125	0.002225	0	0	0	0	0	0	0.02251	0.010686	0	0.002088	Bacteria	Firmicutes	Clostridia	Oscillospirales	Ruminococcaceae
OTU000870	33	4	0	0	2	4	1	2	0	2	2	0	13	0	0	1	0	2	0	0.009458	0	0	0.004036	0.008423	0.002092	0.00425	0	0.00373	0.004391	0	0.025429	0	0	0.002046	0	0.004292	0	Bacteria	Firmicutes	Clostridia	Lachnospirales	Lachnospiraceae
OTU000871	33	2	2	1	2	0	6	2	0	0	0	1	0	0	0	3	10	0	4	0.004729	0.005509	0.002167	0.004036	0	0.012553	0.00425	0	0	0	0.002009	0	0	0	0.006139	0.017809	0	0.008354	Bacteria	Firmicutes	Clostridia	Oscillospirales	Oscillospiraceae
OTU000872	33	0	2	0	0	9	0	0	0	0	0	0	3	0	0	0	4	11	4	0	0.005509	0	0	0.018951	0	0	0	0	0	0	0.005868	0	0	0	0.007124	0.023606	0.008354	Bacteria	Firmicutes	Clostridia	Peptococcales	Peptococcaceae
OTU000873	33	0	0	0	4	2	1	4	1	5	2	0	12	0	0	0	0	2	0	0	0	0	0.008072	0.004211	0.002092	0.008499	0.002225	0.009326	0.004391	0	0.023473	0	0	0	0	0.004292	0	Bacteria	Firmicutes	Bacilli	RF39
OTU000874	33	0	0	0	0	0	0	0	0	0	0	28	0	0	5	0	0	0	0	0	0	0	0	0	0	0	0	0	0	0.056249	0	0	0.008937	0	0	0	0	Bacteria
OTU000875	33	2	1	3	6	3	0	0	5	4	4	0	0	4	0	0	0	1	0	0.004729	0.002755	0.0065	0.012108	0.006317	0	0	0.011124	0.00746	0.008782	0	0	0.007973	0	0	0	0.002146	0	Bacteria	Bacteroidota	Bacteroidia	Bacteroidales	Prevotellaceae
OTU000876	33	3	6	0	0	2	0	0	0	0	2	2	3	2	1	0	0	0	12	0.007094	0.016528	0	0	0.004211	0	0	0	0	0.004391	0.004018	0.005868	0.003987	0.001787	0	0	0	0.025061	Bacteria	Bacteroidota	Bacteroidia	Bacteroidales
OTU000877	33	2	3	1	1	0	0	1	17	0	1	5	2	0	0	0	0	0	0	0.004729	0.008264	0.002167	0.002018	0	0	0.002125	0.037822	0	0.002195	0.010044	0.003912	0	0	0	0	0	0	Bacteria	Bacteroidota	Bacteroidia	Bacteroidales
OTU000878	33	3	0	2	0	0	1	4	0	9	5	2	1	3	1	0	1	1	0	0.007094	0	0.004334	0	0	0.002092	0.008499	0	0.016786	0.010977	0.004018	0.001956	0.00598	0.001787	0	0.001781	0.002146	0	Bacteria	Firmicutes	Clostridia	Oscillospirales	Oscillospiraceae	Papillibacter
OTU000879	33	3	5	5	0	5	3	0	0	1	2	0	1	1	5	0	0	0	2	0.007094	0.013773	0.010834	0	0.010529	0.006277	0	0	0.001865	0.004391	0	0.001956	0.001993	0.008937	0	0	0	0.004177	Bacteria	Desulfobacterota	Desulfovibrionia	Desulfovibrionales	Desulfovibrionaceae	Mailhella	Desulfovibrio_sp_Marseille-P3199
OTU000880	33	1	0	4	0	0	3	7	0	3	0	1	1	10	0	0	0	0	3	0.002365	0	0.008667	0	0	0.006277	0.014873	0	0.005595	0	0.002009	0.001956	0.019933	0	0	0	0	0.006265	Bacteria	Spirochaetota	Spirochaetia	Spirochaetales	Spirochaetaceae	Treponema
OTU000881	33	0	7	0	3	0	3	3	0	0	1	2	0	11	0	1	1	0	1	0	0.019283	0	0.006054	0	0.006277	0.006374	0	0	0.002195	0.004018	0	0.021926	0	0.002046	0.001781	0	0.002088	Bacteria	Firmicutes	Clostridia	Clostridia_UCG-014
OTU000882	33	4	0	3	0	0	0	0	0	0	1	1	2	7	0	5	1	3	6	0.009458	0	0.0065	0	0	0	0	0	0	0.002195	0.002009	0.003912	0.013953	0	0.010232	0.001781	0.006438	0.012531	Bacteria	Firmicutes
OTU000883	33	8	1	1	4	2	0	12	0	0	0	1	2	0	0	0	0	1	1	0.018916	0.002755	0.002167	0.008072	0.004211	0	0.025497	0	0	0	0.002009	0.003912	0	0	0	0	0.002146	0.002088	Bacteria	Firmicutes	Clostridia	Oscillospirales	Ruminococcaceae
OTU000884	33	0	0	0	9	0	7	0	2	2	0	0	2	0	0	0	0	10	1	0	0	0	0.018163	0	0.014645	0	0.00445	0.00373	0	0	0.003912	0	0	0	0	0.02146	0.002088	Bacteria	Firmicutes	Clostridia	Lachnospirales	Lachnospiraceae
OTU000885	33	1	0	3	1	7	0	0	1	1	0	1	4	0	4	3	1	5	1	0.002365	0	0.0065	0.002018	0.01474	0	0	0.002225	0.001865	0	0.002009	0.007824	0	0.007149	0.006139	0.001781	0.01073	0.002088	Bacteria	Proteobacteria	Gammaproteobacteria	Pseudomonadales	Moraxellaceae	Acinetobacter
OTU000886	33	2	1	1	5	1	10	0	0	0	2	5	3	1	0	2	0	0	0	0.004729	0.002755	0.002167	0.01009	0.002106	0.020922	0	0	0	0.004391	0.010044	0.005868	0.001993	0	0.004093	0	0	0	Bacteria	Firmicutes	Clostridia
OTU000887	33	0	0	7	0	0	0	0	0	0	0	0	2	1	6	6	2	2	7	0	0	0.015168	0	0	0	0	0	0	0	0	0.003912	0.001993	0.010724	0.012278	0.003562	0.004292	0.014619	Bacteria	Firmicutes	Bacilli	Lactobacillales	Enterococcaceae	Enterococcus
OTU000888	33	0	3	0	0	13	0	5	2	0	0	0	1	5	0	0	2	0	2	0	0.008264	0	0	0.027374	0	0.010624	0.00445	0	0	0	0.001956	0.009966	0	0	0.003562	0	0.004177	Bacteria	Firmicutes	Bacilli	RF39
OTU000889	33	2	2	4	10	0	0	1	2	0	5	2	1	0	0	0	0	0	4	0.004729	0.005509	0.008667	0.020181	0	0	0.002125	0.00445	0	0.010977	0.004018	0.001956	0	0	0	0	0	0.008354	Bacteria	Firmicutes	Clostridia	Oscillospirales	Ruminococcaceae
OTU000890	33	12	2	4	3	1	4	2	0	0	0	0	0	4	1	0	0	0	0	0.028374	0.005509	0.008667	0.006054	0.002106	0.008369	0.00425	0	0	0	0	0	0.007973	0.001787	0	0	0	0	Bacteria	Firmicutes	Clostridia	Oscillospirales	Oscillospiraceae	Oscillospira
OTU000891	33	0	0	1	0	0	0	0	0	0	0	4	0	0	28	0	0	0	0	0	0	0.002167	0	0	0	0	0	0	0	0.008036	0	0	0.050046	0	0	0	0	Bacteria	Firmicutes	Clostridia	Lachnospirales	Lachnospiraceae	Ruminococcus_gauvreauii_group
OTU000892	33	3	0	0	0	8	3	2	0	0	4	0	3	0	0	0	2	0	8	0.007094	0	0	0	0.016846	0.006277	0.00425	0	0	0.008782	0	0.005868	0	0	0	0.003562	0	0.016707	Bacteria	Firmicutes	Bacilli	Erysipelotrichales
OTU000893	33	0	0	1	0	0	0	0	0	0	0	0	0	6	2	14	7	2	1	0	0	0.002167	0	0	0	0	0	0	0	0	0	0.01196	0.003575	0.028649	0.012467	0.004292	0.002088	Bacteria
OTU000894	33	1	0	0	3	0	6	1	0	3	4	4	1	7	0	3	0	0	0	0.002365	0	0	0.006054	0	0.012553	0.002125	0	0.005595	0.008782	0.008036	0.001956	0.013953	0	0.006139	0	0	0	Bacteria	Firmicutes	Clostridia	Monoglobales	Monoglobaceae	Monoglobus
OTU000895	32	0	1	2	6	1	6	3	0	6	3	0	0	0	0	3	0	1	0	0	0.002755	0.004334	0.012108	0.002106	0.012553	0.006374	0	0.011191	0.006586	0	0	0	0	0.006139	0	0.002146	0	Bacteria	Firmicutes	Clostridia	Lachnospirales	Lachnospiraceae
OTU000896	32	0	0	3	0	3	0	1	2	2	3	7	0	0	0	4	2	1	4	0	0	0.0065	0	0.006317	0	0.002125	0.00445	0.00373	0.006586	0.014062	0	0	0	0.008185	0.003562	0.002146	0.008354	Bacteria	Firmicutes	Clostridia	Oscillospirales	Ruminococcaceae	Faecalibacterium
OTU000897	32	2	1	1	9	6	1	2	0	5	0	0	0	0	0	0	0	0	5	0.004729	0.002755	0.002167	0.018163	0.012634	0.002092	0.00425	0	0.009326	0	0	0	0	0	0	0	0	0.010442	Bacteria
OTU000898	32	0	0	1	0	8	2	1	0	0	0	0	14	0	0	0	0	0	6	0	0	0.002167	0	0.016846	0.004184	0.002125	0	0	0	0	0.027385	0	0	0	0	0	0.012531	Bacteria	Firmicutes	Bacilli	Izemoplasmatales
OTU000899	32	1	0	1	9	0	0	0	0	0	6	0	0	0	0	0	6	5	4	0.002365	0	0.002167	0.018163	0	0	0	0	0	0.013173	0	0	0	0	0	0.010686	0.01073	0.008354	Bacteria	Firmicutes	Clostridia	Lachnospirales	Lachnospiraceae
OTU000900	32	3	0	3	8	0	2	5	1	0	1	6	0	3	0	0	0	0	0	0.007094	0	0.0065	0.016145	0	0.004184	0.010624	0.002225	0	0.002195	0.012053	0	0.00598	0	0	0	0	0	Bacteria	Spirochaetota	Spirochaetia	Spirochaetales	Spirochaetaceae	Treponema
OTU000901	32	1	0	0	0	0	12	5	1	0	2	1	3	0	1	0	2	3	1	0.002365	0	0	0	0	0.025106	0.010624	0.002225	0	0.004391	0.002009	0.005868	0	0.001787	0	0.003562	0.006438	0.002088	Bacteria	Firmicutes	Clostridia	Oscillospirales	Ruminococcaceae	Pygmaiobacter
OTU000902	32	0	0	0	0	0	0	1	0	1	2	0	1	5	0	1	20	0	1	0	0	0	0	0	0	0.002125	0	0.001865	0.004391	0	0.001956	0.009966	0	0.002046	0.035619	0	0.002088	Bacteria	Firmicutes	Clostridia	Lachnospirales	Lachnospiraceae
OTU000903	32	0	0	4	1	0	0	5	8	0	1	1	0	4	0	0	2	4	2	0	0	0.008667	0.002018	0	0	0.010624	0.017799	0	0.002195	0.002009	0	0.007973	0	0	0.003562	0.008584	0.004177	Bacteria	Firmicutes	Bacilli	RF39
OTU000904	32	0	1	1	0	5	0	0	5	1	2	5	2	0	3	0	0	0	7	0	0.002755	0.002167	0	0.010529	0	0	0.011124	0.001865	0.004391	0.010044	0.003912	0	0.005362	0	0	0	0.014619	Bacteria	Actinobacteriota	Coriobacteriia	Coriobacteriales	Eggerthellaceae
OTU000905	32	0	0	0	0	0	1	0	0	23	3	0	0	0	0	0	5	0	0	0	0	0	0	0	0.002092	0	0	0.042898	0.006586	0	0	0	0	0	0.008905	0	0	Bacteria	Spirochaetota	Spirochaetia	Spirochaetales	Spirochaetaceae	Treponema
OTU000906	32	0	1	3	3	2	3	6	2	0	4	0	4	0	0	0	0	2	2	0	0.002755	0.0065	0.006054	0.004211	0.006277	0.012749	0.00445	0	0.008782	0	0.007824	0	0	0	0	0.004292	0.004177	Bacteria	Firmicutes	Clostridia
OTU000907	32	0	0	0	3	0	0	7	0	1	1	13	0	0	1	0	5	0	1	0	0	0	0.006054	0	0	0.014873	0	0.001865	0.002195	0.026115	0	0	0.001787	0	0.008905	0	0.002088	Bacteria	Firmicutes	Clostridia	Oscillospirales	UCG-010
OTU000908	32	2	0	3	5	0	4	0	0	5	5	1	2	0	0	4	0	0	1	0.004729	0	0.0065	0.01009	0	0.008369	0	0	0.009326	0.010977	0.002009	0.003912	0	0	0.008185	0	0	0.002088	Bacteria	Firmicutes	Clostridia	Lachnospirales	Lachnospiraceae
OTU000909	32	3	1	0	3	10	0	4	0	4	0	0	1	6	0	0	0	0	0	0.007094	0.002755	0	0.006054	0.021057	0	0.008499	0	0.00746	0	0	0.001956	0.01196	0	0	0	0	0	Bacteria	Cyanobacteria	Vampirivibrionia	Gastranaerophilales
OTU000910	32	4	2	0	0	0	3	1	8	0	1	2	1	10	0	0	0	0	0	0.009458	0.005509	0	0	0	0.006277	0.002125	0.017799	0	0.002195	0.004018	0.001956	0.019933	0	0	0	0	0	Bacteria	Bacteroidota	Bacteroidia	Bacteroidales	Rikenellaceae
OTU000911	32	2	6	0	2	1	0	0	3	2	1	2	5	1	0	2	2	0	3	0.004729	0.016528	0	0.004036	0.002106	0	0	0.006675	0.00373	0.002195	0.004018	0.00978	0.001993	0	0.004093	0.003562	0	0.006265	Bacteria	Firmicutes
OTU000912	32	1	3	1	1	2	4	0	0	2	0	5	1	1	0	3	0	2	6	0.002365	0.008264	0.002167	0.002018	0.004211	0.008369	0	0	0.00373	0	0.010044	0.001956	0.001993	0	0.006139	0	0.004292	0.012531	Bacteria	Firmicutes	Clostridia	Oscillospirales	Oscillospiraceae
OTU000913	32	8	6	2	1	0	0	2	5	2	1	0	1	4	0	0	0	0	0	0.018916	0.016528	0.004334	0.002018	0	0	0.00425	0.011124	0.00373	0.002195	0	0.001956	0.007973	0	0	0	0	0	Bacteria	Bacteroidota	Bacteroidia	Bacteroidales	Prevotellaceae
OTU000914	32	0	0	4	0	0	0	0	0	0	0	5	7	3	8	2	3	0	0	0	0	0.008667	0	0	0	0	0	0	0	0.010044	0.013692	0.00598	0.014299	0.004093	0.005343	0	0	Bacteria	Actinobacteriota	Coriobacteriia	Coriobacteriales	Eggerthellaceae
OTU000915	32	2	4	2	8	8	0	0	0	1	1	0	0	0	0	0	0	0	6	0.004729	0.011019	0.004334	0.016145	0.016846	0	0	0	0.001865	0.002195	0	0	0	0	0	0	0	0.012531	Bacteria	Firmicutes	Bacilli	Lactobacillales	Lactobacillaceae	Lactobacillus
OTU000916	32	0	2	0	7	0	2	3	1	1	2	3	1	0	0	2	8	0	0	0	0.005509	0	0.014127	0	0.004184	0.006374	0.002225	0.001865	0.004391	0.006027	0.001956	0	0	0.004093	0.014248	0	0	Bacteria	Firmicutes	Clostridia	Peptostreptococcales-Tissierellales	Anaerovoracaceae	Family_XIII_AD3011_group
OTU000917	31	0	0	0	0	0	2	0	0	0	0	2	0	0	0	1	7	9	10	0	0	0	0	0	0.004184	0	0	0	0	0.004018	0	0	0	0.002046	0.012467	0.019314	0.020884	Bacteria	Firmicutes	Clostridia	Peptostreptococcales-Tissierellales
OTU000918	31	0	0	0	0	0	0	0	0	0	0	5	0	10	10	1	0	2	3	0	0	0	0	0	0	0	0	0	0	0.010044	0	0.019933	0.017874	0.002046	0	0.004292	0.006265	Bacteria	Bacteroidota	Bacteroidia	Bacteroidales	Rikenellaceae	Alistipes	Alistipes_sp_cv1
OTU000919	31	0	0	5	0	0	0	0	0	0	0	0	1	8	1	12	4	0	0	0	0	0.010834	0	0	0	0	0	0	0	0	0.001956	0.015946	0.001787	0.024556	0.007124	0	0	Bacteria	Firmicutes	Bacilli	Lactobacillales
OTU000920	31	0	0	3	5	0	0	0	2	0	0	1	0	0	18	0	0	2	0	0	0	0.0065	0.01009	0	0	0	0.00445	0	0	0.002009	0	0	0.032173	0	0	0.004292	0	Bacteria
OTU000921	31	0	0	19	0	0	0	0	0	0	0	1	3	0	1	1	0	0	6	0	0	0.041169	0	0	0	0	0	0	0	0.002009	0.005868	0	0.001787	0.002046	0	0	0.012531	Bacteria	Firmicutes	Clostridia	Lachnospirales	Lachnospiraceae	Lachnospiraceae_NK4A136_group
OTU000922	31	1	0	2	4	0	0	4	0	0	6	0	12	0	0	0	1	0	1	0.002365	0	0.004334	0.008072	0	0	0.008499	0	0	0.013173	0	0.023473	0	0	0	0.001781	0	0.002088	Bacteria	Firmicutes	Clostridia	Oscillospirales	Ruminococcaceae
OTU000923	31	0	6	1	0	1	0	2	2	0	19	0	0	0	0	0	0	0	0	0	0.016528	0.002167	0	0.002106	0	0.00425	0.00445	0	0.041714	0	0	0	0	0	0	0	0	Bacteria	Bacteroidota	Bacteroidia	Bacteroidales	Prevotellaceae	Prevotella
OTU000924	31	0	0	0	0	0	0	0	0	0	0	0	0	3	2	5	12	9	0	0	0	0	0	0	0	0	0	0	0	0	0	0.00598	0.003575	0.010232	0.021371	0.019314	0	Bacteria	Firmicutes	Bacilli
OTU000925	31	3	4	0	5	3	4	2	0	2	2	0	1	1	2	0	1	0	1	0.007094	0.011019	0	0.01009	0.006317	0.008369	0.00425	0	0.00373	0.004391	0	0.001956	0.001993	0.003575	0	0.001781	0	0.002088	Bacteria	Proteobacteria	Gammaproteobacteria	Cellvibrionales	Cellvibrionaceae	Cellvibrio
OTU000926	31	0	0	1	1	12	0	1	0	2	1	1	0	3	0	5	2	1	1	0	0	0.002167	0.002018	0.025268	0	0.002125	0	0.00373	0.002195	0.002009	0	0.00598	0	0.010232	0.003562	0.002146	0.002088	Bacteria	Actinobacteriota	Actinobacteria	Micrococcales	Microbacteriaceae	Leucobacter
OTU000927	31	4	0	0	6	2	4	3	1	0	4	2	0	2	0	0	1	0	2	0.009458	0	0	0.012108	0.004211	0.008369	0.006374	0.002225	0	0.008782	0.004018	0	0.003987	0	0	0.001781	0	0.004177	Bacteria	Verrucomicrobiota	Kiritimatiellae	WCHB1-41
OTU000928	31	0	2	1	0	0	1	7	5	4	0	0	0	9	0	0	2	0	0	0	0.005509	0.002167	0	0	0.002092	0.014873	0.011124	0.00746	0	0	0	0.017939	0	0	0.003562	0	0	Bacteria	Firmicutes	Clostridia	Lachnospirales	Lachnospiraceae
OTU000929	31	3	2	3	3	5	2	0	4	1	1	1	0	0	4	0	0	1	1	0.007094	0.005509	0.0065	0.006054	0.010529	0.004184	0	0.008899	0.001865	0.002195	0.002009	0	0	0.007149	0	0	0.002146	0.002088	Bacteria	Firmicutes
OTU000930	31	1	4	0	3	0	2	7	1	0	2	0	7	0	0	0	0	0	4	0.002365	0.011019	0	0.006054	0	0.004184	0.014873	0.002225	0	0.004391	0	0.013692	0	0	0	0	0	0.008354	Bacteria	Firmicutes	Clostridia
OTU000931	31	0	0	0	0	0	0	0	0	0	0	0	0	16	13	1	0	0	1	0	0	0	0	0	0	0	0	0	0	0	0	0.031892	0.023236	0.002046	0	0	0.002088	Bacteria	Bacteroidota	Bacteroidia	Bacteroidales
OTU000932	31	0	3	0	2	0	1	5	2	0	15	1	0	0	0	0	0	0	2	0	0.008264	0	0.004036	0	0.002092	0.010624	0.00445	0	0.032932	0.002009	0	0	0	0	0	0	0.004177	Bacteria	Firmicutes	Clostridia	Monoglobales	Monoglobaceae	Monoglobus
OTU000933	31	0	4	7	9	1	0	1	0	0	4	0	4	1	0	0	0	0	0	0	0.011019	0.015168	0.018163	0.002106	0	0.002125	0	0	0.008782	0	0.007824	0.001993	0	0	0	0	0	Bacteria
OTU000934	31	7	1	2	2	0	5	0	0	1	1	0	2	5	0	0	0	3	2	0.016552	0.002755	0.004334	0.004036	0	0.010461	0	0	0.001865	0.002195	0	0.003912	0.009966	0	0	0	0.006438	0.004177	Bacteria	Firmicutes	Clostridia	Clostridia_vadinBB60_group
OTU000935	31	2	7	3	6	1	0	2	0	0	4	0	4	0	0	0	2	0	0	0.004729	0.019283	0.0065	0.012108	0.002106	0	0.00425	0	0	0.008782	0	0.007824	0	0	0	0.003562	0	0	Bacteria	Firmicutes	Clostridia
OTU000936	30	3	0	2	0	10	1	0	2	0	3	0	0	1	0	8	0	0	0	0.007094	0	0.004334	0	0.021057	0.002092	0	0.00445	0	0.006586	0	0	0.001993	0	0.016371	0	0	0	Bacteria	Firmicutes	Bacilli
OTU000937	30	1	0	1	0	0	19	0	0	0	0	0	1	0	0	1	4	0	3	0.002365	0	0.002167	0	0	0.039751	0	0	0	0	0	0.001956	0	0	0.002046	0.007124	0	0.006265	Bacteria	Proteobacteria	Gammaproteobacteria
OTU000938	30	7	0	0	9	0	10	0	0	1	0	3	0	0	0	0	0	0	0	0.016552	0	0	0.018163	0	0.020922	0	0	0.001865	0	0.006027	0	0	0	0	0	0	0	Bacteria	Firmicutes	Clostridia
OTU000939	30	0	0	17	0	0	0	0	0	0	0	0	4	1	0	8	0	0	0	0	0	0.036836	0	0	0	0	0	0	0	0	0.007824	0.001993	0	0.016371	0	0	0	Bacteria	Bacteroidota	Bacteroidia	Bacteroidales	Muribaculaceae
OTU000940	30	2	0	2	0	0	0	0	0	0	2	1	4	4	5	0	5	0	5	0.004729	0	0.004334	0	0	0	0	0	0	0.004391	0.002009	0.007824	0.007973	0.008937	0	0.008905	0	0.010442	Bacteria	Firmicutes	Bacilli	Mycoplasmatales	Mycoplasmataceae	Mycoplasma	Mycoplasma_moatsii_ATCC_27625
OTU000941	30	0	0	1	0	0	0	0	0	0	0	1	0	4	19	0	0	0	5	0	0	0.002167	0	0	0	0	0	0	0	0.002009	0	0.007973	0.03396	0	0	0	0.010442	Bacteria	Bacteroidota	Bacteroidia	Bacteroidales	Muribaculaceae
OTU000942	30	0	0	6	0	5	0	2	0	1	0	0	1	0	2	0	9	0	4	0	0	0.013001	0	0.010529	0	0.00425	0	0.001865	0	0	0.001956	0	0.003575	0	0.016028	0	0.008354	Bacteria	Actinobacteriota	Actinobacteria	Micrococcales	Brevibacteriaceae	Brevibacterium	Brevibacterium_luteolum
OTU000943	30	0	0	0	1	0	0	5	21	3	0	0	0	0	0	0	0	0	0	0	0	0	0.002018	0	0	0.010624	0.046722	0.005595	0	0	0	0	0	0	0	0	0	Bacteria	Firmicutes	Bacilli	Bacillales	Planococcaceae	Rummeliibacillus
OTU000944	30	6	0	3	6	8	0	5	0	0	0	0	2	0	0	0	0	0	0	0.014187	0	0.0065	0.012108	0.016846	0	0.010624	0	0	0	0	0.003912	0	0	0	0	0	0	Bacteria	Firmicutes	Clostridia
OTU000945	30	0	0	2	0	0	0	0	0	0	3	9	10	4	0	0	1	1	0	0	0	0.004334	0	0	0	0	0	0	0.006586	0.01808	0.019561	0.007973	0	0	0.001781	0.002146	0	Bacteria	Firmicutes	Bacilli	Bacillales	Planococcaceae	Solibacillus
OTU000946	30	0	3	0	3	3	4	0	1	1	1	2	0	0	0	8	4	0	0	0	0.008264	0	0.006054	0.006317	0.008369	0	0.002225	0.001865	0.002195	0.004018	0	0	0	0.016371	0.007124	0	0	Bacteria	Firmicutes	Clostridia	Peptostreptococcales-Tissierellales	Anaerovoracaceae
OTU000947	30	0	1	5	2	0	0	2	0	6	8	2	0	0	0	3	0	0	1	0	0.002755	0.010834	0.004036	0	0	0.00425	0	0.011191	0.017564	0.004018	0	0	0	0.006139	0	0	0.002088	Bacteria	Firmicutes	Clostridia	Lachnospirales	Lachnospiraceae
OTU000948	30	0	0	2	0	0	0	0	0	0	0	0	0	3	8	13	0	0	4	0	0	0.004334	0	0	0	0	0	0	0	0	0	0.00598	0.014299	0.026603	0	0	0.008354	Bacteria
OTU000949	30	0	2	0	3	0	10	0	2	6	7	0	0	0	0	0	0	0	0	0	0.005509	0	0.006054	0	0.020922	0	0.00445	0.011191	0.015368	0	0	0	0	0	0	0	0	Bacteria	Firmicutes	Bacilli	Bacillales	Planococcaceae	Rummeliibacillus
OTU000950	30	0	0	0	0	13	0	0	0	0	0	0	1	0	0	0	0	12	4	0	0	0	0	0.027374	0	0	0	0	0	0	0.001956	0	0	0	0	0.025752	0.008354	Bacteria	Actinobacteriota	Actinobacteria	Micrococcales	Micrococcaceae
OTU000951	30	3	1	2	0	0	3	0	1	0	0	2	12	0	0	1	2	3	0	0.007094	0.002755	0.004334	0	0	0.006277	0	0.002225	0	0	0.004018	0.023473	0	0	0.002046	0.003562	0.006438	0	Bacteria	Firmicutes	Bacilli	Bacillales	Planococcaceae
OTU000952	30	0	0	0	0	5	0	1	0	0	0	0	0	0	0	3	0	13	8	0	0	0	0	0.010529	0	0.002125	0	0	0	0	0	0	0	0.006139	0	0.027898	0.016707	Bacteria	Firmicutes	Clostridia	Peptostreptococcales-Tissierellales	Murdochiella
OTU000953	30	10	0	1	1	0	3	1	0	1	6	1	0	0	0	0	0	0	6	0.023645	0	0.002167	0.002018	0	0.006277	0.002125	0	0.001865	0.013173	0.002009	0	0	0	0	0	0	0.012531	Bacteria	Firmicutes	Bacilli	RF39
OTU000954	30	1	10	0	0	0	2	2	1	2	4	2	6	0	0	0	0	0	0	0.002365	0.027547	0	0	0	0.004184	0.00425	0.002225	0.00373	0.008782	0.004018	0.011736	0	0	0	0	0	0	Bacteria	Spirochaetota	Spirochaetia	Spirochaetales	Spirochaetaceae	Treponema	bacterium_MD2012
OTU000955	30	0	0	1	0	7	1	0	0	0	3	1	2	0	0	0	0	14	1	0	0	0.002167	0	0.01474	0.002092	0	0	0	0.006586	0.002009	0.003912	0	0	0	0	0.030044	0.002088	Bacteria	Firmicutes	Clostridia
OTU000956	29	0	0	2	0	0	0	0	0	0	0	0	0	2	8	1	0	4	12	0	0	0.004334	0	0	0	0	0	0	0	0	0	0.003987	0.014299	0.002046	0	0.008584	0.025061	Bacteria	Bacteroidota	Bacteroidia	Bacteroidales	Muribaculaceae
OTU000957	29	9	1	0	5	0	0	5	0	3	0	0	2	2	0	0	0	2	0	0.021281	0.002755	0	0.01009	0	0	0.010624	0	0.005595	0	0	0.003912	0.003987	0	0	0	0.004292	0	Bacteria	Spirochaetota	Spirochaetia	Spirochaetales	Spirochaetaceae	Treponema
OTU000958	29	0	1	1	1	3	0	4	0	1	0	12	1	1	0	0	4	0	0	0	0.002755	0.002167	0.002018	0.006317	0	0.008499	0	0.001865	0	0.024107	0.001956	0.001993	0	0	0.007124	0	0	Bacteria	Firmicutes	Clostridia
OTU000959	29	0	0	0	0	0	0	0	0	0	0	0	0	0	27	2	0	0	0	0	0	0	0	0	0	0	0	0	0	0	0	0	0.048259	0.004093	0	0	0	Bacteria	Firmicutes	Bacilli	Erysipelotrichales	Erysipelatoclostridiaceae	UCG-004
OTU000960	29	2	0	4	0	2	4	0	0	6	3	1	6	0	0	0	0	1	0	0.004729	0	0.008667	0	0.004211	0.008369	0	0	0.011191	0.006586	0.002009	0.011736	0	0	0	0	0.002146	0	Bacteria	Cyanobacteria	Vampirivibrionia	Gastranaerophilales
OTU000961	29	0	0	8	0	0	0	0	0	0	0	0	0	0	0	8	3	9	1	0	0	0.017334	0	0	0	0	0	0	0	0	0	0	0	0.016371	0.005343	0.019314	0.002088	Bacteria	Firmicutes	Bacilli	Erysipelotrichales	Erysipelotrichaceae
OTU000962	29	2	0	0	0	7	7	0	0	0	1	0	0	0	0	3	6	0	3	0.004729	0	0	0	0.01474	0.014645	0	0	0	0.002195	0	0	0	0	0.006139	0.010686	0	0.006265	Bacteria
OTU000963	29	1	0	1	0	0	2	0	3	8	1	0	3	6	2	0	0	0	2	0.002365	0	0.002167	0	0	0.004184	0	0.006675	0.014921	0.002195	0	0.005868	0.01196	0.003575	0	0	0	0.004177	Bacteria
OTU000964	29	1	0	1	2	0	1	14	1	0	0	5	0	0	0	0	0	2	2	0.002365	0	0.002167	0.004036	0	0.002092	0.029747	0.002225	0	0	0.010044	0	0	0	0	0	0.004292	0.004177	Bacteria	Firmicutes	Clostridia	Oscillospirales
OTU000965	29	1	1	11	0	0	3	0	0	0	7	0	3	0	0	2	1	0	0	0.002365	0.002755	0.023835	0	0	0.006277	0	0	0	0.015368	0	0.005868	0	0	0.004093	0.001781	0	0	Bacteria	Bacteroidota	Bacteroidia	Bacteroidales	Bacteroidaceae	Bacteroides
OTU000966	29	9	0	4	0	0	3	0	0	2	0	0	1	1	0	0	0	0	9	0.021281	0	0.008667	0	0	0.006277	0	0	0.00373	0	0	0.001956	0.001993	0	0	0	0	0.018796	Bacteria	Bacteroidota	Bacteroidia	Bacteroidales	Muribaculaceae
OTU000967	29	0	0	1	0	0	0	0	0	0	0	2	0	7	7	0	2	0	10	0	0	0.002167	0	0	0	0	0	0	0	0.004018	0	0.013953	0.012512	0	0.003562	0	0.020884	Bacteria	Firmicutes	Clostridia	Lachnospirales	Lachnospiraceae
OTU000968	29	1	2	1	1	0	0	0	4	4	12	0	2	0	2	0	0	0	0	0.002365	0.005509	0.002167	0.002018	0	0	0	0.008899	0.00746	0.026346	0	0.003912	0	0.003575	0	0	0	0	Bacteria	Firmicutes	Clostridia	Lachnospirales	Lachnospiraceae	Coprococcus	Coprococcus_eutactus
OTU000969	29	1	1	1	0	0	4	2	1	2	1	0	1	4	0	8	0	0	3	0.002365	0.002755	0.002167	0	0	0.008369	0.00425	0.002225	0.00373	0.002195	0	0.001956	0.007973	0	0.016371	0	0	0.006265	Bacteria	Firmicutes	Clostridia	Lachnospirales	Lachnospiraceae
OTU000970	29	0	6	3	0	0	7	0	0	2	0	0	1	0	0	1	3	3	3	0	0.016528	0.0065	0	0	0.014645	0	0	0.00373	0	0	0.001956	0	0	0.002046	0.005343	0.006438	0.006265	Bacteria	Firmicutes	Clostridia
OTU000971	29	0	1	0	3	1	6	1	2	1	6	0	3	1	0	1	0	1	2	0	0.002755	0	0.006054	0.002106	0.012553	0.002125	0.00445	0.001865	0.013173	0	0.005868	0.001993	0	0.002046	0	0.002146	0.004177	Bacteria	Firmicutes	Clostridia	Monoglobales	Monoglobaceae	Monoglobus
OTU000972	29	0	2	1	0	0	4	0	2	0	5	1	1	3	3	2	3	2	0	0	0.005509	0.002167	0	0	0.008369	0	0.00445	0	0.010977	0.002009	0.001956	0.00598	0.005362	0.004093	0.005343	0.004292	0	Bacteria	Firmicutes	Clostridia	Peptostreptococcales-Tissierellales
OTU000973	29	0	1	0	0	11	0	1	0	0	1	0	2	0	0	0	1	10	2	0	0.002755	0	0	0.023163	0	0.002125	0	0	0.002195	0	0.003912	0	0	0	0.001781	0.02146	0.004177	Bacteria
OTU000974	29	0	5	0	4	1	0	7	1	5	0	2	0	1	0	3	0	0	0	0	0.013773	0	0.008072	0.002106	0	0.014873	0.002225	0.009326	0	0.004018	0	0.001993	0	0.006139	0	0	0	Bacteria	Firmicutes	Clostridia
OTU000975	29	0	2	1	1	5	3	2	1	0	7	1	0	0	0	3	0	2	1	0	0.005509	0.002167	0.002018	0.010529	0.006277	0.00425	0.002225	0	0.015368	0.002009	0	0	0	0.006139	0	0.004292	0.002088	Bacteria	Firmicutes	Clostridia	Lachnospirales	Lachnospiraceae
OTU000976	28	1	2	0	1	0	4	5	0	2	0	1	3	1	1	0	4	0	3	0.002365	0.005509	0	0.002018	0	0.008369	0.010624	0	0.00373	0	0.002009	0.005868	0.001993	0.001787	0	0.007124	0	0.006265	Bacteria	Firmicutes	Bacilli	Erysipelotrichales	Erysipelotrichaceae	ZOR0006
OTU000977	28	0	0	0	0	0	0	0	0	0	0	0	0	0	28	0	0	0	0	0	0	0	0	0	0	0	0	0	0	0	0	0	0.050046	0	0	0	0	Bacteria	Bacteroidota	Bacteroidia	Bacteroidales	Prevotellaceae
OTU000978	28	2	1	1	0	0	8	0	1	0	0	0	0	0	0	2	5	6	2	0.004729	0.002755	0.002167	0	0	0.016737	0	0.002225	0	0	0	0	0	0	0.004093	0.008905	0.012876	0.004177	Bacteria	Firmicutes	Clostridia
OTU000979	28	0	0	0	0	1	0	0	0	0	0	6	1	0	0	2	0	0	18	0	0	0	0	0.002106	0	0	0	0	0	0.012053	0.001956	0	0	0.004093	0	0	0.037592	Bacteria	Firmicutes	Clostridia	Peptostreptococcales-Tissierellales	Anaerovoracaceae	Eubacterium_nodatum_group
OTU000980	28	0	0	0	0	0	0	0	0	0	0	0	28	0	0	0	0	0	0	0	0	0	0	0	0	0	0	0	0	0	0.05477	0	0	0	0	0	0	Bacteria	Firmicutes	Bacilli	Staphylococcales	Staphylococcaceae	Staphylococcus
OTU000981	28	3	1	4	0	0	2	6	1	0	0	0	0	0	0	2	3	2	4	0.007094	0.002755	0.008667	0	0	0.004184	0.012749	0.002225	0	0	0	0	0	0	0.004093	0.005343	0.004292	0.008354	Bacteria	Firmicutes	Clostridia	Lachnospirales	Lachnospiraceae
OTU000982	28	0	0	0	0	0	0	0	0	17	0	0	0	10	0	1	0	0	0	0	0	0	0	0	0	0	0	0.031707	0	0	0	0.019933	0	0.002046	0	0	0	Bacteria	Spirochaetota	Spirochaetia	Spirochaetales	Spirochaetaceae	Treponema
OTU000983	28	0	0	1	0	0	0	0	0	0	0	9	4	2	5	2	0	2	3	0	0	0.002167	0	0	0	0	0	0	0	0.01808	0.007824	0.003987	0.008937	0.004093	0	0.004292	0.006265	Bacteria	Firmicutes	Clostridia	Oscillospirales	Oscillospiraceae
OTU000984	28	0	0	0	0	3	0	0	3	0	0	1	4	0	10	0	3	3	1	0	0	0	0	0.006317	0	0	0.006675	0	0	0.002009	0.007824	0	0.017874	0	0.005343	0.006438	0.002088	Bacteria	Firmicutes
OTU000985	28	0	0	0	0	0	0	0	0	0	0	18	9	0	0	0	0	0	1	0	0	0	0	0	0	0	0	0	0	0.03616	0.017605	0	0	0	0	0	0.002088	Bacteria
OTU000986	28	0	0	0	0	0	0	0	0	0	0	0	0	0	1	0	0	0	27	0	0	0	0	0	0	0	0	0	0	0	0	0	0.001787	0	0	0	0.056387	Bacteria
OTU000987	28	0	1	5	2	0	7	0	1	1	10	0	0	1	0	0	0	0	0	0	0.002755	0.010834	0.004036	0	0.014645	0	0.002225	0.001865	0.021955	0	0	0.001993	0	0	0	0	0	Bacteria	Firmicutes
OTU000988	28	1	0	1	6	0	0	0	4	0	6	0	0	0	0	7	3	0	0	0.002365	0	0.002167	0.012108	0	0	0	0.008899	0	0.013173	0	0	0	0	0.014325	0.005343	0	0	Bacteria	Firmicutes	Clostridia	Lachnospirales	Lachnospiraceae	Butyrivibrio	Butyrivibrio_crossotus
OTU000989	28	0	1	1	0	1	3	2	1	1	0	6	2	0	1	5	4	0	0	0	0.002755	0.002167	0	0.002106	0.006277	0.00425	0.002225	0.001865	0	0.012053	0.003912	0	0.001787	0.010232	0.007124	0	0	Bacteria	Firmicutes	Bacilli	Bacillales	Planococcaceae
OTU000990	28	4	0	0	7	0	4	7	0	0	0	2	0	0	0	1	0	3	0	0.009458	0	0	0.014127	0	0.008369	0.014873	0	0	0	0.004018	0	0	0	0.002046	0	0.006438	0	Bacteria	Firmicutes	Bacilli	RF39
OTU000991	28	0	0	0	0	0	0	7	5	0	0	0	2	9	0	0	5	0	0	0	0	0	0	0	0	0.014873	0.011124	0	0	0	0.003912	0.017939	0	0	0.008905	0	0	Bacteria	Bacteroidota	Bacteroidia	Bacteroidales	Prevotellaceae
OTU000992	28	6	0	1	0	0	3	3	6	2	3	0	0	2	0	0	0	0	2	0.014187	0	0.002167	0	0	0.006277	0.006374	0.013349	0.00373	0.006586	0	0	0.003987	0	0	0	0	0.004177	Bacteria	Bacteroidota	Bacteroidia	Bacteroidales
OTU000993	28	1	2	5	0	7	4	0	1	2	1	4	0	0	0	0	0	0	1	0.002365	0.005509	0.010834	0	0.01474	0.008369	0	0.002225	0.00373	0.002195	0.008036	0	0	0	0	0	0	0.002088	Bacteria	Cyanobacteria	Vampirivibrionia	Gastranaerophilales
OTU000994	28	1	0	0	1	3	0	4	4	1	8	0	1	0	0	0	0	2	3	0.002365	0	0	0.002018	0.006317	0	0.008499	0.008899	0.001865	0.017564	0	0.001956	0	0	0	0	0.004292	0.006265	Bacteria	Firmicutes	Clostridia	Clostridia_UCG-014
OTU000995	28	2	0	11	1	0	0	1	1	0	0	1	4	3	0	4	0	0	0	0.004729	0	0.023835	0.002018	0	0	0.002125	0.002225	0	0	0.002009	0.007824	0.00598	0	0.008185	0	0	0	Bacteria	Bacteroidota	Bacteroidia	Bacteroidales	Prevotellaceae	Prevotellaceae_UCG-001
OTU000996	28	1	1	0	8	0	3	6	0	2	5	1	0	1	0	0	0	0	0	0.002365	0.002755	0	0.016145	0	0.006277	0.012749	0	0.00373	0.010977	0.002009	0	0.001993	0	0	0	0	0	Bacteria
OTU000997	28	0	0	0	1	2	6	2	3	0	7	4	0	3	0	0	0	0	0	0	0	0	0.002018	0.004211	0.012553	0.00425	0.006675	0	0.015368	0.008036	0	0.00598	0	0	0	0	0	Bacteria	Firmicutes	Bacilli	Bacillales	Planococcaceae	Rummeliibacillus
OTU000998	28	0	0	0	0	0	0	0	0	3	1	3	0	1	0	5	2	6	7	0	0	0	0	0	0	0	0	0.005595	0.002195	0.006027	0	0.001993	0	0.010232	0.003562	0.012876	0.014619	Bacteria	Patescibacteria	Saccharimonadia	Saccharimonadales	Saccharimonadaceae	TM7a
OTU000999	28	0	1	1	2	0	0	0	4	1	0	1	0	0	9	2	2	5	0	0	0.002755	0.002167	0.004036	0	0	0	0.008899	0.001865	0	0.002009	0	0	0.016086	0.004093	0.003562	0.01073	0	Bacteria	Firmicutes	Clostridia	Clostridiales	Clostridiaceae	Clostridium_sensu_stricto_1
OTU001000	28	0	0	0	1	7	0	1	0	1	1	5	0	8	2	0	0	1	1	0	0	0	0.002018	0.01474	0	0.002125	0	0.001865	0.002195	0.010044	0	0.015946	0.003575	0	0	0.002146	0.002088	Bacteria	Firmicutes	Clostridia	Peptostreptococcales-Tissierellales	Anaerovoracaceae	Family_XIII_AD3011_group
OTU001001	28	0	9	0	2	0	6	2	0	0	8	0	1	0	0	0	0	0	0	0	0.024792	0	0.004036	0	0.012553	0.00425	0	0	0.017564	0	0.001956	0	0	0	0	0	0	Bacteria	Proteobacteria	Alphaproteobacteria	Rhodospirillales
OTU001002	28	0	0	3	3	6	4	0	0	0	5	1	0	0	0	1	0	4	1	0	0	0.0065	0.006054	0.012634	0.008369	0	0	0	0.010977	0.002009	0	0	0	0.002046	0	0.008584	0.002088	Bacteria	Firmicutes	Clostridia
OTU001003	28	1	1	0	11	0	1	0	2	9	2	0	0	1	0	0	0	0	0	0.002365	0.002755	0	0.022199	0	0.002092	0	0.00445	0.016786	0.004391	0	0	0.001993	0	0	0	0	0	Bacteria	Firmicutes	Bacilli
OTU001004	28	4	1	3	0	2	0	0	2	0	0	4	4	0	0	2	6	0	0	0.009458	0.002755	0.0065	0	0.004211	0	0	0.00445	0	0	0.008036	0.007824	0	0	0.004093	0.010686	0	0	Bacteria
OTU001005	28	0	0	0	0	0	0	0	0	0	0	0	0	0	3	15	6	4	0	0	0	0	0	0	0	0	0	0	0	0	0	0	0.005362	0.030696	0.010686	0.008584	0	Bacteria	Firmicutes	Bacilli	Lactobacillales	Lactobacillaceae	Lactobacillus
OTU001006	27	0	0	1	0	3	0	1	0	1	0	0	0	0	1	5	8	3	4	0	0	0.002167	0	0.006317	0	0.002125	0	0.001865	0	0	0	0	0.001787	0.010232	0.014248	0.006438	0.008354	Bacteria	Firmicutes	Clostridia	Peptostreptococcales-Tissierellales	Anaerococcus
OTU001007	27	0	0	2	0	0	2	2	0	10	0	6	2	0	0	0	0	3	0	0	0	0.004334	0	0	0.004184	0.00425	0	0.018651	0	0.012053	0.003912	0	0	0	0	0.006438	0	Bacteria	Firmicutes	Bacilli	RF39
OTU001008	27	0	0	0	0	0	1	6	7	3	0	2	5	0	0	0	0	3	0	0	0	0	0	0	0.002092	0.012749	0.015574	0.005595	0	0.004018	0.00978	0	0	0	0	0.006438	0	Bacteria	Firmicutes	Clostridia	Christensenellales	Christensenellaceae	Christensenellaceae_R-7_group
OTU001009	27	0	2	1	6	4	0	1	0	3	3	0	1	0	6	0	0	0	0	0	0.005509	0.002167	0.012108	0.008423	0	0.002125	0	0.005595	0.006586	0	0.001956	0	0.010724	0	0	0	0	Bacteria	Firmicutes
OTU001010	27	0	0	0	0	1	0	0	0	0	0	3	0	4	12	0	3	0	4	0	0	0	0	0.002106	0	0	0	0	0	0.006027	0	0.007973	0.021448	0	0.005343	0	0.008354	Bacteria	Bacteroidota	Bacteroidia	Bacteroidales
OTU001011	27	3	0	4	0	0	0	2	0	10	3	0	3	0	0	0	0	0	2	0.007094	0	0.008667	0	0	0	0.00425	0	0.018651	0.006586	0	0.005868	0	0	0	0	0	0.004177	Bacteria
OTU001012	27	0	0	2	0	7	2	1	8	0	2	0	1	0	0	0	1	3	0	0	0	0.004334	0	0.01474	0.004184	0.002125	0.017799	0	0.004391	0	0.001956	0	0	0	0.001781	0.006438	0	Bacteria	Firmicutes	Bacilli	RF39
OTU001013	27	0	0	0	0	0	0	0	0	0	0	0	0	0	0	4	1	22	0	0	0	0	0	0	0	0	0	0	0	0	0	0	0	0.008185	0.001781	0.047212	0	Bacteria	Firmicutes
OTU001014	27	2	0	3	3	0	1	4	0	0	0	1	2	0	1	1	4	3	2	0.004729	0	0.0065	0.006054	0	0.002092	0.008499	0	0	0	0.002009	0.003912	0	0.001787	0.002046	0.007124	0.006438	0.004177	Bacteria	Firmicutes	Clostridia	Clostridiales	Clostridiaceae
OTU001015	27	1	1	1	1	0	1	2	1	0	6	6	2	4	1	0	0	0	0	0.002365	0.002755	0.002167	0.002018	0	0.002092	0.00425	0.002225	0	0.013173	0.012053	0.003912	0.007973	0.001787	0	0	0	0	Bacteria	Spirochaetota	Spirochaetia	Spirochaetales	Spirochaetaceae	Treponema	bacterium_MD2012
OTU001016	27	0	1	3	4	2	0	2	3	3	6	1	2	0	0	0	0	0	0	0	0.002755	0.0065	0.008072	0.004211	0	0.00425	0.006675	0.005595	0.013173	0.002009	0.003912	0	0	0	0	0	0	Bacteria	Bacteroidota	Bacteroidia	Bacteroidales
OTU001017	27	0	11	1	2	0	1	0	0	0	3	0	1	1	0	0	2	5	0	0	0.030301	0.002167	0.004036	0	0.002092	0	0	0	0.006586	0	0.001956	0.001993	0	0	0.003562	0.01073	0	Bacteria	Firmicutes	Clostridia	Oscillospirales	Eubacterium_coprostanoligenes_group
OTU001018	27	1	0	0	0	8	0	0	1	0	0	2	2	2	0	7	2	1	1	0.002365	0	0	0	0.016846	0	0	0.002225	0	0	0.004018	0.003912	0.003987	0	0.014325	0.003562	0.002146	0.002088	Bacteria	Firmicutes	Clostridia	Lachnospirales	Lachnospiraceae
OTU001019	27	0	0	0	0	3	0	1	2	2	6	0	1	0	0	0	3	8	1	0	0	0	0	0.006317	0	0.002125	0.00445	0.00373	0.013173	0	0.001956	0	0	0	0.005343	0.017168	0.002088	Bacteria
OTU001020	27	0	0	0	0	0	0	0	0	0	0	0	0	16	8	0	2	0	1	0	0	0	0	0	0	0	0	0	0	0	0	0.031892	0.014299	0	0.003562	0	0.002088	Bacteria
OTU001021	27	0	0	2	0	5	2	0	0	0	0	1	0	0	1	6	7	2	1	0	0	0.004334	0	0.010529	0.004184	0	0	0	0	0.002009	0	0	0.001787	0.012278	0.012467	0.004292	0.002088	Bacteria
OTU001022	27	4	0	5	4	0	5	1	3	0	0	2	3	0	0	0	0	0	0	0.009458	0	0.010834	0.008072	0	0.010461	0.002125	0.006675	0	0	0.004018	0.005868	0	0	0	0	0	0	Bacteria	Spirochaetota	Spirochaetia	Spirochaetales	Spirochaetaceae	Treponema	bacterium_MD2012
OTU001023	27	17	0	6	0	0	0	0	1	3	0	0	0	0	0	0	0	0	0	0.040197	0	0.013001	0	0	0	0	0.002225	0.005595	0	0	0	0	0	0	0	0	0	Bacteria	Firmicutes	Clostridia	Monoglobales	Monoglobaceae	Monoglobus
OTU001024	26	0	13	5	6	0	2	0	0	0	0	0	0	0	0	0	0	0	0	0	0.035811	0.010834	0.012108	0	0.004184	0	0	0	0	0	0	0	0	0	0	0	0	Bacteria	Bacteroidota	Bacteroidia	Bacteroidales	Prevotellaceae	Alloprevotella
OTU001025	26	0	0	0	0	0	0	0	0	0	0	0	2	14	10	0	0	0	0	0	0	0	0	0	0	0	0	0	0	0	0.003912	0.027906	0.017874	0	0	0	0	Bacteria	Bacteroidota	Bacteroidia	Bacteroidales	Rikenellaceae	Alistipes
OTU001026	26	0	1	2	1	4	0	3	3	2	4	3	2	0	0	0	0	0	1	0	0.002755	0.004334	0.002018	0.008423	0	0.006374	0.006675	0.00373	0.008782	0.006027	0.003912	0	0	0	0	0	0.002088	Bacteria	Firmicutes	Clostridia	Oscillospirales	Ruminococcaceae
OTU001027	26	0	0	0	0	11	0	0	0	0	0	0	0	0	0	0	0	5	10	0	0	0	0	0.023163	0	0	0	0	0	0	0	0	0	0	0	0.01073	0.020884	Bacteria	Firmicutes	Clostridia	Peptostreptococcales-Tissierellales	Guggenheimella
OTU001028	26	0	0	7	0	0	0	0	0	0	0	0	4	1	3	4	2	5	0	0	0	0.015168	0	0	0	0	0	0	0	0	0.007824	0.001993	0.005362	0.008185	0.003562	0.01073	0	Bacteria	Proteobacteria	Alphaproteobacteria	Caulobacterales	Caulobacteraceae
OTU001029	26	1	3	1	0	2	0	0	6	0	2	2	0	0	0	6	1	2	0	0.002365	0.008264	0.002167	0	0.004211	0	0	0.013349	0	0.004391	0.004018	0	0	0	0.012278	0.001781	0.004292	0	Bacteria	Firmicutes	Clostridia	Oscillospirales	Ruminococcaceae
OTU001030	26	0	5	1	2	0	0	8	7	1	1	0	0	1	0	0	0	0	0	0	0.013773	0.002167	0.004036	0	0	0.016998	0.015574	0.001865	0.002195	0	0	0.001993	0	0	0	0	0	Bacteria
OTU001031	26	0	0	2	0	1	0	0	1	1	3	3	0	11	0	0	2	0	2	0	0	0.004334	0	0.002106	0	0	0.002225	0.001865	0.006586	0.006027	0	0.021926	0	0	0.003562	0	0.004177	Bacteria	Firmicutes	Clostridia	Christensenellales	Christensenellaceae	Christensenellaceae_R-7_group
OTU001032	26	6	0	1	2	0	6	1	1	2	7	0	0	0	0	0	0	0	0	0.014187	0	0.002167	0.004036	0	0.012553	0.002125	0.002225	0.00373	0.015368	0	0	0	0	0	0	0	0	Bacteria
OTU001033	26	6	0	0	0	0	1	0	2	0	0	0	0	9	8	0	0	0	0	0.014187	0	0	0	0	0.002092	0	0.00445	0	0	0	0	0.017939	0.014299	0	0	0	0	Bacteria	Firmicutes	Clostridia	Clostridia_vadinBB60_group
OTU001034	26	2	2	2	1	0	5	0	0	0	12	0	0	0	0	2	0	0	0	0.004729	0.005509	0.004334	0.002018	0	0.010461	0	0	0	0.026346	0	0	0	0	0.004093	0	0	0	Bacteria	Firmicutes	Clostridia	Oscillospirales	UCG-010
OTU001035	26	10	0	0	0	0	0	0	0	4	0	1	6	4	0	0	1	0	0	0.023645	0	0	0	0	0	0	0	0.00746	0	0.002009	0.011736	0.007973	0	0	0.001781	0	0	Bacteria	Firmicutes	Bacilli	Bacillales
OTU001036	26	1	2	0	0	0	2	0	2	3	0	3	0	0	2	0	8	1	2	0.002365	0.005509	0	0	0	0.004184	0	0.00445	0.005595	0	0.006027	0	0	0.003575	0	0.014248	0.002146	0.004177	Bacteria	Firmicutes	Clostridia	Peptostreptococcales-Tissierellales	Peptostreptococcaceae	Romboutsia
OTU001037	26	0	0	0	0	0	3	1	3	0	4	4	2	2	0	0	4	2	1	0	0	0	0	0	0.006277	0.002125	0.006675	0	0.008782	0.008036	0.003912	0.003987	0	0	0.007124	0.004292	0.002088	Bacteria	Firmicutes	Clostridia	Oscillospirales	Eubacterium_coprostanoligenes_group
OTU001038	26	0	4	2	0	2	0	0	0	0	3	0	0	0	15	0	0	0	0	0	0.011019	0.004334	0	0.004211	0	0	0	0	0.006586	0	0	0	0.026811	0	0	0	0	Bacteria	Actinobacteriota	Coriobacteriia	Coriobacteriales	Coriobacteriaceae	Collinsella
OTU001039	26	1	4	1	0	1	2	0	9	1	0	2	2	1	0	1	0	0	1	0.002365	0.011019	0.002167	0	0.002106	0.004184	0	0.020024	0.001865	0	0.004018	0.003912	0.001993	0	0.002046	0	0	0.002088	Bacteria	Firmicutes	Clostridia	Clostridia_vadinBB60_group
OTU001040	26	0	0	1	0	0	1	0	0	0	0	1	3	1	2	4	1	9	3	0	0	0.002167	0	0	0.002092	0	0	0	0	0.002009	0.005868	0.001993	0.003575	0.008185	0.001781	0.019314	0.006265	Bacteria	Proteobacteria	Gammaproteobacteria	Enterobacterales	Enterobacteriaceae
OTU001041	26	0	0	0	0	0	0	0	0	0	0	0	0	0	0	0	7	15	4	0	0	0	0	0	0	0	0	0	0	0	0	0	0	0	0.012467	0.03219	0.008354	Bacteria	Firmicutes	Bacilli	Erysipelotrichales	Erysipelotrichaceae	Allobaculum	Allobaculum_stercoricanis
OTU001042	26	0	1	5	2	0	1	0	0	0	0	4	0	0	13	0	0	0	0	0	0.002755	0.010834	0.004036	0	0.002092	0	0	0	0	0.008036	0	0	0.023236	0	0	0	0	Bacteria	Bacteroidota	Bacteroidia	Bacteroidales	Prevotellaceae
OTU001043	26	3	1	0	2	0	0	0	3	3	2	0	2	10	0	0	0	0	0	0.007094	0.002755	0	0.004036	0	0	0	0.006675	0.005595	0.004391	0	0.003912	0.019933	0	0	0	0	0	Bacteria	Bacteroidota	Bacteroidia	Bacteroidales
OTU001044	26	1	0	0	2	0	0	2	5	4	1	4	0	0	4	2	0	1	0	0.002365	0	0	0.004036	0	0	0.00425	0.011124	0.00746	0.002195	0.008036	0	0	0.007149	0.004093	0	0.002146	0	Bacteria	Firmicutes	Bacilli	Bacillales	Planococcaceae
OTU001045	26	8	0	0	3	0	3	1	6	2	0	2	0	0	0	1	0	0	0	0.018916	0	0	0.006054	0	0.006277	0.002125	0.013349	0.00373	0	0.004018	0	0	0	0.002046	0	0	0	Bacteria	Firmicutes	Clostridia	Lachnospirales	Lachnospiraceae
OTU001046	26	3	1	5	1	0	0	1	1	5	4	2	0	3	0	0	0	0	0	0.007094	0.002755	0.010834	0.002018	0	0	0.002125	0.002225	0.009326	0.008782	0.004018	0	0.00598	0	0	0	0	0	Bacteria	Firmicutes	Clostridia	Lachnospirales	Lachnospiraceae
OTU001047	26	2	0	0	0	2	14	0	0	0	0	0	1	0	0	2	2	1	2	0.004729	0	0	0	0.004211	0.029291	0	0	0	0	0	0.001956	0	0	0.004093	0.003562	0.002146	0.004177	Bacteria
OTU001048	26	0	0	1	0	0	0	0	0	0	0	0	3	1	0	5	10	0	6	0	0	0.002167	0	0	0	0	0	0	0	0	0.005868	0.001993	0	0.010232	0.017809	0	0.012531	Bacteria	Firmicutes	Clostridia
OTU001049	26	2	0	1	0	0	0	1	4	0	0	1	4	4	0	1	5	1	2	0.004729	0	0.002167	0	0	0	0.002125	0.008899	0	0	0.002009	0.007824	0.007973	0	0.002046	0.008905	0.002146	0.004177	Bacteria	Firmicutes	Clostridia	Oscillospirales
OTU001050	26	6	1	3	0	1	2	9	2	2	0	0	0	0	0	0	0	0	0	0.014187	0.002755	0.0065	0	0.002106	0.004184	0.019123	0.00445	0.00373	0	0	0	0	0	0	0	0	0	Bacteria	Verrucomicrobiota	Kiritimatiellae	WCHB1-41
OTU001051	26	0	0	0	0	0	0	0	0	0	0	0	0	1	14	3	0	0	8	0	0	0	0	0	0	0	0	0	0	0	0	0.001993	0.025023	0.006139	0	0	0.016707	Bacteria	Bacteroidota	Bacteroidia	Bacteroidales	Muribaculaceae
OTU001052	25	0	1	6	2	2	2	4	4	1	1	2	0	0	0	0	0	0	0	0	0.002755	0.013001	0.004036	0.004211	0.004184	0.008499	0.008899	0.001865	0.002195	0.004018	0	0	0	0	0	0	0	Bacteria	Firmicutes	Clostridia	Lachnospirales	Lachnospiraceae	Eubacterium_oxidoreducens_group
OTU001053	25	2	0	0	0	0	2	3	3	8	1	0	0	1	4	1	0	0	0	0.004729	0	0	0	0	0.004184	0.006374	0.006675	0.014921	0.002195	0	0	0.001993	0.007149	0.002046	0	0	0	Bacteria	Firmicutes
OTU001054	25	2	0	2	1	2	3	3	1	1	4	1	0	0	1	0	0	2	2	0.004729	0	0.004334	0.002018	0.004211	0.006277	0.006374	0.002225	0.001865	0.008782	0.002009	0	0	0.001787	0	0	0.004292	0.004177	Bacteria	Firmicutes	Clostridia	Oscillospirales	Ruminococcaceae	Ruminococcus
OTU001055	25	0	1	4	2	6	0	4	0	3	1	3	0	0	0	0	0	0	1	0	0.002755	0.008667	0.004036	0.012634	0	0.008499	0	0.005595	0.002195	0.006027	0	0	0	0	0	0	0.002088	Bacteria	Firmicutes	Clostridia
OTU001056	25	0	0	2	2	0	1	1	4	2	7	0	0	0	4	2	0	0	0	0	0	0.004334	0.004036	0	0.002092	0.002125	0.008899	0.00373	0.015368	0	0	0	0.007149	0.004093	0	0	0	Bacteria	Firmicutes	Bacilli	Bacillales	Planococcaceae	Rummeliibacillus
OTU001057	25	4	0	0	0	0	0	0	2	4	0	5	0	7	0	2	0	0	1	0.009458	0	0	0	0	0	0	0.00445	0.00746	0	0.010044	0	0.013953	0	0.004093	0	0	0.002088	Bacteria	Firmicutes	Bacilli
OTU001058	25	0	0	2	0	0	0	0	0	0	0	0	7	0	0	4	0	12	0	0	0	0.004334	0	0	0	0	0	0	0	0	0.013692	0	0	0.008185	0	0.025752	0	Bacteria	Firmicutes	Bacilli
OTU001059	25	1	0	2	0	0	0	1	1	0	3	0	14	0	0	0	0	0	3	0.002365	0	0.004334	0	0	0	0.002125	0.002225	0	0.006586	0	0.027385	0	0	0	0	0	0.006265	Bacteria	Firmicutes	Clostridia	Clostridia_vadinBB60_group
OTU001060	25	0	3	0	0	0	4	2	1	5	0	0	0	8	0	0	0	0	2	0	0.008264	0	0	0	0.008369	0.00425	0.002225	0.009326	0	0	0	0.015946	0	0	0	0	0.004177	Bacteria	Firmicutes	Clostridia
OTU001061	25	2	0	4	3	2	1	0	1	0	1	0	7	1	0	0	2	0	1	0.004729	0	0.008667	0.006054	0.004211	0.002092	0	0.002225	0	0.002195	0	0.013692	0.001993	0	0	0.003562	0	0.002088	Bacteria	Bacteroidota	Bacteroidia	Bacteroidales	Rikenellaceae	Rikenellaceae_RC9_gut_group
OTU001062	25	0	0	8	0	0	0	0	0	0	0	1	0	0	3	10	1	1	1	0	0	0.017334	0	0	0	0	0	0	0	0.002009	0	0	0.005362	0.020464	0.001781	0.002146	0.002088	Bacteria	Proteobacteria	Gammaproteobacteria	Burkholderiales	Burkholderiaceae	Burkholderia-Caballeronia-Paraburkholderia
OTU001063	25	3	11	0	0	1	0	3	0	3	0	1	0	0	0	0	0	0	3	0.007094	0.030301	0	0	0.002106	0	0.006374	0	0.005595	0	0.002009	0	0	0	0	0	0	0.006265	Bacteria	Firmicutes	Clostridia	Lachnospirales	Lachnospiraceae
OTU001064	25	1	2	0	8	2	0	0	0	9	1	0	0	0	0	0	0	0	2	0.002365	0.005509	0	0.016145	0.004211	0	0	0	0.016786	0.002195	0	0	0	0	0	0	0	0.004177	Bacteria
OTU001065	25	0	3	0	0	0	0	0	0	1	0	0	6	1	0	12	2	0	0	0	0.008264	0	0	0	0	0	0	0.001865	0	0	0.011736	0.001993	0	0.024556	0.003562	0	0	Bacteria	Bacteroidota	Bacteroidia	Bacteroidales	Prevotellaceae	Prevotellaceae_UCG-001
OTU001066	25	0	0	0	0	0	2	8	0	4	7	3	0	1	0	0	0	0	0	0	0	0	0	0	0.004184	0.016998	0	0.00746	0.015368	0.006027	0	0.001993	0	0	0	0	0	Bacteria	Firmicutes	Clostridia	Monoglobales	Monoglobaceae	Monoglobus
OTU001067	25	0	0	0	0	0	0	0	0	0	0	0	0	3	5	1	15	1	0	0	0	0	0	0	0	0	0	0	0	0	0	0.00598	0.008937	0.002046	0.026714	0.002146	0	Bacteria
OTU001068	25	0	0	1	3	1	2	0	0	0	0	2	0	1	0	0	5	4	6	0	0	0.002167	0.006054	0.002106	0.004184	0	0	0	0	0.004018	0	0.001993	0	0	0.008905	0.008584	0.012531	Bacteria	Firmicutes	Clostridia
OTU001069	25	5	4	4	6	1	0	2	1	0	1	1	0	0	0	0	0	0	0	0.011823	0.011019	0.008667	0.012108	0.002106	0	0.00425	0.002225	0	0.002195	0.002009	0	0	0	0	0	0	0	Bacteria
OTU001070	25	3	7	1	0	0	2	0	0	0	2	2	2	0	0	1	1	3	1	0.007094	0.019283	0.002167	0	0	0.004184	0	0	0	0.004391	0.004018	0.003912	0	0	0.002046	0.001781	0.006438	0.002088	Bacteria	Firmicutes	Clostridia	Oscillospirales	UCG-010
OTU001071	25	0	0	9	0	0	0	0	0	0	0	0	0	2	0	4	1	2	7	0	0	0.019501	0	0	0	0	0	0	0	0	0	0.003987	0	0.008185	0.001781	0.004292	0.014619	Bacteria	Firmicutes	Bacilli	Erysipelotrichales
OTU001072	25	1	2	1	3	0	7	0	0	7	0	0	0	1	0	0	2	0	1	0.002365	0.005509	0.002167	0.006054	0	0.014645	0	0	0.013056	0	0	0	0.001993	0	0	0.003562	0	0.002088	Bacteria	Spirochaetota	Spirochaetia	Spirochaetales	Spirochaetaceae	Treponema
OTU001073	25	12	0	4	2	1	0	0	2	0	2	0	0	0	0	2	0	0	0	0.028374	0	0.008667	0.004036	0.002106	0	0	0.00445	0	0.004391	0	0	0	0	0.004093	0	0	0	Bacteria	WPS-2	Burkholderiales_bacterium_Beta_02
OTU001074	25	1	0	0	0	20	0	0	0	0	0	0	0	0	0	0	3	1	0	0.002365	0	0	0	0.042114	0	0	0	0	0	0	0	0	0	0	0.005343	0.002146	0	Bacteria	Firmicutes	Bacilli	Lactobacillales
OTU001075	25	1	5	7	0	0	0	8	0	0	2	0	1	0	0	0	1	0	0	0.002365	0.013773	0.015168	0	0	0	0.016998	0	0	0.004391	0	0.001956	0	0	0	0.001781	0	0	Bacteria	Firmicutes	Clostridia	Oscillospirales	UCG-010
OTU001076	25	0	1	0	0	0	0	0	2	9	4	3	0	2	0	4	0	0	0	0	0.002755	0	0	0	0	0	0.00445	0.016786	0.008782	0.006027	0	0.003987	0	0.008185	0	0	0	Bacteria	Bacteroidota	Bacteroidia	Bacteroidales	Bacteroidaceae	Bacteroides
OTU001077	24	5	0	0	0	1	0	4	4	0	0	0	0	0	0	0	4	2	4	0.011823	0	0	0	0.002106	0	0.008499	0.008899	0	0	0	0	0	0	0	0.007124	0.004292	0.008354	Bacteria	Firmicutes	Clostridia	Oscillospirales	Ruminococcaceae
OTU001078	24	0	0	0	0	0	0	0	0	0	0	0	6	4	8	6	0	0	0	0	0	0	0	0	0	0	0	0	0	0	0.011736	0.007973	0.014299	0.012278	0	0	0	Bacteria	Bacteroidota	Bacteroidia	Flavobacteriales	Flavobacteriaceae	Antarcticibacterium
OTU001079	24	4	0	1	1	0	0	0	0	0	0	1	2	0	1	3	5	5	1	0.009458	0	0.002167	0.002018	0	0	0	0	0	0	0.002009	0.003912	0	0.001787	0.006139	0.008905	0.01073	0.002088	Bacteria	Firmicutes	Bacilli	Bacillales	Planococcaceae	Solibacillus	Solibacillus_sp_R-26228
OTU001080	24	0	0	0	0	0	0	0	0	0	0	0	0	0	0	11	5	8	0	0	0	0	0	0	0	0	0	0	0	0	0	0	0	0.02251	0.008905	0.017168	0	Bacteria
OTU001081	24	5	0	0	0	3	0	0	0	0	0	0	0	0	0	6	9	0	1	0.011823	0	0	0	0.006317	0	0	0	0	0	0	0	0	0	0.012278	0.016028	0	0.002088	Bacteria	Firmicutes	Clostridia	Oscillospirales	UCG-010
OTU001082	24	0	1	0	8	5	0	1	0	0	0	1	0	2	0	2	0	2	2	0	0.002755	0	0.016145	0.010529	0	0.002125	0	0	0	0.002009	0	0.003987	0	0.004093	0	0.004292	0.004177	Bacteria	Firmicutes	Clostridia	Oscillospirales	Oscillospiraceae	Oscillospira
OTU001083	24	0	3	4	5	2	4	1	2	1	1	0	0	1	0	0	0	0	0	0	0.008264	0.008667	0.01009	0.004211	0.008369	0.002125	0.00445	0.001865	0.002195	0	0	0.001993	0	0	0	0	0	Bacteria
OTU001084	24	0	0	0	0	19	1	0	0	0	0	0	0	0	0	0	1	3	0	0	0	0	0	0.040008	0.002092	0	0	0	0	0	0	0	0	0	0.001781	0.006438	0	Bacteria	Patescibacteria	Saccharimonadia	Saccharimonadales	TM7_phylum_sp_oral_clone_FR058
OTU001085	24	0	0	0	0	0	0	0	0	0	0	1	0	18	4	1	0	0	0	0	0	0	0	0	0	0	0	0	0	0.002009	0	0.035879	0.007149	0.002046	0	0	0	Bacteria	Firmicutes	Bacilli	Lactobacillales	Lactobacillaceae
OTU001086	24	0	0	2	0	0	0	0	0	0	0	0	0	8	8	5	1	0	0	0	0	0.004334	0	0	0	0	0	0	0	0	0	0.015946	0.014299	0.010232	0.001781	0	0	Bacteria	Bacteroidota	Bacteroidia	Bacteroidales	Muribaculaceae
OTU001087	24	1	3	0	6	3	0	6	3	0	0	0	1	0	0	0	1	0	0	0.002365	0.008264	0	0.012108	0.006317	0	0.012749	0.006675	0	0	0	0.001956	0	0	0	0.001781	0	0	Bacteria	Firmicutes	Clostridia	Oscillospirales	UCG-010
OTU001088	24	3	1	0	0	0	7	4	0	3	0	1	0	2	0	3	0	0	0	0.007094	0.002755	0	0	0	0.014645	0.008499	0	0.005595	0	0.002009	0	0.003987	0	0.006139	0	0	0	Bacteria	Bacteroidota	Bacteroidia	Bacteroidales
OTU001089	24	0	4	0	0	0	0	0	1	17	1	1	0	0	0	0	0	0	0	0	0.011019	0	0	0	0	0	0.002225	0.031707	0.002195	0.002009	0	0	0	0	0	0	0	Bacteria	Bacteroidota	Bacteroidia	Bacteroidales	Prevotellaceae	Prevotellaceae_UCG-001
OTU001090	24	4	0	3	1	0	1	2	1	1	0	2	0	0	1	0	4	4	0	0.009458	0	0.0065	0.002018	0	0.002092	0.00425	0.002225	0.001865	0	0.004018	0	0	0.001787	0	0.007124	0.008584	0	Bacteria	Firmicutes	Clostridia
OTU001091	24	0	3	2	9	0	0	6	2	0	0	0	2	0	0	0	0	0	0	0	0.008264	0.004334	0.018163	0	0	0.012749	0.00445	0	0	0	0.003912	0	0	0	0	0	0	Bacteria	Proteobacteria	Alphaproteobacteria	Rhodospirillales
OTU001092	24	0	0	2	0	0	0	0	0	0	0	0	0	1	16	1	2	0	2	0	0	0.004334	0	0	0	0	0	0	0	0	0	0.001993	0.028598	0.002046	0.003562	0	0.004177	Bacteria	Firmicutes	Clostridia	Clostridia_UCG-014
OTU001093	24	7	1	0	1	3	1	0	3	0	5	0	1	0	1	0	0	0	1	0.016552	0.002755	0	0.002018	0.006317	0.002092	0	0.006675	0	0.010977	0	0.001956	0	0.001787	0	0	0	0.002088	Bacteria	Bacteroidota	Bacteroidia	Bacteroidales	Rikenellaceae	Rikenellaceae_RC9_gut_group
OTU001094	24	0	6	2	4	0	0	2	0	5	1	2	0	2	0	0	0	0	0	0	0.016528	0.004334	0.008072	0	0	0.00425	0	0.009326	0.002195	0.004018	0	0.003987	0	0	0	0	0	Bacteria
OTU001095	24	3	1	3	0	2	1	1	1	1	1	3	0	0	0	0	0	1	6	0.007094	0.002755	0.0065	0	0.004211	0.002092	0.002125	0.002225	0.001865	0.002195	0.006027	0	0	0	0	0	0.002146	0.012531	Bacteria	Firmicutes	Clostridia
OTU001096	24	5	3	0	0	0	6	0	0	0	1	0	0	0	0	3	2	0	4	0.011823	0.008264	0	0	0	0.012553	0	0	0	0.002195	0	0	0	0	0.006139	0.003562	0	0.008354	Bacteria	Firmicutes	Clostridia	Clostridia_vadinBB60_group
OTU001097	24	0	0	0	0	0	1	0	5	7	4	4	1	0	0	2	0	0	0	0	0	0	0	0	0.002092	0	0.011124	0.013056	0.008782	0.008036	0.001956	0	0	0.004093	0	0	0	Bacteria	Firmicutes	Bacilli	RF39
OTU001098	24	0	0	5	5	0	0	0	0	1	0	1	4	0	4	0	3	1	0	0	0	0.010834	0.01009	0	0	0	0	0.001865	0	0.002009	0.007824	0	0.007149	0	0.005343	0.002146	0	Bacteria	Proteobacteria	Gammaproteobacteria	Burkholderiales	Comamonadaceae	Comamonas
OTU001099	24	1	3	3	3	0	0	2	1	4	0	3	0	2	0	1	0	1	0	0.002365	0.008264	0.0065	0.006054	0	0	0.00425	0.002225	0.00746	0	0.006027	0	0.003987	0	0.002046	0	0.002146	0	Bacteria	Bacteroidota	Bacteroidia	Bacteroidales	Rikenellaceae	Rikenellaceae_RC9_gut_group
OTU001100	24	0	0	10	0	0	0	0	0	0	0	0	1	1	6	0	0	3	3	0	0	0.021668	0	0	0	0	0	0	0	0	0.001956	0.001993	0.010724	0	0	0.006438	0.006265	Bacteria
OTU001101	24	0	0	0	0	0	0	0	0	0	0	1	0	6	4	6	0	2	5	0	0	0	0	0	0	0	0	0	0	0.002009	0	0.01196	0.007149	0.012278	0	0.004292	0.010442	Bacteria	Bacteroidota	Bacteroidia	Bacteroidales	Rikenellaceae	Alistipes
OTU001102	24	2	0	1	0	0	0	0	0	0	9	3	0	0	0	0	4	5	0	0.004729	0	0.002167	0	0	0	0	0	0	0.019759	0.006027	0	0	0	0	0.007124	0.01073	0	Bacteria	Firmicutes
OTU001103	24	0	9	0	3	0	1	3	2	0	0	0	0	0	0	0	0	2	4	0	0.024792	0	0.006054	0	0.002092	0.006374	0.00445	0	0	0	0	0	0	0	0	0.004292	0.008354	Bacteria
OTU001104	24	5	1	5	0	0	0	2	1	3	0	3	1	3	0	0	0	0	0	0.011823	0.002755	0.010834	0	0	0	0.00425	0.002225	0.005595	0	0.006027	0.001956	0.00598	0	0	0	0	0	Bacteria	Spirochaetota	Spirochaetia	Spirochaetales	Spirochaetaceae	Treponema	bacterium_MD2012
OTU001105	24	0	9	2	1	0	4	3	0	0	0	2	0	1	2	0	0	0	0	0	0.024792	0.004334	0.002018	0	0.008369	0.006374	0	0	0	0.004018	0	0.001993	0.003575	0	0	0	0	Bacteria	Bacteroidota	Bacteroidia	Bacteroidales	Prevotellaceae
OTU001106	24	0	0	0	0	0	0	0	0	0	0	23	0	0	0	0	1	0	0	0	0	0	0	0	0	0	0	0	0	0.046204	0	0	0	0	0.001781	0	0	Bacteria	Firmicutes	Bacilli
OTU001107	24	0	0	0	0	0	0	0	0	0	0	1	0	2	21	0	0	0	0	0	0	0	0	0	0	0	0	0	0	0.002009	0	0.003987	0.037535	0	0	0	0	Bacteria	Firmicutes
OTU001108	23	0	5	7	4	0	1	2	0	1	1	0	2	0	0	0	0	0	0	0	0.013773	0.015168	0.008072	0	0.002092	0.00425	0	0.001865	0.002195	0	0.003912	0	0	0	0	0	0	Bacteria	Spirochaetota	Spirochaetia	Spirochaetales	Spirochaetaceae	Treponema
OTU001109	23	0	0	0	0	0	0	0	0	0	0	2	6	6	3	1	2	3	0	0	0	0	0	0	0	0	0	0	0	0.004018	0.011736	0.01196	0.005362	0.002046	0.003562	0.006438	0	Bacteria	Firmicutes	Bacilli	Bacillales	Bacillaceae	Bacillus
OTU001110	23	1	0	1	0	1	5	1	0	0	2	0	0	2	0	0	0	9	1	0.002365	0	0.002167	0	0.002106	0.010461	0.002125	0	0	0.004391	0	0	0.003987	0	0	0	0.019314	0.002088	Bacteria	Firmicutes	Clostridia	Oscillospirales
OTU001111	23	0	0	3	0	0	0	0	0	0	0	5	0	2	0	2	11	0	0	0	0	0.0065	0	0	0	0	0	0	0	0.010044	0	0.003987	0	0.004093	0.01959	0	0	Bacteria	Firmicutes
OTU001112	23	0	0	4	0	0	0	0	0	0	0	1	3	3	3	0	4	5	0	0	0	0.008667	0	0	0	0	0	0	0	0.002009	0.005868	0.00598	0.005362	0	0.007124	0.01073	0	Bacteria	Actinobacteriota	Actinobacteria	Pseudonocardiales	Pseudonocardiaceae	Prauserella
OTU001113	23	0	0	0	0	0	0	0	0	0	0	1	0	0	0	12	8	1	1	0	0	0	0	0	0	0	0	0	0	0.002009	0	0	0	0.024556	0.014248	0.002146	0.002088	Bacteria	Actinobacteriota	Actinobacteria	Corynebacteriales	Corynebacteriaceae	Corynebacterium	Corynebacterium_urealyticum
OTU001114	23	3	0	0	1	3	1	1	2	1	1	0	4	0	0	0	0	6	0	0.007094	0	0	0.002018	0.006317	0.002092	0.002125	0.00445	0.001865	0.002195	0	0.007824	0	0	0	0	0.012876	0	Bacteria	Firmicutes	Clostridia	Peptostreptococcales-Tissierellales
OTU001115	23	0	0	0	0	0	2	8	3	2	0	0	1	4	0	0	0	0	3	0	0	0	0	0	0.004184	0.016998	0.006675	0.00373	0	0	0.001956	0.007973	0	0	0	0	0.006265	Bacteria	Bacteroidota	Bacteroidia	Bacteroidales	Tannerellaceae	Parabacteroides	Porphyromonadaceae_bacterium_DJF_B175
OTU001116	23	0	0	0	0	5	2	0	5	2	0	0	0	0	0	2	4	0	3	0	0	0	0	0.010529	0.004184	0	0.011124	0.00373	0	0	0	0	0	0.004093	0.007124	0	0.006265	Bacteria	Firmicutes	Bacilli	Erysipelotrichales	Erysipelatoclostridiaceae	Erysipelatoclostridium
OTU001117	23	2	0	0	1	0	0	3	1	0	1	2	0	5	2	0	0	3	3	0.004729	0	0	0.002018	0	0	0.006374	0.002225	0	0.002195	0.004018	0	0.009966	0.003575	0	0	0.006438	0.006265	Bacteria	Firmicutes	Clostridia	Lachnospirales	Lachnospiraceae
OTU001118	23	0	0	0	0	0	0	0	0	0	0	0	23	0	0	0	0	0	0	0	0	0	0	0	0	0	0	0	0	0	0.04499	0	0	0	0	0	0	Bacteria	Bacteroidota	Bacteroidia	Bacteroidales	Bacteroidaceae	Bacteroides	Bacteroides_massiliensis
OTU001119	23	0	0	0	2	0	0	0	10	0	0	6	5	0	0	0	0	0	0	0	0	0	0.004036	0	0	0	0.022248	0	0	0.012053	0.00978	0	0	0	0	0	0	Bacteria	Firmicutes	Clostridia	Oscillospirales	Ruminococcaceae	Ruminococcus
OTU001120	23	0	1	3	0	0	3	0	1	7	0	0	0	1	5	0	0	2	0	0	0.002755	0.0065	0	0	0.006277	0	0.002225	0.013056	0	0	0	0.001993	0.008937	0	0	0.004292	0	Bacteria	Firmicutes	Bacilli	Bacillales	Planococcaceae
OTU001121	23	0	0	5	0	0	0	0	0	0	0	16	0	0	2	0	0	0	0	0	0	0.010834	0	0	0	0	0	0	0	0.032142	0	0	0.003575	0	0	0	0	Bacteria	Firmicutes	Bacilli
OTU001122	23	0	1	3	5	1	5	0	2	1	3	1	0	0	1	0	0	0	0	0	0.002755	0.0065	0.01009	0.002106	0.010461	0	0.00445	0.001865	0.006586	0.002009	0	0	0.001787	0	0	0	0	Bacteria	Bacteroidota	Bacteroidia	Bacteroidales	Prevotellaceae
OTU001123	23	3	0	1	10	0	2	0	0	1	0	0	0	0	0	0	0	4	2	0.007094	0	0.002167	0.020181	0	0.004184	0	0	0.001865	0	0	0	0	0	0	0	0.008584	0.004177	Bacteria	Firmicutes	Clostridia	Oscillospirales	UCG-010
OTU001124	23	0	0	0	0	0	0	0	0	0	0	0	0	4	0	7	8	4	0	0	0	0	0	0	0	0	0	0	0	0	0	0.007973	0	0.014325	0.014248	0.008584	0	Bacteria	Firmicutes
OTU001125	23	0	2	1	0	0	0	0	0	0	0	2	3	1	0	4	6	4	0	0	0.005509	0.002167	0	0	0	0	0	0	0	0.004018	0.005868	0.001993	0	0.008185	0.010686	0.008584	0	Bacteria	Firmicutes
OTU001126	23	0	6	0	0	0	0	0	5	0	1	0	1	5	2	0	3	0	0	0	0.016528	0	0	0	0	0	0.011124	0	0.002195	0	0.001956	0.009966	0.003575	0	0.005343	0	0	Bacteria	Firmicutes	Clostridia	Lachnospirales	Lachnospiraceae
OTU001127	23	4	0	0	5	3	1	0	0	2	0	1	0	2	0	3	0	0	2	0.009458	0	0	0.01009	0.006317	0.002092	0	0	0.00373	0	0.002009	0	0.003987	0	0.006139	0	0	0.004177	Bacteria	Bacteroidota	Bacteroidia	Bacteroidales	Rikenellaceae	Rikenellaceae_RC9_gut_group
OTU001128	23	0	1	1	0	6	0	0	0	3	3	0	0	3	2	3	1	0	0	0	0.002755	0.002167	0	0.012634	0	0	0	0.005595	0.006586	0	0	0.00598	0.003575	0.006139	0.001781	0	0	Bacteria	Firmicutes
OTU001129	23	0	0	0	0	0	0	0	0	0	0	1	0	7	12	0	0	1	2	0	0	0	0	0	0	0	0	0	0	0.002009	0	0.013953	0.021448	0	0	0.002146	0.004177	Bacteria	Bacteroidota	Bacteroidia	Bacteroidales	Muribaculaceae
OTU001130	23	13	0	7	1	0	0	0	0	0	2	0	0	0	0	0	0	0	0	0.030739	0	0.015168	0.002018	0	0	0	0	0	0.004391	0	0	0	0	0	0	0	0	Bacteria	Firmicutes	Clostridia	Oscillospirales
OTU001131	23	0	1	0	13	0	1	1	5	0	1	0	1	0	0	0	0	0	0	0	0.002755	0	0.026235	0	0.002092	0.002125	0.011124	0	0.002195	0	0.001956	0	0	0	0	0	0	Bacteria	Firmicutes	Clostridia	Oscillospirales	Ruminococcaceae	Ruminococcus
OTU001132	23	3	2	0	1	0	0	0	0	3	12	0	0	2	0	0	0	0	0	0.007094	0.005509	0	0.002018	0	0	0	0	0.005595	0.026346	0	0	0.003987	0	0	0	0	0	Bacteria
OTU001133	23	1	3	0	10	0	0	0	0	0	1	0	0	2	1	0	3	0	2	0.002365	0.008264	0	0.020181	0	0	0	0	0	0.002195	0	0	0.003987	0.001787	0	0.005343	0	0.004177	Bacteria	Firmicutes	Clostridia
OTU001134	23	0	0	0	0	0	0	0	0	0	0	0	0	10	5	0	3	3	2	0	0	0	0	0	0	0	0	0	0	0	0	0.019933	0.008937	0	0.005343	0.006438	0.004177	Bacteria	Bacteroidota	Bacteroidia	Bacteroidales	Muribaculaceae
OTU001135	23	0	0	0	1	4	0	0	0	1	3	0	0	0	0	4	1	4	5	0	0	0	0.002018	0.008423	0	0	0	0.001865	0.006586	0	0	0	0	0.008185	0.001781	0.008584	0.010442	Bacteria	Actinobacteriota	Actinobacteria	Corynebacteriales	Nocardiaceae	Rhodococcus
OTU001136	23	0	0	4	0	0	0	0	0	0	0	0	2	2	1	0	0	9	5	0	0	0.008667	0	0	0	0	0	0	0	0	0.003912	0.003987	0.001787	0	0	0.019314	0.010442	Bacteria	Actinobacteriota	Coriobacteriia	Coriobacteriales	Eggerthellaceae
OTU001137	23	0	1	5	0	1	1	0	1	1	9	0	0	1	0	0	3	0	0	0	0.002755	0.010834	0	0.002106	0.002092	0	0.002225	0.001865	0.019759	0	0	0.001993	0	0	0.005343	0	0	Bacteria	Firmicutes	Bacilli	RF39
OTU001138	22	1	0	0	2	2	0	3	5	0	4	0	2	0	0	1	0	0	2	0.002365	0	0	0.004036	0.004211	0	0.006374	0.011124	0	0.008782	0	0.003912	0	0	0.002046	0	0	0.004177	Bacteria	Firmicutes	Clostridia	Oscillospirales	UCG-010
OTU001139	22	4	0	1	0	8	0	0	0	1	5	0	1	0	0	0	0	0	2	0.009458	0	0.002167	0	0.016846	0	0	0	0.001865	0.010977	0	0.001956	0	0	0	0	0	0.004177	Bacteria	Proteobacteria	Gammaproteobacteria	Pseudomonadales	Moraxellaceae	Acinetobacter
OTU001140	22	0	0	8	0	0	0	0	0	0	0	0	0	0	0	0	5	9	0	0	0	0.017334	0	0	0	0	0	0	0	0	0	0	0	0	0.008905	0.019314	0	Bacteria
OTU001141	22	0	0	1	0	0	0	0	0	0	0	1	3	2	4	2	1	3	5	0	0	0.002167	0	0	0	0	0	0	0	0.002009	0.005868	0.003987	0.007149	0.004093	0.001781	0.006438	0.010442	Bacteria	Bacteroidota	Bacteroidia	Bacteroidales	Bacteroidaceae	Bacteroides
OTU001142	22	0	0	0	8	0	1	3	3	0	7	0	0	0	0	0	0	0	0	0	0	0	0.016145	0	0.002092	0.006374	0.006675	0	0.015368	0	0	0	0	0	0	0	0	Bacteria	Bacteroidota	Bacteroidia	Bacteroidales
OTU001143	22	0	0	0	0	0	0	4	5	3	8	0	2	0	0	0	0	0	0	0	0	0	0	0	0	0.008499	0.011124	0.005595	0.017564	0	0.003912	0	0	0	0	0	0	Bacteria	Bacteroidota	Bacteroidia	Bacteroidales	Prevotellaceae
OTU001144	22	0	0	0	3	2	0	0	2	5	1	6	0	0	0	3	0	0	0	0	0	0	0.006054	0.004211	0	0	0.00445	0.009326	0.002195	0.012053	0	0	0	0.006139	0	0	0	Bacteria	Bacteroidota	Bacteroidia	Bacteroidales
OTU001145	22	0	1	2	2	0	0	0	0	8	0	6	0	1	0	1	0	0	1	0	0.002755	0.004334	0.004036	0	0	0	0	0.014921	0	0.012053	0	0.001993	0	0.002046	0	0	0.002088	Bacteria	Firmicutes	Clostridia	Christensenellales	Christensenellaceae	Christensenellaceae_R-7_group
OTU001146	22	0	0	7	0	0	0	0	0	0	0	2	1	2	5	2	0	2	1	0	0	0.015168	0	0	0	0	0	0	0	0.004018	0.001956	0.003987	0.008937	0.004093	0	0.004292	0.002088	Bacteria	Firmicutes	Clostridia	Oscillospirales	Oscillospiraceae
OTU001147	22	0	0	0	0	12	0	0	0	0	0	0	0	0	0	3	0	2	5	0	0	0	0	0.025268	0	0	0	0	0	0	0	0	0	0.006139	0	0.004292	0.010442	Bacteria	Actinobacteriota	Actinobacteria	Micrococcales	Microbacteriaceae
OTU001148	22	0	0	0	1	0	4	11	0	2	3	0	0	0	0	1	0	0	0	0	0	0	0.002018	0	0.008369	0.023372	0	0.00373	0.006586	0	0	0	0	0.002046	0	0	0	Bacteria	Firmicutes	Clostridia
OTU001149	22	2	3	0	1	0	1	5	0	0	0	0	1	2	0	2	1	0	4	0.004729	0.008264	0	0.002018	0	0.002092	0.010624	0	0	0	0	0.001956	0.003987	0	0.004093	0.001781	0	0.008354	Bacteria	Firmicutes
OTU001150	22	3	6	0	0	0	0	0	7	2	2	0	0	0	2	0	0	0	0	0.007094	0.016528	0	0	0	0	0	0.015574	0.00373	0.004391	0	0	0	0.003575	0	0	0	0	Bacteria	Bacteroidota	Bacteroidia	Bacteroidales
OTU001151	22	0	1	0	0	10	0	0	0	0	4	6	1	0	0	0	0	0	0	0	0.002755	0	0	0.021057	0	0	0	0	0.008782	0.012053	0.001956	0	0	0	0	0	0	Bacteria	Proteobacteria	Alphaproteobacteria	Rhodospirillales
OTU001152	22	0	0	17	0	0	0	0	0	0	0	0	1	1	1	0	1	1	0	0	0	0.036836	0	0	0	0	0	0	0	0	0.001956	0.001993	0.001787	0	0.001781	0.002146	0	Bacteria	Firmicutes	Bacilli	RF39
OTU001153	22	5	0	0	6	3	4	1	0	0	1	0	0	0	0	0	0	2	0	0.011823	0	0	0.012108	0.006317	0.008369	0.002125	0	0	0.002195	0	0	0	0	0	0	0.004292	0	Bacteria	Firmicutes	Clostridia	Oscillospirales	Oscillospiraceae	UCG-002
OTU001154	22	4	0	0	0	0	4	1	6	2	1	1	0	0	0	2	0	1	0	0.009458	0	0	0	0	0.008369	0.002125	0.013349	0.00373	0.002195	0.002009	0	0	0	0.004093	0	0.002146	0	Bacteria	Firmicutes	Clostridia
OTU001155	22	0	3	0	0	2	0	3	1	0	0	0	5	2	5	1	0	0	0	0	0.008264	0	0	0.004211	0	0.006374	0.002225	0	0	0	0.00978	0.003987	0.008937	0.002046	0	0	0	Bacteria
OTU001156	22	0	4	0	0	2	3	0	11	1	0	0	0	1	0	0	0	0	0	0	0.011019	0	0	0.004211	0.006277	0	0.024473	0.001865	0	0	0	0.001993	0	0	0	0	0	Bacteria	Verrucomicrobiota	Kiritimatiellae	WCHB1-41
OTU001157	22	10	0	0	5	0	4	2	0	0	1	0	0	0	0	0	0	0	0	0.023645	0	0	0.01009	0	0.008369	0.00425	0	0	0.002195	0	0	0	0	0	0	0	0	Bacteria	Spirochaetota	Spirochaetia	Spirochaetales	Spirochaetaceae	Treponema	bacterium_MD2012
OTU001158	22	0	1	6	0	0	7	0	0	1	1	1	0	5	0	0	0	0	0	0	0.002755	0.013001	0	0	0.014645	0	0	0.001865	0.002195	0.002009	0	0.009966	0	0	0	0	0	Bacteria	Bacteroidota	Bacteroidia	Bacteroidales	Prevotellaceae	Prevotellaceae_UCG-001
OTU001159	22	0	1	0	2	4	0	0	5	0	1	0	3	0	0	1	1	2	2	0	0.002755	0	0.004036	0.008423	0	0	0.011124	0	0.002195	0	0.005868	0	0	0.002046	0.001781	0.004292	0.004177	Bacteria
OTU001160	22	0	0	0	0	14	1	0	0	0	0	0	6	0	0	0	0	0	1	0	0	0	0	0.02948	0.002092	0	0	0	0	0	0.011736	0	0	0	0	0	0.002088	Bacteria	Firmicutes	Bacilli	Staphylococcales	Staphylococcaceae	Salinicoccus
OTU001161	22	0	0	0	0	3	0	11	0	1	0	0	6	0	0	0	1	0	0	0	0	0	0	0.006317	0	0.023372	0	0.001865	0	0	0.011736	0	0	0	0.001781	0	0	Bacteria	Bacteroidota	Bacteroidia	Bacteroidales
OTU001162	22	1	0	0	0	0	0	1	0	1	0	0	9	1	0	1	3	5	0	0.002365	0	0	0	0	0	0.002125	0	0.001865	0	0	0.017605	0.001993	0	0.002046	0.005343	0.01073	0	Bacteria	Firmicutes	Clostridia	Oscillospirales	Ruminococcaceae
OTU001163	22	0	0	0	0	0	0	0	0	0	0	0	0	11	10	0	1	0	0	0	0	0	0	0	0	0	0	0	0	0	0	0.021926	0.017874	0	0.001781	0	0	Bacteria	Firmicutes	Bacilli
OTU001164	22	0	0	0	0	0	0	10	3	0	8	0	1	0	0	0	0	0	0	0	0	0	0	0	0	0.021248	0.006675	0	0.017564	0	0.001956	0	0	0	0	0	0	Bacteria	Firmicutes	Clostridia
OTU001165	21	0	1	7	2	2	0	0	0	1	6	0	0	2	0	0	0	0	0	0	0.002755	0.015168	0.004036	0.004211	0	0	0	0.001865	0.013173	0	0	0.003987	0	0	0	0	0	Bacteria	Firmicutes	Clostridia
OTU001166	21	1	0	0	1	2	1	0	3	0	0	1	7	0	0	0	0	0	5	0.002365	0	0	0.002018	0.004211	0.002092	0	0.006675	0	0	0.002009	0.013692	0	0	0	0	0	0.010442	Bacteria	Firmicutes	Bacilli	Erysipelotrichales	Erysipelatoclostridiaceae	Candidatus_Stoquefichus
OTU001167	21	4	0	4	0	3	0	0	0	0	0	0	8	1	0	0	0	1	0	0.009458	0	0.008667	0	0.006317	0	0	0	0	0	0	0.015649	0.001993	0	0	0	0.002146	0	Bacteria	Firmicutes	Clostridia	Oscillospirales
OTU001168	21	0	0	0	1	6	0	0	1	0	0	0	0	0	4	0	0	9	0	0	0	0	0.002018	0.012634	0	0	0.002225	0	0	0	0	0	0.007149	0	0	0.019314	0	Bacteria	Firmicutes	Bacilli	Lactobacillales	Lactobacillaceae	Lactobacillus
OTU001169	21	0	0	0	0	0	3	3	0	9	2	0	0	0	4	0	0	0	0	0	0	0	0	0	0.006277	0.006374	0	0.016786	0.004391	0	0	0	0.007149	0	0	0	0	Bacteria	Firmicutes
OTU001170	21	0	0	1	0	0	0	0	0	0	0	3	2	0	0	0	2	0	13	0	0	0.002167	0	0	0	0	0	0	0	0.006027	0.003912	0	0	0	0.003562	0	0.02715	Bacteria	Firmicutes	Clostridia	Lachnospirales	Lachnospiraceae
OTU001171	21	0	0	0	0	0	0	0	0	0	0	2	0	5	0	0	5	0	9	0	0	0	0	0	0	0	0	0	0	0.004018	0	0.009966	0	0	0.008905	0	0.018796	Bacteria	Bacteroidota	Bacteroidia	Bacteroidales
OTU001172	21	0	0	0	0	0	0	0	0	0	0	0	0	0	20	1	0	0	0	0	0	0	0	0	0	0	0	0	0	0	0	0	0.035747	0.002046	0	0	0	Bacteria	Actinobacteriota	Actinobacteria	Bifidobacteriales	Bifidobacteriaceae	Bifidobacterium
OTU001173	21	0	0	0	0	2	0	0	0	1	2	0	0	8	0	0	7	0	1	0	0	0	0	0.004211	0	0	0	0.001865	0.004391	0	0	0.015946	0	0	0.012467	0	0.002088	Bacteria
OTU001174	21	1	1	1	0	0	7	3	0	0	0	0	0	1	0	0	3	0	4	0.002365	0.002755	0.002167	0	0	0.014645	0.006374	0	0	0	0	0	0.001993	0	0	0.005343	0	0.008354	Bacteria	Firmicutes	Clostridia
OTU001175	21	5	0	5	3	2	0	1	0	0	0	0	1	0	0	0	1	2	1	0.011823	0	0.010834	0.006054	0.004211	0	0.002125	0	0	0	0	0.001956	0	0	0	0.001781	0.004292	0.002088	Bacteria	Firmicutes	Clostridia	Lachnospirales	Lachnospiraceae	Blautia
OTU001176	21	0	0	1	0	1	0	0	0	0	0	0	0	0	0	1	17	1	0	0	0	0.002167	0	0.002106	0	0	0	0	0	0	0	0	0	0.002046	0.030276	0.002146	0	Bacteria	Firmicutes	Bacilli	Bacillales	Planococcaceae
OTU001177	21	1	0	3	0	0	0	0	0	0	0	11	4	0	0	0	0	2	0	0.002365	0	0.0065	0	0	0	0	0	0	0	0.022098	0.007824	0	0	0	0	0.004292	0	Bacteria
OTU001178	21	0	0	0	4	0	0	6	0	0	1	0	6	0	0	0	0	2	2	0	0	0	0.008072	0	0	0.012749	0	0	0.002195	0	0.011736	0	0	0	0	0.004292	0.004177	Bacteria
OTU001179	21	2	0	2	0	0	0	0	0	0	0	11	4	0	0	2	0	0	0	0.004729	0	0.004334	0	0	0	0	0	0	0	0.022098	0.007824	0	0	0.004093	0	0	0	Bacteria	Firmicutes	Bacilli
OTU001180	21	0	0	0	0	8	0	0	0	0	0	0	9	0	0	0	0	0	4	0	0	0	0	0.016846	0	0	0	0	0	0	0.017605	0	0	0	0	0	0.008354	Bacteria	Firmicutes	Clostridia	Clostridiales	Clostridiaceae
OTU001181	21	0	0	0	0	0	0	4	2	0	0	0	2	1	0	0	4	5	3	0	0	0	0	0	0	0.008499	0.00445	0	0	0	0.003912	0.001993	0	0	0.007124	0.01073	0.006265	Bacteria	Firmicutes	Clostridia	Monoglobales	Monoglobaceae	Monoglobus
OTU001182	21	2	0	1	0	4	0	0	0	0	0	0	3	0	0	0	5	3	3	0.004729	0	0.002167	0	0.008423	0	0	0	0	0	0	0.005868	0	0	0	0.008905	0.006438	0.006265	Bacteria	Firmicutes	Bacilli	Erysipelotrichales	Erysipelotrichaceae
OTU001183	21	3	0	0	0	0	0	0	0	0	0	2	1	0	0	7	4	4	0	0.007094	0	0	0	0	0	0	0	0	0	0.004018	0.001956	0	0	0.014325	0.007124	0.008584	0	Bacteria	Firmicutes	Bacilli	Bacillales	Planococcaceae
OTU001184	21	0	0	0	0	0	0	0	0	0	0	0	0	18	3	0	0	0	0	0	0	0	0	0	0	0	0	0	0	0	0	0.035879	0.005362	0	0	0	0	Bacteria	Bacteroidota	Bacteroidia	Bacteroidales	Bacteroidaceae	Bacteroides	Bacteroides_caecimuris
OTU001185	21	0	0	3	4	1	0	0	0	7	1	0	1	0	0	0	0	2	2	0	0	0.0065	0.008072	0.002106	0	0	0	0.013056	0.002195	0	0.001956	0	0	0	0	0.004292	0.004177	Bacteria	Firmicutes	Clostridia	Lachnospirales	Lachnospiraceae
OTU001186	21	0	0	0	0	0	0	0	3	0	0	1	0	0	16	0	1	0	0	0	0	0	0	0	0	0	0.006675	0	0	0.002009	0	0	0.028598	0	0.001781	0	0	Bacteria	Bacteroidota	Bacteroidia	Bacteroidales	Prevotellaceae	Prevotella	Prevotellaceae_bacterium_DJF_LS10
OTU001187	21	6	0	0	7	0	3	2	1	0	0	0	0	0	0	2	0	0	0	0.014187	0	0	0.014127	0	0.006277	0.00425	0.002225	0	0	0	0	0	0	0.004093	0	0	0	Bacteria
OTU001188	21	0	1	2	1	0	0	0	0	0	0	0	7	6	0	0	1	3	0	0	0.002755	0.004334	0.002018	0	0	0	0	0	0	0	0.013692	0.01196	0	0	0.001781	0.006438	0	Bacteria	Firmicutes	Clostridia
OTU001189	21	0	0	8	0	0	0	0	0	0	0	1	4	2	0	2	0	4	0	0	0	0.017334	0	0	0	0	0	0	0	0.002009	0.007824	0.003987	0	0.004093	0	0.008584	0	Bacteria	Proteobacteria	Alphaproteobacteria	Rhizobiales	Beijerinckiaceae	Bosea
OTU001190	21	0	0	0	0	2	0	0	0	0	0	0	0	0	0	0	3	7	9	0	0	0	0	0.004211	0	0	0	0	0	0	0	0	0	0	0.005343	0.015022	0.018796	Bacteria	Actinobacteriota	Actinobacteria
OTU001191	21	0	6	3	3	0	0	0	0	0	0	6	0	0	0	3	0	0	0	0	0.016528	0.0065	0.006054	0	0	0	0	0	0	0.012053	0	0	0	0.006139	0	0	0	Bacteria	Firmicutes	Clostridia
OTU001192	21	0	1	0	0	2	3	0	1	0	0	1	0	1	5	5	0	1	1	0	0.002755	0	0	0.004211	0.006277	0	0.002225	0	0	0.002009	0	0.001993	0.008937	0.010232	0	0.002146	0.002088	Bacteria	Firmicutes	Clostridia	Oscillospirales	Oscillospiraceae	Oscillibacter
OTU001193	20	0	0	0	0	0	0	0	0	0	0	0	0	0	19	0	0	1	0	0	0	0	0	0	0	0	0	0	0	0	0	0	0.03396	0	0	0.002146	0	Bacteria	Firmicutes	Negativicutes	Veillonellales-Selenomonadales	Veillonellaceae	Megasphaera	Lactobacillus_sp_AB032
OTU001194	20	0	0	1	0	0	0	0	0	0	0	1	0	4	10	2	0	0	2	0	0	0.002167	0	0	0	0	0	0	0	0.002009	0	0.007973	0.017874	0.004093	0	0	0.004177	Bacteria	Bacteroidota	Bacteroidia	Bacteroidales	Muribaculaceae
OTU001195	20	4	0	0	0	3	0	2	0	2	1	0	0	1	2	0	0	5	0	0.009458	0	0	0	0.006317	0	0.00425	0	0.00373	0.002195	0	0	0.001993	0.003575	0	0	0.01073	0	Bacteria	Firmicutes
OTU001196	20	2	1	0	0	2	7	0	0	0	3	0	2	0	0	3	0	0	0	0.004729	0.002755	0	0	0.004211	0.014645	0	0	0	0.006586	0	0.003912	0	0	0.006139	0	0	0	Bacteria	Spirochaetota	Spirochaetia	Spirochaetales	Spirochaetaceae	Treponema
OTU001197	20	2	6	2	0	0	2	1	0	0	1	0	5	1	0	0	0	0	0	0.004729	0.016528	0.004334	0	0	0.004184	0.002125	0	0	0.002195	0	0.00978	0.001993	0	0	0	0	0	Bacteria	Bacteroidota	Bacteroidia	Bacteroidales	Prevotellaceae	Prevotellaceae_UCG-001
OTU001198	20	0	0	6	0	0	0	0	0	0	0	0	0	6	2	3	0	2	1	0	0	0.013001	0	0	0	0	0	0	0	0	0	0.01196	0.003575	0.006139	0	0.004292	0.002088	Bacteria	Bacteroidota	Bacteroidia	Bacteroidales	Muribaculaceae
OTU001199	20	1	3	4	0	0	0	0	0	0	0	0	1	0	0	0	1	0	10	0.002365	0.008264	0.008667	0	0	0	0	0	0	0	0	0.001956	0	0	0	0.001781	0	0.020884	Bacteria	Bacteroidota	Bacteroidia	Bacteroidales	Prevotellaceae	Alloprevotella
OTU001200	20	0	0	0	14	5	0	0	0	1	0	0	0	0	0	0	0	0	0	0	0	0	0.028253	0.010529	0	0	0	0.001865	0	0	0	0	0	0	0	0	0	Bacteria	Firmicutes	Bacilli	RF39
OTU001201	20	0	0	0	0	0	0	0	0	0	0	6	0	2	12	0	0	0	0	0	0	0	0	0	0	0	0	0	0	0.012053	0	0.003987	0.021448	0	0	0	0	Bacteria	Bacteroidota	Bacteroidia	Bacteroidales	Muribaculaceae
OTU001202	20	0	0	6	6	3	2	0	1	0	1	0	0	0	0	0	0	0	1	0	0	0.013001	0.012108	0.006317	0.004184	0	0.002225	0	0.002195	0	0	0	0	0	0	0	0.002088	Bacteria	Bacteroidota	Bacteroidia
OTU001203	20	2	2	1	2	0	0	4	0	5	0	0	2	2	0	0	0	0	0	0.004729	0.005509	0.002167	0.004036	0	0	0.008499	0	0.009326	0	0	0.003912	0.003987	0	0	0	0	0	Bacteria	Bacteroidota	Bacteroidia	Bacteroidales	Prevotellaceae
OTU001204	20	0	0	0	2	0	2	3	2	1	1	0	3	1	0	0	0	5	0	0	0	0	0.004036	0	0.004184	0.006374	0.00445	0.001865	0.002195	0	0.005868	0.001993	0	0	0	0.01073	0	Bacteria	Firmicutes	Clostridia	Christensenellales	Christensenellaceae	Christensenellaceae_R-7_group
OTU001205	20	0	8	0	1	0	0	0	6	2	0	0	0	0	3	0	0	0	0	0	0.022037	0	0.002018	0	0	0	0.013349	0.00373	0	0	0	0	0.005362	0	0	0	0	Bacteria	Bacteroidota	Bacteroidia	Bacteroidales
OTU001206	20	4	0	0	0	0	0	1	0	0	3	1	0	0	0	4	2	0	5	0.009458	0	0	0	0	0	0.002125	0	0	0.006586	0.002009	0	0	0	0.008185	0.003562	0	0.010442	Bacteria	Firmicutes	Clostridia	Lachnospirales	Lachnospiraceae	Lachnospiraceae_UCG-010
OTU001207	20	0	0	0	5	3	2	0	1	0	0	1	0	0	3	0	5	0	0	0	0	0	0.01009	0.006317	0.004184	0	0.002225	0	0	0.002009	0	0	0.005362	0	0.008905	0	0	Bacteria	Firmicutes	Clostridia
OTU001208	20	0	3	0	0	0	1	0	0	0	0	4	3	2	0	1	4	2	0	0	0.008264	0	0	0	0.002092	0	0	0	0	0.008036	0.005868	0.003987	0	0.002046	0.007124	0.004292	0	Bacteria	Firmicutes	Clostridia	Lachnospirales	Lachnospiraceae
OTU001209	20	0	0	0	0	0	0	0	0	0	0	18	1	0	0	0	1	0	0	0	0	0	0	0	0	0	0	0	0	0.03616	0.001956	0	0	0	0.001781	0	0	Bacteria
OTU001210	20	0	0	0	0	0	0	0	0	0	0	0	0	0	0	4	2	14	0	0	0	0	0	0	0	0	0	0	0	0	0	0	0	0.008185	0.003562	0.030044	0	Bacteria	Firmicutes	Bacilli
OTU001211	20	0	0	0	10	5	0	0	0	0	0	4	0	0	0	0	0	0	1	0	0	0	0.020181	0.010529	0	0	0	0	0	0.008036	0	0	0	0	0	0	0.002088	Bacteria	Firmicutes	Bacilli	RF39
OTU001212	20	0	0	4	0	0	0	0	0	0	0	0	0	0	0	0	0	2	14	0	0	0.008667	0	0	0	0	0	0	0	0	0	0	0	0	0	0.004292	0.029238	Bacteria	Actinobacteriota	Coriobacteriia	Coriobacteriales	Eggerthellaceae
OTU001213	20	0	0	1	0	0	0	0	0	0	0	0	0	4	3	0	7	3	2	0	0	0.002167	0	0	0	0	0	0	0	0	0	0.007973	0.005362	0	0.012467	0.006438	0.004177	Bacteria	Firmicutes	Bacilli	Lactobacillales	Lactobacillaceae	Lactobacillus
OTU001214	20	1	0	0	0	15	0	0	0	0	0	0	4	0	0	0	0	0	0	0.002365	0	0	0	0.031586	0	0	0	0	0	0	0.007824	0	0	0	0	0	0	Bacteria	Firmicutes	Bacilli	Lactobacillales	Lactobacillaceae	Lactobacillus	Lactobacillus_coleohominis
OTU001215	20	0	2	0	1	0	0	3	2	4	8	0	0	0	0	0	0	0	0	0	0.005509	0	0.002018	0	0	0.006374	0.00445	0.00746	0.017564	0	0	0	0	0	0	0	0	Bacteria	Bacteroidota	Bacteroidia	Bacteroidales
OTU001216	20	3	1	1	0	0	6	0	1	6	2	0	0	0	0	0	0	0	0	0.007094	0.002755	0.002167	0	0	0.012553	0	0.002225	0.011191	0.004391	0	0	0	0	0	0	0	0	Bacteria	Firmicutes	Clostridia
OTU001217	20	0	0	0	0	0	0	1	0	5	4	0	0	1	0	5	0	0	4	0	0	0	0	0	0	0.002125	0	0.009326	0.008782	0	0	0.001993	0	0.010232	0	0	0.008354	Bacteria	Firmicutes	Clostridia	Oscillospirales	UCG-010
OTU001218	20	2	1	5	1	0	2	1	0	4	0	0	0	0	0	0	0	4	0	0.004729	0.002755	0.010834	0.002018	0	0.004184	0.002125	0	0.00746	0	0	0	0	0	0	0	0.008584	0	Bacteria	Bacteroidota	Bacteroidia	Bacteroidales	Prevotellaceae
OTU001219	20	0	0	6	0	0	0	0	0	0	0	0	9	2	1	0	0	2	0	0	0	0.013001	0	0	0	0	0	0	0	0	0.017605	0.003987	0.001787	0	0	0.004292	0	Bacteria
OTU001220	20	0	6	1	0	4	0	0	0	0	1	0	0	1	0	0	2	2	3	0	0.016528	0.002167	0	0.008423	0	0	0	0	0.002195	0	0	0.001993	0	0	0.003562	0.004292	0.006265	Bacteria	Firmicutes	Clostridia
OTU001221	20	0	0	3	0	2	0	9	0	0	3	3	0	0	0	0	0	0	0	0	0	0.0065	0	0.004211	0	0.019123	0	0	0.006586	0.006027	0	0	0	0	0	0	0	Bacteria	Firmicutes	Clostridia
OTU001222	20	1	2	0	0	0	1	0	0	3	7	3	0	0	0	3	0	0	0	0.002365	0.005509	0	0	0	0.002092	0	0	0.005595	0.015368	0.006027	0	0	0	0.006139	0	0	0	Bacteria
OTU001223	20	0	0	2	0	0	0	0	0	0	0	0	6	1	11	0	0	0	0	0	0	0.004334	0	0	0	0	0	0	0	0	0.011736	0.001993	0.019661	0	0	0	0	Bacteria	Firmicutes	Clostridia	Clostridia_vadinBB60_group
OTU001224	20	0	0	0	0	0	0	0	0	0	0	12	8	0	0	0	0	0	0	0	0	0	0	0	0	0	0	0	0	0.024107	0.015649	0	0	0	0	0	0	Bacteria
OTU001225	19	4	2	0	6	0	0	1	0	1	0	0	0	0	0	0	0	0	5	0.009458	0.005509	0	0.012108	0	0	0.002125	0	0.001865	0	0	0	0	0	0	0	0	0.010442	Bacteria	Firmicutes	Clostridia	Clostridia_UCG-014
OTU001226	19	0	0	1	0	0	0	0	0	0	0	3	0	3	0	7	5	0	0	0	0	0.002167	0	0	0	0	0	0	0	0.006027	0	0.00598	0	0.014325	0.008905	0	0	Bacteria	Firmicutes	Bacilli	Bacillales	Planococcaceae
OTU001227	19	0	6	3	0	0	2	0	2	0	0	0	1	0	0	0	0	5	0	0	0.016528	0.0065	0	0	0.004184	0	0.00445	0	0	0	0.001956	0	0	0	0	0.01073	0	Bacteria	Campilobacterota	Campylobacteria	Campylobacterales	Helicobacteraceae	Helicobacter
OTU001228	19	5	0	0	0	0	0	0	1	12	0	0	0	0	0	1	0	0	0	0.011823	0	0	0	0	0	0	0.002225	0.022381	0	0	0	0	0	0.002046	0	0	0	Bacteria
OTU001229	19	3	1	0	0	0	1	0	0	1	3	1	0	0	0	2	0	5	2	0.007094	0.002755	0	0	0	0.002092	0	0	0.001865	0.006586	0.002009	0	0	0	0.004093	0	0.01073	0.004177	Bacteria
OTU001230	19	0	0	4	2	1	4	0	6	0	2	0	0	0	0	0	0	0	0	0	0	0.008667	0.004036	0.002106	0.008369	0	0.013349	0	0.004391	0	0	0	0	0	0	0	0	Bacteria	Bacteroidota	Bacteroidia
OTU001231	19	0	0	1	0	0	0	0	0	0	0	0	5	9	0	2	0	2	0	0	0	0.002167	0	0	0	0	0	0	0	0	0.00978	0.017939	0	0.004093	0	0.004292	0	Bacteria	Proteobacteria	Gammaproteobacteria	Pseudomonadales	Pseudomonadaceae	Pseudomonas
OTU001232	19	0	7	0	0	0	0	0	4	0	0	7	1	0	0	0	0	0	0	0	0.019283	0	0	0	0	0	0.008899	0	0	0.014062	0.001956	0	0	0	0	0	0	Bacteria	Spirochaetota	Spirochaetia	Spirochaetales	Spirochaetaceae	Treponema
OTU001233	19	2	4	1	8	0	0	2	0	1	1	0	0	0	0	0	0	0	0	0.004729	0.011019	0.002167	0.016145	0	0	0.00425	0	0.001865	0.002195	0	0	0	0	0	0	0	0	Bacteria
OTU001234	19	1	0	0	6	0	4	0	0	0	0	2	0	0	0	0	0	5	1	0.002365	0	0	0.012108	0	0.008369	0	0	0	0	0.004018	0	0	0	0	0	0.01073	0.002088	Bacteria	Firmicutes	Clostridia
OTU001235	19	2	1	6	0	0	1	0	0	1	0	2	0	0	0	1	0	3	2	0.004729	0.002755	0.013001	0	0	0.002092	0	0	0.001865	0	0.004018	0	0	0	0.002046	0	0.006438	0.004177	Bacteria	Firmicutes	Clostridia	Oscillospirales	Oscillospiraceae
OTU001236	19	3	5	0	4	0	3	0	0	0	3	0	0	0	0	0	0	0	1	0.007094	0.013773	0	0.008072	0	0.006277	0	0	0	0.006586	0	0	0	0	0	0	0	0.002088	Bacteria	Bacteroidota	Bacteroidia	Bacteroidales	Rikenellaceae	Alistipes
OTU001237	19	0	1	0	0	0	0	0	0	0	1	1	0	5	11	0	0	0	0	0	0.002755	0	0	0	0	0	0	0	0.002195	0.002009	0	0.009966	0.019661	0	0	0	0	Bacteria	Bacteroidota	Bacteroidia	Bacteroidales	Muribaculaceae
OTU001238	19	8	0	0	0	0	0	2	0	0	0	0	0	6	0	3	0	0	0	0.018916	0	0	0	0	0	0.00425	0	0	0	0	0	0.01196	0	0.006139	0	0	0	Bacteria	Firmicutes	Clostridia
OTU001239	19	0	2	0	0	2	1	1	7	0	1	0	3	0	2	0	0	0	0	0	0.005509	0	0	0.004211	0.002092	0.002125	0.015574	0	0.002195	0	0.005868	0	0.003575	0	0	0	0	Bacteria	Bacteroidota	Bacteroidia	Bacteroidales
OTU001240	19	1	0	2	0	4	0	0	0	0	7	2	0	0	0	0	0	0	3	0.002365	0	0.004334	0	0.008423	0	0	0	0	0.015368	0.004018	0	0	0	0	0	0	0.006265	Bacteria	Firmicutes	Clostridia	Lachnospirales	Lachnospiraceae	Marvinbryantia
OTU001241	19	8	2	4	1	0	0	0	0	0	0	1	0	0	0	0	3	0	0	0.018916	0.005509	0.008667	0.002018	0	0	0	0	0	0	0.002009	0	0	0	0	0.005343	0	0	Bacteria	Firmicutes	Clostridia	Oscillospirales	Oscillospiraceae
OTU001242	19	0	1	0	0	0	0	4	3	0	0	2	0	0	0	0	0	4	5	0	0.002755	0	0	0	0	0.008499	0.006675	0	0	0.004018	0	0	0	0	0	0.008584	0.010442	Bacteria	Firmicutes	Clostridia	Christensenellales	Christensenellaceae	Christensenellaceae_R-7_group
OTU001243	19	0	0	0	3	1	0	0	1	0	5	0	0	7	0	2	0	0	0	0	0	0	0.006054	0.002106	0	0	0.002225	0	0.010977	0	0	0.013953	0	0.004093	0	0	0	Bacteria	Firmicutes	Bacilli	RF39
OTU001244	19	7	0	1	1	0	4	2	0	2	2	0	0	0	0	0	0	0	0	0.016552	0	0.002167	0.002018	0	0.008369	0.00425	0	0.00373	0.004391	0	0	0	0	0	0	0	0	Bacteria	Spirochaetota	Spirochaetia	Spirochaetales	Spirochaetaceae	Treponema	Treponema_bryantii_NK4A124
OTU001245	19	0	0	0	0	4	0	0	0	0	0	0	5	0	0	0	1	3	6	0	0	0	0	0.008423	0	0	0	0	0	0	0.00978	0	0	0	0.001781	0.006438	0.012531	Bacteria	Firmicutes	Bacilli	Lactobacillales	Carnobacteriaceae	Jeotgalibaca
OTU001246	19	2	0	0	4	3	0	4	1	0	0	0	0	5	0	0	0	0	0	0.004729	0	0	0.008072	0.006317	0	0.008499	0.002225	0	0	0	0	0.009966	0	0	0	0	0	Bacteria
OTU001247	19	0	0	0	0	0	0	0	0	0	0	0	0	7	2	0	0	0	10	0	0	0	0	0	0	0	0	0	0	0	0	0.013953	0.003575	0	0	0	0.020884	Bacteria
OTU001248	19	0	2	0	0	1	2	0	6	0	3	2	0	0	0	0	0	3	0	0	0.005509	0	0	0.002106	0.004184	0	0.013349	0	0.006586	0.004018	0	0	0	0	0	0.006438	0	Bacteria	Firmicutes
OTU001249	19	0	0	2	0	0	0	0	1	2	0	0	0	0	2	1	0	4	7	0	0	0.004334	0	0	0	0	0.002225	0.00373	0	0	0	0	0.003575	0.002046	0	0.008584	0.014619	Bacteria
OTU001250	19	0	0	0	7	0	0	7	5	0	0	0	0	0	0	0	0	0	0	0	0	0	0.014127	0	0	0.014873	0.011124	0	0	0	0	0	0	0	0	0	0	Bacteria
OTU001251	19	0	0	1	0	0	0	0	0	0	0	0	0	2	4	1	9	0	2	0	0	0.002167	0	0	0	0	0	0	0	0	0	0.003987	0.007149	0.002046	0.016028	0	0.004177	Bacteria	Bacteroidota	Bacteroidia	Bacteroidales	Bacteroidaceae	Bacteroides
OTU001252	19	0	0	0	0	0	0	0	0	0	0	0	0	0	0	0	4	15	0	0	0	0	0	0	0	0	0	0	0	0	0	0	0	0	0.007124	0.03219	0	Bacteria	Firmicutes	Bacilli	Lactobacillales
OTU001253	19	0	0	0	1	0	0	0	0	3	0	0	2	0	7	0	2	4	0	0	0	0	0.002018	0	0	0	0	0.005595	0	0	0.003912	0	0.012512	0	0.003562	0.008584	0	Bacteria	Firmicutes	Clostridia
OTU001254	19	5	7	1	0	0	2	0	0	0	0	2	1	1	0	0	0	0	0	0.011823	0.019283	0.002167	0	0	0.004184	0	0	0	0	0.004018	0.001956	0.001993	0	0	0	0	0	Bacteria	Spirochaetota	Spirochaetia	Spirochaetales	Spirochaetaceae	Treponema
OTU001255	19	0	0	0	0	0	0	0	0	0	0	0	2	1	4	6	1	5	0	0	0	0	0	0	0	0	0	0	0	0	0.003912	0.001993	0.007149	0.012278	0.001781	0.01073	0	Bacteria	Bacteroidota	Bacteroidia	Chitinophagales	Chitinophagaceae	UTBCD1
OTU001256	19	0	0	0	0	0	0	0	0	1	0	3	5	8	0	0	2	0	0	0	0	0	0	0	0	0	0	0.001865	0	0.006027	0.00978	0.015946	0	0	0.003562	0	0	Bacteria
OTU001257	19	0	0	0	0	6	0	0	0	0	0	0	1	0	0	1	0	5	6	0	0	0	0	0.012634	0	0	0	0	0	0	0.001956	0	0	0.002046	0	0.01073	0.012531	Bacteria	Firmicutes	Bacilli	Lactobacillales	Carnobacteriaceae	Alloiococcus
OTU001258	19	0	0	1	0	2	0	4	5	0	0	0	0	0	4	0	1	2	0	0	0	0.002167	0	0.004211	0	0.008499	0.011124	0	0	0	0	0	0.007149	0	0.001781	0.004292	0	Bacteria
OTU001259	19	1	0	1	0	0	0	0	0	0	0	0	0	0	0	6	3	5	3	0.002365	0	0.002167	0	0	0	0	0	0	0	0	0	0	0	0.012278	0.005343	0.01073	0.006265	Bacteria	Firmicutes	Clostridia	Oscillospirales	Oscillospiraceae	Oscillibacter
OTU001260	19	0	0	0	0	0	0	0	0	0	0	8	1	0	8	0	0	2	0	0	0	0	0	0	0	0	0	0	0	0.016071	0.001956	0	0.014299	0	0	0.004292	0	Bacteria	Bacteroidota	Bacteroidia	Bacteroidales	Marinifilaceae	Odoribacter
OTU001261	19	1	0	0	0	1	2	0	1	0	2	2	6	0	0	2	2	0	0	0.002365	0	0	0	0.002106	0.004184	0	0.002225	0	0.004391	0.004018	0.011736	0	0	0.004093	0.003562	0	0	Bacteria	Firmicutes	Clostridia	Oscillospirales	Oscillospiraceae	Oscillibacter
OTU001262	19	0	0	0	0	1	5	1	2	0	0	0	4	0	0	0	4	0	2	0	0	0	0	0.002106	0.010461	0.002125	0.00445	0	0	0	0.007824	0	0	0	0.007124	0	0.004177	Bacteria
OTU001263	18	1	1	0	8	0	0	0	2	1	0	2	1	0	0	1	0	0	1	0.002365	0.002755	0	0.016145	0	0	0	0.00445	0.001865	0	0.004018	0.001956	0	0	0.002046	0	0	0.002088	Bacteria
OTU001264	18	1	4	4	0	0	0	0	3	2	0	2	1	0	0	0	0	1	0	0.002365	0.011019	0.008667	0	0	0	0	0.006675	0.00373	0	0.004018	0.001956	0	0	0	0	0.002146	0	Bacteria	Firmicutes	Clostridia	Lachnospirales	Lachnospiraceae
OTU001265	18	2	0	0	1	0	1	0	0	1	4	0	0	0	5	0	0	3	1	0.004729	0	0	0.002018	0	0.002092	0	0	0.001865	0.008782	0	0	0	0.008937	0	0	0.006438	0.002088	Bacteria	Firmicutes	Clostridia	Peptococcales	Peptococcaceae
OTU001266	18	0	0	0	0	0	0	0	0	0	0	0	2	5	1	0	2	8	0	0	0	0	0	0	0	0	0	0	0	0	0.003912	0.009966	0.001787	0	0.003562	0.017168	0	Bacteria	Firmicutes	Bacilli	Lactobacillales	Lactobacillaceae	Lactobacillus
OTU001267	18	4	1	5	0	0	0	0	0	0	4	4	0	0	0	0	0	0	0	0.009458	0.002755	0.010834	0	0	0	0	0	0	0.008782	0.008036	0	0	0	0	0	0	0	Bacteria	Bacteroidota	Bacteroidia	Bacteroidales	Prevotellaceae
OTU001268	18	0	0	2	0	0	3	2	1	3	3	0	0	1	0	0	2	1	0	0	0	0.004334	0	0	0.006277	0.00425	0.002225	0.005595	0.006586	0	0	0.001993	0	0	0.003562	0.002146	0	Bacteria	Firmicutes	Clostridia
OTU001269	18	0	0	0	7	4	0	1	1	0	0	0	4	0	1	0	0	0	0	0	0	0	0.014127	0.008423	0	0.002125	0.002225	0	0	0	0.007824	0	0.001787	0	0	0	0	Bacteria	Firmicutes	Clostridia
OTU001270	18	1	7	4	0	0	0	0	0	0	0	2	0	2	0	0	0	0	2	0.002365	0.019283	0.008667	0	0	0	0	0	0	0	0.004018	0	0.003987	0	0	0	0	0.004177	Bacteria	Firmicutes	Clostridia	Lachnospirales	Lachnospiraceae
OTU001271	18	0	0	0	0	0	0	0	0	0	0	0	0	2	1	3	8	4	0	0	0	0	0	0	0	0	0	0	0	0	0	0.003987	0.001787	0.006139	0.014248	0.008584	0	Bacteria	Firmicutes	Bacilli	Lactobacillales	Lactobacillaceae	Lactobacillus
OTU001272	18	0	0	0	0	5	0	1	0	0	1	0	3	0	0	0	1	6	1	0	0	0	0	0.010529	0	0.002125	0	0	0.002195	0	0.005868	0	0	0	0.001781	0.012876	0.002088	Bacteria
OTU001273	18	0	0	0	0	0	0	0	0	0	0	0	0	4	7	0	6	0	1	0	0	0	0	0	0	0	0	0	0	0	0	0.007973	0.012512	0	0.010686	0	0.002088	Bacteria
OTU001274	18	0	0	0	1	3	1	0	0	0	0	4	0	1	0	3	3	0	2	0	0	0	0.002018	0.006317	0.002092	0	0	0	0	0.008036	0	0.001993	0	0.006139	0.005343	0	0.004177	Bacteria	Firmicutes	Bacilli	RF39
OTU001275	18	3	0	0	3	2	0	0	0	1	4	0	0	0	0	0	0	0	5	0.007094	0	0	0.006054	0.004211	0	0	0	0.001865	0.008782	0	0	0	0	0	0	0	0.010442	Bacteria	Firmicutes	Bacilli	RF39
OTU001276	18	0	0	0	0	0	0	0	0	0	0	0	0	0	9	3	0	1	5	0	0	0	0	0	0	0	0	0	0	0	0	0	0.016086	0.006139	0	0.002146	0.010442	Bacteria
OTU001277	18	0	0	0	0	0	0	0	0	0	0	0	18	0	0	0	0	0	0	0	0	0	0	0	0	0	0	0	0	0	0.035209	0	0	0	0	0	0	Bacteria
OTU001278	18	0	0	0	3	0	0	2	0	0	8	0	4	0	0	0	0	1	0	0	0	0	0.006054	0	0	0.00425	0	0	0.017564	0	0.007824	0	0	0	0	0.002146	0	Bacteria	Firmicutes	Clostridia	Clostridia_UCG-014
OTU001279	18	0	0	1	3	2	1	1	0	0	1	0	1	1	1	1	3	2	0	0	0	0.002167	0.006054	0.004211	0.002092	0.002125	0	0	0.002195	0	0.001956	0.001993	0.001787	0.002046	0.005343	0.004292	0	Bacteria	Proteobacteria	Gammaproteobacteria	Burkholderiales	Comamonadaceae
OTU001280	18	0	0	0	0	1	0	0	0	2	0	0	0	4	2	0	9	0	0	0	0	0	0	0.002106	0	0	0	0.00373	0	0	0	0.007973	0.003575	0	0.016028	0	0	Bacteria
OTU001281	18	0	0	0	0	1	4	0	0	0	0	0	0	0	0	13	0	0	0	0	0	0	0	0.002106	0.008369	0	0	0	0	0	0	0	0	0.026603	0	0	0	Bacteria
OTU001282	18	0	0	0	0	0	0	0	0	0	0	0	0	0	17	1	0	0	0	0	0	0	0	0	0	0	0	0	0	0	0	0	0.030385	0.002046	0	0	0	Bacteria	Firmicutes
OTU001283	18	0	3	4	1	0	0	1	0	0	0	0	0	0	9	0	0	0	0	0	0.008264	0.008667	0.002018	0	0	0.002125	0	0	0	0	0	0	0.016086	0	0	0	0	Bacteria	Firmicutes	Bacilli	Erysipelotrichales	Erysipelatoclostridiaceae	UCG-004
OTU001284	18	1	0	2	0	0	0	1	0	1	2	4	0	1	2	0	0	2	2	0.002365	0	0.004334	0	0	0	0.002125	0	0.001865	0.004391	0.008036	0	0.001993	0.003575	0	0	0.004292	0.004177	Bacteria	Firmicutes	Clostridia	Oscillospirales	UCG-010
OTU001285	18	0	0	5	0	0	2	0	0	1	0	0	1	0	0	1	0	7	1	0	0	0.010834	0	0	0.004184	0	0	0.001865	0	0	0.001956	0	0	0.002046	0	0.015022	0.002088	Bacteria	Firmicutes	Clostridia	Lachnospirales	Lachnospiraceae
OTU001286	18	0	0	1	0	0	0	0	0	0	0	0	0	2	10	0	0	5	0	0	0	0.002167	0	0	0	0	0	0	0	0	0	0.003987	0.017874	0	0	0.01073	0	Bacteria	Firmicutes	Clostridia	Lachnospirales	Lachnospiraceae
OTU001287	18	4	4	8	0	0	0	0	0	1	0	0	1	0	0	0	0	0	0	0.009458	0.011019	0.017334	0	0	0	0	0	0.001865	0	0	0.001956	0	0	0	0	0	0	Bacteria
OTU001288	18	0	0	10	0	0	0	0	0	0	0	0	0	0	0	3	0	4	1	0	0	0.021668	0	0	0	0	0	0	0	0	0	0	0	0.006139	0	0.008584	0.002088	Bacteria	Firmicutes	Bacilli	Erysipelotrichales	Erysipelatoclostridiaceae	Erysipelatoclostridium
OTU001289	18	0	0	0	0	0	0	1	0	5	1	2	6	0	0	1	0	2	0	0	0	0	0	0	0	0.002125	0	0.009326	0.002195	0.004018	0.011736	0	0	0.002046	0	0.004292	0	Bacteria	Firmicutes	Bacilli	Acholeplasmatales	Acholeplasmataceae	T2WK15B57
OTU001290	18	1	0	0	0	0	0	0	0	0	1	0	3	2	0	3	2	0	6	0.002365	0	0	0	0	0	0	0	0	0.002195	0	0.005868	0.003987	0	0.006139	0.003562	0	0.012531	Bacteria	Firmicutes	Clostridia
OTU001291	18	0	0	2	1	0	0	0	7	6	1	0	0	0	0	0	0	1	0	0	0	0.004334	0.002018	0	0	0	0.015574	0.011191	0.002195	0	0	0	0	0	0	0.002146	0	Bacteria	Firmicutes	Clostridia	Clostridia_UCG-014
OTU001292	18	1	0	2	0	0	2	2	0	3	0	7	1	0	0	0	0	0	0	0.002365	0	0.004334	0	0	0.004184	0.00425	0	0.005595	0	0.014062	0.001956	0	0	0	0	0	0	Bacteria	Firmicutes	Bacilli
OTU001293	18	0	0	2	1	9	0	0	0	0	0	0	0	0	0	0	1	3	2	0	0	0.004334	0.002018	0.018951	0	0	0	0	0	0	0	0	0	0	0.001781	0.006438	0.004177	Bacteria
OTU001294	18	2	0	2	0	0	2	1	5	2	1	0	0	1	0	0	1	0	1	0.004729	0	0.004334	0	0	0.004184	0.002125	0.011124	0.00373	0.002195	0	0	0.001993	0	0	0.001781	0	0.002088	Bacteria	Bacteroidota	Bacteroidia	Bacteroidales	Bacteroidaceae	Bacteroides
OTU001295	18	2	0	0	0	2	5	1	1	5	1	0	0	0	0	1	0	0	0	0.004729	0	0	0	0.004211	0.010461	0.002125	0.002225	0.009326	0.002195	0	0	0	0	0.002046	0	0	0	Bacteria	Firmicutes	Clostridia	Oscillospirales	Oscillospiraceae
OTU001296	18	0	0	0	0	0	0	0	0	0	0	0	0	0	10	1	0	1	6	0	0	0	0	0	0	0	0	0	0	0	0	0	0.017874	0.002046	0	0.002146	0.012531	Bacteria	Bacteroidota	Bacteroidia	Bacteroidales	Tannerellaceae	Parabacteroides	Parabacteroides_johnsonii
OTU001297	17	5	0	1	1	0	0	0	4	0	0	6	0	0	0	0	0	0	0	0.011823	0	0.002167	0.002018	0	0	0	0.008899	0	0	0.012053	0	0	0	0	0	0	0	Bacteria
OTU001298	17	0	0	1	0	2	0	0	0	0	0	0	0	2	5	0	0	7	0	0	0	0.002167	0	0.004211	0	0	0	0	0	0	0	0.003987	0.008937	0	0	0.015022	0	Bacteria	Firmicutes	Bacilli	Lactobacillales	Lactobacillaceae	Lactobacillus
OTU001299	17	4	0	5	0	0	0	0	0	1	6	1	0	0	0	0	0	0	0	0.009458	0	0.010834	0	0	0	0	0	0.001865	0.013173	0.002009	0	0	0	0	0	0	0	Bacteria	Firmicutes	Clostridia	Lachnospirales	Lachnospiraceae
OTU001300	17	9	0	1	0	0	2	1	1	0	0	0	2	0	0	0	0	0	1	0.021281	0	0.002167	0	0	0.004184	0.002125	0.002225	0	0	0	0.003912	0	0	0	0	0	0.002088	Bacteria	Firmicutes	Clostridia	Clostridia_vadinBB60_group
OTU001301	17	7	1	1	0	3	1	0	0	0	2	0	1	0	0	0	0	1	0	0.016552	0.002755	0.002167	0	0.006317	0.002092	0	0	0	0.004391	0	0.001956	0	0	0	0	0.002146	0	Bacteria	Elusimicrobiota	Elusimicrobia	Elusimicrobiales	Elusimicrobiaceae	Elusimicrobium
OTU001302	17	0	0	0	0	0	0	0	0	0	0	0	3	3	2	5	0	1	3	0	0	0	0	0	0	0	0	0	0	0	0.005868	0.00598	0.003575	0.010232	0	0.002146	0.006265	Bacteria	Patescibacteria	Saccharimonadia	Saccharimonadales	Saccharimonadaceae	Candidatus_Saccharimonas
OTU001303	17	6	0	0	3	0	5	0	0	3	0	0	0	0	0	0	0	0	0	0.014187	0	0	0.006054	0	0.010461	0	0	0.005595	0	0	0	0	0	0	0	0	0	Bacteria
OTU001304	17	2	0	0	0	0	12	0	2	0	0	1	0	0	0	0	0	0	0	0.004729	0	0	0	0	0.025106	0	0.00445	0	0	0.002009	0	0	0	0	0	0	0	Bacteria	Bacteroidota	Bacteroidia	Bacteroidales
OTU001305	17	0	2	0	4	0	0	0	0	0	4	0	1	5	0	0	0	1	0	0	0.005509	0	0.008072	0	0	0	0	0	0.008782	0	0.001956	0.009966	0	0	0	0.002146	0	Bacteria	Firmicutes	Syntrophomonadia	Syntrophomonadales	Syntrophomonadaceae	Syntrophomonas
OTU001306	17	3	1	0	13	0	0	0	0	0	0	0	0	0	0	0	0	0	0	0.007094	0.002755	0	0.026235	0	0	0	0	0	0	0	0	0	0	0	0	0	0	Bacteria	Firmicutes	Clostridia	Oscillospirales	Ruminococcaceae	Ruminococcus
OTU001307	17	2	0	6	0	0	1	0	0	0	7	0	0	0	0	0	0	1	0	0.004729	0	0.013001	0	0	0.002092	0	0	0	0.015368	0	0	0	0	0	0	0.002146	0	Bacteria	Bacteroidota	Bacteroidia	Bacteroidales
OTU001308	17	0	0	0	0	2	0	0	4	0	7	3	0	0	0	0	0	0	1	0	0	0	0	0.004211	0	0	0.008899	0	0.015368	0.006027	0	0	0	0	0	0	0.002088	Bacteria	Actinobacteriota	Coriobacteriia	Coriobacteriales	Eggerthellaceae	Slackia
OTU001309	17	3	0	0	4	0	3	3	0	3	1	0	0	0	0	0	0	0	0	0.007094	0	0	0.008072	0	0.006277	0.006374	0	0.005595	0.002195	0	0	0	0	0	0	0	0	Bacteria	Firmicutes	Clostridia
OTU001310	17	0	0	0	0	0	0	1	4	0	0	0	1	0	10	1	0	0	0	0	0	0	0	0	0	0.002125	0.008899	0	0	0	0.001956	0	0.017874	0.002046	0	0	0	Bacteria	Bacteroidota	Bacteroidia	Bacteroidales
OTU001311	17	0	0	0	0	0	0	0	0	0	0	0	0	1	3	0	3	2	8	0	0	0	0	0	0	0	0	0	0	0	0	0.001993	0.005362	0	0.005343	0.004292	0.016707	Bacteria
OTU001312	17	0	0	1	0	0	0	0	0	0	0	0	0	2	0	4	0	10	0	0	0	0.002167	0	0	0	0	0	0	0	0	0	0.003987	0	0.008185	0	0.02146	0	Bacteria	Firmicutes	Clostridia	Lachnospirales	Lachnospiraceae	Blautia	Lachnospiraceae_bacterium_28-4
OTU001313	17	0	0	0	0	0	0	3	5	0	0	0	4	0	0	3	0	1	1	0	0	0	0	0	0	0.006374	0.011124	0	0	0	0.007824	0	0	0.006139	0	0.002146	0.002088	Bacteria	Firmicutes	Clostridia	Clostridia_vadinBB60_group
OTU001314	17	9	0	1	0	4	0	0	0	1	0	0	0	0	0	0	2	0	0	0.021281	0	0.002167	0	0.008423	0	0	0	0.001865	0	0	0	0	0	0	0.003562	0	0	Bacteria	Bacteroidota	Bacteroidia	Bacteroidales	Prevotellaceae	Alloprevotella
OTU001315	17	1	0	0	1	5	0	0	0	4	0	1	0	2	0	0	0	2	1	0.002365	0	0	0.002018	0.010529	0	0	0	0.00746	0	0.002009	0	0.003987	0	0	0	0.004292	0.002088	Bacteria	Actinobacteriota	Actinobacteria	Corynebacteriales	Nocardiaceae	Rhodococcus
OTU001316	17	0	0	2	0	0	0	4	0	2	0	2	0	7	0	0	0	0	0	0	0	0.004334	0	0	0	0.008499	0	0.00373	0	0.004018	0	0.013953	0	0	0	0	0	Bacteria	Proteobacteria	Alphaproteobacteria	Rhodospirillales
OTU001317	17	0	0	0	0	0	0	0	0	0	0	0	1	0	16	0	0	0	0	0	0	0	0	0	0	0	0	0	0	0	0.001956	0	0.028598	0	0	0	0	Bacteria	Bacteroidota	Bacteroidia	Bacteroidales	Prevotellaceae	Prevotella	Prevotellaceae_bacterium
OTU001318	17	0	2	0	5	0	0	1	1	0	0	0	0	0	8	0	0	0	0	0	0.005509	0	0.01009	0	0	0.002125	0.002225	0	0	0	0	0	0.014299	0	0	0	0	Bacteria	Firmicutes	Clostridia	Oscillospirales
OTU001319	17	0	0	0	1	2	0	0	0	0	0	0	1	0	2	2	2	4	3	0	0	0	0.002018	0.004211	0	0	0	0	0	0	0.001956	0	0.003575	0.004093	0.003562	0.008584	0.006265	Bacteria	Actinobacteriota	Actinobacteria	Corynebacteriales
OTU001320	17	0	0	0	2	3	0	0	0	1	0	0	0	0	0	0	1	9	1	0	0	0	0.004036	0.006317	0	0	0	0.001865	0	0	0	0	0	0	0.001781	0.019314	0.002088	Bacteria
OTU001321	17	0	1	0	1	0	0	0	0	11	2	0	0	0	0	0	0	2	0	0	0.002755	0	0.002018	0	0	0	0	0.020516	0.004391	0	0	0	0	0	0	0.004292	0	Bacteria
OTU001322	17	0	0	0	0	2	0	3	0	4	5	0	0	0	0	0	1	2	0	0	0	0	0	0.004211	0	0.006374	0	0.00746	0.010977	0	0	0	0	0	0.001781	0.004292	0	Bacteria
OTU001323	17	0	0	0	0	2	0	0	1	0	6	0	2	0	6	0	0	0	0	0	0	0	0	0.004211	0	0	0.002225	0	0.013173	0	0.003912	0	0.010724	0	0	0	0	Bacteria	Firmicutes
OTU001324	17	0	0	0	0	0	0	0	0	0	0	1	0	0	0	1	0	8	7	0	0	0	0	0	0	0	0	0	0	0.002009	0	0	0	0.002046	0	0.017168	0.014619	Bacteria	Firmicutes	Bacilli	Lactobacillales	Lactobacillaceae	Lactobacillus
OTU001325	17	1	0	0	2	0	2	0	0	0	3	6	3	0	0	0	0	0	0	0.002365	0	0	0.004036	0	0.004184	0	0	0	0.006586	0.012053	0.005868	0	0	0	0	0	0	Bacteria	Firmicutes	Clostridia	Oscillospirales	Ruminococcaceae	Ruminococcus
OTU001326	17	0	1	0	2	7	0	1	3	0	1	2	0	0	0	0	0	0	0	0	0.002755	0	0.004036	0.01474	0	0.002125	0.006675	0	0.002195	0.004018	0	0	0	0	0	0	0	Bacteria	Firmicutes	Clostridia
OTU001327	17	0	0	0	0	3	2	0	0	11	0	0	0	1	0	0	0	0	0	0	0	0	0	0.006317	0.004184	0	0	0.020516	0	0	0	0.001993	0	0	0	0	0	Bacteria
OTU001328	17	0	0	0	0	0	0	1	3	0	1	0	10	1	0	0	0	0	1	0	0	0	0	0	0	0.002125	0.006675	0	0.002195	0	0.019561	0.001993	0	0	0	0	0.002088	Bacteria	Firmicutes	Clostridia	Oscillospirales	Ruminococcaceae
OTU001329	17	0	0	0	0	0	0	0	0	0	0	0	0	1	3	11	0	0	2	0	0	0	0	0	0	0	0	0	0	0	0	0.001993	0.005362	0.02251	0	0	0.004177	Bacteria	Bacteroidota	Bacteroidia	Bacteroidales	Muribaculaceae
OTU001330	17	0	2	0	0	0	5	0	0	0	3	2	4	0	0	0	0	1	0	0	0.005509	0	0	0	0.010461	0	0	0	0.006586	0.004018	0.007824	0	0	0	0	0.002146	0	Bacteria	Firmicutes	Clostridia	Oscillospirales	Butyricicoccaceae
OTU001331	17	0	0	0	0	0	0	0	0	0	0	0	0	0	17	0	0	0	0	0	0	0	0	0	0	0	0	0	0	0	0	0	0.030385	0	0	0	0	Bacteria	Firmicutes
OTU001332	17	0	0	2	1	0	0	0	0	0	0	0	4	0	0	7	0	0	3	0	0	0.004334	0.002018	0	0	0	0	0	0	0	0.007824	0	0	0.014325	0	0	0.006265	Bacteria	Firmicutes	Clostridia	Lachnospirales	Lachnospiraceae
OTU001333	17	0	0	0	9	6	0	0	0	0	1	0	1	0	0	0	0	0	0	0	0	0	0.018163	0.012634	0	0	0	0	0.002195	0	0.001956	0	0	0	0	0	0	Bacteria	Firmicutes	Clostridia
OTU001334	17	0	0	0	7	0	0	0	1	0	2	0	3	0	0	0	0	0	4	0	0	0	0.014127	0	0	0	0.002225	0	0.004391	0	0.005868	0	0	0	0	0	0.008354	Bacteria	Bacteroidota	Bacteroidia	Bacteroidales
OTU001335	17	0	0	0	0	0	0	0	0	0	0	0	0	0	0	8	5	1	3	0	0	0	0	0	0	0	0	0	0	0	0	0	0	0.016371	0.008905	0.002146	0.006265	Bacteria
OTU001336	17	0	0	0	0	0	0	0	0	0	0	0	0	1	0	11	5	0	0	0	0	0	0	0	0	0	0	0	0	0	0	0.001993	0	0.02251	0.008905	0	0	Bacteria	Firmicutes
OTU001337	17	0	1	0	0	0	0	0	0	0	0	0	0	3	8	3	0	0	2	0	0.002755	0	0	0	0	0	0	0	0	0	0	0.00598	0.014299	0.006139	0	0	0.004177	Bacteria	Bacteroidota	Bacteroidia	Bacteroidales	Muribaculaceae
OTU001338	17	0	0	0	0	0	2	0	0	0	14	0	0	0	1	0	0	0	0	0	0	0	0	0	0.004184	0	0	0	0.030737	0	0	0	0.001787	0	0	0	0	Bacteria	Cyanobacteria	Vampirivibrionia	Gastranaerophilales
OTU001339	17	4	1	2	1	0	5	0	1	0	0	0	1	1	0	1	0	0	0	0.009458	0.002755	0.004334	0.002018	0	0.010461	0	0.002225	0	0	0	0.001956	0.001993	0	0.002046	0	0	0	Bacteria	Firmicutes	Negativicutes	Acidaminococcales	Acidaminococcaceae	Phascolarctobacterium
OTU001340	17	4	0	0	0	4	1	0	0	0	2	0	3	0	0	1	0	0	2	0.009458	0	0	0	0.008423	0.002092	0	0	0	0.004391	0	0.005868	0	0	0.002046	0	0	0.004177	Bacteria	Proteobacteria	Gammaproteobacteria	Burkholderiales	Sutterellaceae	Sutterella
OTU001341	17	1	0	1	0	0	0	3	3	1	3	0	0	0	0	4	0	0	1	0.002365	0	0.002167	0	0	0	0.006374	0.006675	0.001865	0.006586	0	0	0	0	0.008185	0	0	0.002088	Bacteria	Bacteroidota	Bacteroidia	Bacteroidales	Tannerellaceae	Parabacteroides	Porphyromonadaceae_bacterium_DJF_B175
OTU001342	17	0	0	3	0	0	0	0	0	0	0	0	0	6	1	7	0	0	0	0	0	0.0065	0	0	0	0	0	0	0	0	0	0.01196	0.001787	0.014325	0	0	0	Bacteria	Bacteroidota	Bacteroidia	Bacteroidales	Muribaculaceae
OTU001343	17	0	0	0	0	0	0	1	0	4	0	0	0	0	0	4	2	5	1	0	0	0	0	0	0	0.002125	0	0.00746	0	0	0	0	0	0.008185	0.003562	0.01073	0.002088	Bacteria	Actinobacteriota	Actinobacteria	Streptomycetales	Streptomycetaceae	Streptomyces
OTU001344	17	0	0	0	0	0	0	0	0	0	1	9	2	0	0	0	3	2	0	0	0	0	0	0	0	0	0	0	0.002195	0.01808	0.003912	0	0	0	0.005343	0.004292	0	Bacteria	Firmicutes
OTU001345	17	0	0	0	0	0	0	0	0	0	0	1	0	0	0	2	6	8	0	0	0	0	0	0	0	0	0	0	0	0.002009	0	0	0	0.004093	0.010686	0.017168	0	Bacteria	Firmicutes	Bacilli	Bacillales	Planococcaceae
OTU001346	17	8	2	1	0	0	0	0	0	0	0	0	0	6	0	0	0	0	0	0.018916	0.005509	0.002167	0	0	0	0	0	0	0	0	0	0.01196	0	0	0	0	0	Bacteria	Firmicutes	Clostridia	Clostridia_vadinBB60_group
OTU001347	17	0	7	1	0	0	0	0	0	0	0	0	0	2	0	1	1	4	1	0	0.019283	0.002167	0	0	0	0	0	0	0	0	0	0.003987	0	0.002046	0.001781	0.008584	0.002088	Bacteria	Firmicutes	Clostridia
OTU001348	17	0	0	0	0	0	0	0	0	0	0	0	1	2	0	9	1	4	0	0	0	0	0	0	0	0	0	0	0	0	0.001956	0.003987	0	0.018417	0.001781	0.008584	0	Bacteria	Bacteroidota	Bacteroidia	Bacteroidales	Tannerellaceae	Parabacteroides
OTU001349	16	0	0	0	0	4	1	2	1	6	0	0	1	1	0	0	0	0	0	0	0	0	0	0.008423	0.002092	0.00425	0.002225	0.011191	0	0	0.001956	0.001993	0	0	0	0	0	Bacteria	Firmicutes	Clostridia
OTU001350	16	0	0	0	0	0	0	0	0	0	0	4	0	0	0	3	4	4	1	0	0	0	0	0	0	0	0	0	0	0.008036	0	0	0	0.006139	0.007124	0.008584	0.002088	Bacteria	Firmicutes	Bacilli	Bacillales	Planococcaceae	Solibacillus
OTU001351	16	0	0	0	0	4	2	0	0	0	0	0	0	0	0	2	5	3	0	0	0	0	0	0.008423	0.004184	0	0	0	0	0	0	0	0	0.004093	0.008905	0.006438	0	Bacteria
OTU001352	16	0	0	2	0	0	0	0	0	0	0	0	0	4	2	2	0	3	3	0	0	0.004334	0	0	0	0	0	0	0	0	0	0.007973	0.003575	0.004093	0	0.006438	0.006265	Bacteria	Bacteroidota	Bacteroidia	Bacteroidales	Prevotellaceae
OTU001353	16	6	0	0	0	0	1	0	0	0	4	2	0	0	0	0	3	0	0	0.014187	0	0	0	0	0.002092	0	0	0	0.008782	0.004018	0	0	0	0	0.005343	0	0	Bacteria	Firmicutes	Clostridia	Oscillospirales	UCG-010
OTU001354	16	0	0	2	7	0	0	0	3	1	3	0	0	0	0	0	0	0	0	0	0	0.004334	0.014127	0	0	0	0.006675	0.001865	0.006586	0	0	0	0	0	0	0	0	Bacteria	Cyanobacteria	Vampirivibrionia	Gastranaerophilales
OTU001355	16	0	0	0	0	0	6	0	0	1	0	0	0	0	1	8	0	0	0	0	0	0	0	0	0.012553	0	0	0.001865	0	0	0	0	0.001787	0.016371	0	0	0	Bacteria	Firmicutes	Bacilli	Bacillales	Planococcaceae
OTU001356	16	4	0	4	1	0	3	0	0	0	1	0	0	0	0	1	0	2	0	0.009458	0	0.008667	0.002018	0	0.006277	0	0	0	0.002195	0	0	0	0	0.002046	0	0.004292	0	Bacteria	Firmicutes	Clostridia
OTU001357	16	0	0	1	0	0	0	0	0	0	0	9	5	0	1	0	0	0	0	0	0	0.002167	0	0	0	0	0	0	0	0.01808	0.00978	0	0.001787	0	0	0	0	Bacteria	Firmicutes	Bacilli
OTU001358	16	0	2	0	1	1	2	1	0	0	5	0	0	2	0	2	0	0	0	0	0.005509	0	0.002018	0.002106	0.004184	0.002125	0	0	0.010977	0	0	0.003987	0	0.004093	0	0	0	Bacteria	Firmicutes	Clostridia	Oscillospirales	Eubacterium_coprostanoligenes_group
OTU001359	16	0	0	1	0	0	0	0	0	0	0	0	0	0	5	9	0	0	1	0	0	0.002167	0	0	0	0	0	0	0	0	0	0	0.008937	0.018417	0	0	0.002088	Bacteria
OTU001360	16	2	0	0	3	0	0	4	1	0	1	0	1	0	0	0	0	0	4	0.004729	0	0	0.006054	0	0	0.008499	0.002225	0	0.002195	0	0.001956	0	0	0	0	0	0.008354	Bacteria	Spirochaetota	Spirochaetia	Spirochaetales	Spirochaetaceae	Treponema	bacterium_MD2012
OTU001361	16	0	0	3	0	0	0	0	0	0	0	0	2	1	6	2	0	2	0	0	0	0.0065	0	0	0	0	0	0	0	0	0.003912	0.001993	0.010724	0.004093	0	0.004292	0	Bacteria	Bacteroidota	Bacteroidia	Bacteroidales	Muribaculaceae
OTU001362	16	1	0	2	0	0	0	0	0	1	0	0	0	0	0	1	5	2	4	0.002365	0	0.004334	0	0	0	0	0	0.001865	0	0	0	0	0	0.002046	0.008905	0.004292	0.008354	Bacteria	Desulfobacterota	Desulfovibrionia	Desulfovibrionales	Desulfovibrionaceae	Bilophila
OTU001363	16	3	0	1	9	0	0	0	2	0	0	0	0	0	1	0	0	0	0	0.007094	0	0.002167	0.018163	0	0	0	0.00445	0	0	0	0	0	0.001787	0	0	0	0	Bacteria	Bacteroidota	Bacteroidia	Bacteroidales
OTU001364	16	0	0	2	2	0	0	2	0	0	0	0	3	4	0	0	0	0	3	0	0	0.004334	0.004036	0	0	0.00425	0	0	0	0	0.005868	0.007973	0	0	0	0	0.006265	Bacteria	Bacteroidota	Bacteroidia	Bacteroidales	Rikenellaceae	Rikenellaceae_RC9_gut_group
OTU001365	16	1	0	0	2	2	0	0	0	0	0	8	0	0	0	0	0	3	0	0.002365	0	0	0.004036	0.004211	0	0	0	0	0	0.016071	0	0	0	0	0	0.006438	0	Bacteria	Firmicutes	Clostridia	Monoglobales	Monoglobaceae	Monoglobus
OTU001366	16	0	1	0	8	0	0	0	0	0	7	0	0	0	0	0	0	0	0	0	0.002755	0	0.016145	0	0	0	0	0	0.015368	0	0	0	0	0	0	0	0	Bacteria	Firmicutes	Clostridia
OTU001367	16	1	5	1	0	0	2	0	0	0	0	3	0	0	0	0	0	4	0	0.002365	0.013773	0.002167	0	0	0.004184	0	0	0	0	0.006027	0	0	0	0	0	0.008584	0	Bacteria
OTU001368	16	2	0	3	2	0	2	0	0	5	0	0	0	0	0	0	0	1	1	0.004729	0	0.0065	0.004036	0	0.004184	0	0	0.009326	0	0	0	0	0	0	0	0.002146	0.002088	Bacteria	Firmicutes	Clostridia
OTU001369	16	0	0	0	0	0	8	3	4	1	0	0	0	0	0	0	0	0	0	0	0	0	0	0	0.016737	0.006374	0.008899	0.001865	0	0	0	0	0	0	0	0	0	Bacteria	Bacteroidota	Bacteroidia	Bacteroidales
OTU001370	16	0	0	0	0	1	0	5	0	0	1	0	2	0	1	0	0	5	1	0	0	0	0	0.002106	0	0.010624	0	0	0.002195	0	0.003912	0	0.001787	0	0	0.01073	0.002088	Bacteria
OTU001371	16	6	1	1	2	0	0	0	0	1	0	0	0	5	0	0	0	0	0	0.014187	0.002755	0.002167	0.004036	0	0	0	0	0.001865	0	0	0	0.009966	0	0	0	0	0	Bacteria
OTU001372	16	0	0	0	0	0	0	0	0	0	0	0	0	3	0	0	11	1	1	0	0	0	0	0	0	0	0	0	0	0	0	0.00598	0	0	0.01959	0.002146	0.002088	Bacteria	Firmicutes	Clostridia
OTU001373	16	0	0	0	0	0	0	0	0	0	0	0	0	0	0	13	0	3	0	0	0	0	0	0	0	0	0	0	0	0	0	0	0	0.026603	0	0.006438	0	Bacteria	Firmicutes	Clostridia	Oscillospirales	Ruminococcaceae
OTU001374	16	0	0	0	1	0	3	4	1	0	7	0	0	0	0	0	0	0	0	0	0	0	0.002018	0	0.006277	0.008499	0.002225	0	0.015368	0	0	0	0	0	0	0	0	Bacteria	Bacteroidota	Bacteroidia	Bacteroidales	Prevotellaceae
OTU001375	16	0	0	0	7	0	0	0	8	0	0	1	0	0	0	0	0	0	0	0	0	0	0.014127	0	0	0	0.017799	0	0	0.002009	0	0	0	0	0	0	0	Bacteria	Bacteroidota	Bacteroidia	Bacteroidales	Prevotellaceae
OTU001376	16	3	1	0	0	0	0	0	4	0	0	8	0	0	0	0	0	0	0	0.007094	0.002755	0	0	0	0	0	0.008899	0	0	0.016071	0	0	0	0	0	0	0	Bacteria	Spirochaetota	Spirochaetia	Spirochaetales	Spirochaetaceae	Treponema	bacterium_MD2012
OTU001377	16	0	0	0	5	1	0	0	0	8	0	1	1	0	0	0	0	0	0	0	0	0	0.01009	0.002106	0	0	0	0.014921	0	0.002009	0.001956	0	0	0	0	0	0	Bacteria
OTU001378	16	0	2	0	0	0	0	1	2	3	6	0	0	1	0	1	0	0	0	0	0.005509	0	0	0	0	0.002125	0.00445	0.005595	0.013173	0	0	0.001993	0	0.002046	0	0	0	Bacteria	Firmicutes	Bacilli	Bacillales	Planococcaceae
OTU001379	16	0	0	0	0	3	1	1	0	0	0	0	1	0	0	0	0	2	8	0	0	0	0	0.006317	0.002092	0.002125	0	0	0	0	0.001956	0	0	0	0	0.004292	0.016707	Bacteria	Firmicutes	Clostridia	Christensenellales	Christensenellaceae	Christensenellaceae_R-7_group
OTU001380	16	6	1	0	1	0	3	0	1	0	3	0	0	0	0	0	0	1	0	0.014187	0.002755	0	0.002018	0	0.006277	0	0.002225	0	0.006586	0	0	0	0	0	0	0.002146	0	Bacteria	Bacteroidota	Bacteroidia	Bacteroidales	Tannerellaceae	Parabacteroides	Porphyromonadaceae_bacterium_DJF_B175
OTU001381	16	1	1	0	4	3	1	3	2	0	0	0	0	0	0	0	1	0	0	0.002365	0.002755	0	0.008072	0.006317	0.002092	0.006374	0.00445	0	0	0	0	0	0	0	0.001781	0	0	Bacteria	Firmicutes	Clostridia	Oscillospirales	UCG-010
OTU001382	16	0	0	0	0	0	1	3	5	0	0	0	0	0	7	0	0	0	0	0	0	0	0	0	0.002092	0.006374	0.011124	0	0	0	0	0	0.012512	0	0	0	0	Bacteria	Firmicutes
OTU001383	16	0	0	0	1	0	7	0	0	0	0	0	5	0	0	0	0	3	0	0	0	0	0.002018	0	0.014645	0	0	0	0	0	0.00978	0	0	0	0	0.006438	0	Bacteria	Firmicutes	Clostridia	Monoglobales	Monoglobaceae	Monoglobus
OTU001384	16	5	1	1	6	0	0	1	0	0	0	0	0	0	0	0	2	0	0	0.011823	0.002755	0.002167	0.012108	0	0	0.002125	0	0	0	0	0	0	0	0	0.003562	0	0	Bacteria	Bacteroidota	Bacteroidia	Bacteroidales
OTU001385	16	0	0	0	1	0	0	4	3	1	3	0	0	0	3	1	0	0	0	0	0	0	0.002018	0	0	0.008499	0.006675	0.001865	0.006586	0	0	0	0.005362	0.002046	0	0	0	Bacteria	Firmicutes	Bacilli	Bacillales	Planococcaceae
OTU001386	16	4	0	0	3	1	0	0	5	0	2	0	1	0	0	0	0	0	0	0.009458	0	0	0.006054	0.002106	0	0	0.011124	0	0.004391	0	0.001956	0	0	0	0	0	0	Bacteria
OTU001387	16	0	0	1	6	0	0	0	0	1	6	0	0	0	0	0	0	2	0	0	0	0.002167	0.012108	0	0	0	0	0.001865	0.013173	0	0	0	0	0	0	0.004292	0	Bacteria	Bacteroidota	Bacteroidia	Bacteroidales
OTU001388	16	0	0	0	0	1	0	0	0	0	0	0	0	0	0	3	6	1	5	0	0	0	0	0.002106	0	0	0	0	0	0	0	0	0	0.006139	0.010686	0.002146	0.010442	Bacteria
OTU001389	16	0	0	0	0	0	7	0	0	3	1	0	2	3	0	0	0	0	0	0	0	0	0	0	0.014645	0	0	0.005595	0.002195	0	0.003912	0.00598	0	0	0	0	0	Bacteria	Firmicutes	Bacilli	Bacillales	Planococcaceae
OTU001390	16	2	0	5	4	2	2	0	0	0	1	0	0	0	0	0	0	0	0	0.004729	0	0.010834	0.008072	0.004211	0.004184	0	0	0	0.002195	0	0	0	0	0	0	0	0	Bacteria	Firmicutes	Bacilli
OTU001391	16	0	0	0	0	0	0	0	0	0	0	0	0	0	15	1	0	0	0	0	0	0	0	0	0	0	0	0	0	0	0	0	0.026811	0.002046	0	0	0	Bacteria	Firmicutes
OTU001392	16	5	5	0	0	0	0	4	1	0	1	0	0	0	0	0	0	0	0	0.011823	0.013773	0	0	0	0	0.008499	0.002225	0	0.002195	0	0	0	0	0	0	0	0	Bacteria	Bacteroidota	Bacteroidia	Bacteroidales	Rikenellaceae	Rikenellaceae_RC9_gut_group
OTU001393	16	1	1	0	0	1	3	0	3	0	0	0	0	7	0	0	0	0	0	0.002365	0.002755	0	0	0.002106	0.006277	0	0.006675	0	0	0	0	0.013953	0	0	0	0	0	Bacteria	Bacteroidota	Bacteroidia	Bacteroidales	Prevotellaceae
OTU001394	16	0	0	0	0	0	0	0	0	0	0	11	5	0	0	0	0	0	0	0	0	0	0	0	0	0	0	0	0	0.022098	0.00978	0	0	0	0	0	0	Bacteria	Firmicutes	Bacilli
OTU001395	16	0	0	0	0	0	0	0	0	0	0	0	0	0	2	6	4	3	1	0	0	0	0	0	0	0	0	0	0	0	0	0	0.003575	0.012278	0.007124	0.006438	0.002088	Bacteria	Firmicutes
OTU001396	16	0	1	2	0	1	1	3	5	1	0	0	0	0	1	0	0	0	1	0	0.002755	0.004334	0	0.002106	0.002092	0.006374	0.011124	0.001865	0	0	0	0	0.001787	0	0	0	0.002088	Bacteria	Firmicutes	Clostridia	Oscillospirales	Oscillospiraceae
OTU001397	16	0	0	0	0	6	0	5	1	0	0	0	0	0	0	4	0	0	0	0	0	0	0	0.012634	0	0.010624	0.002225	0	0	0	0	0	0	0.008185	0	0	0	Bacteria
OTU001398	16	0	0	0	3	0	2	0	4	1	0	3	0	0	0	0	0	0	3	0	0	0	0.006054	0	0.004184	0	0.008899	0.001865	0	0.006027	0	0	0	0	0	0	0.006265	Bacteria
OTU001399	16	0	0	8	0	0	0	0	0	0	0	0	0	0	4	3	0	1	0	0	0	0.017334	0	0	0	0	0	0	0	0	0	0	0.007149	0.006139	0	0.002146	0	Bacteria	Proteobacteria	Alphaproteobacteria	Rhizobiales	Xanthobacteraceae	Bradyrhizobium
OTU001400	16	0	0	0	0	0	0	0	0	0	0	0	0	1	0	0	15	0	0	0	0	0	0	0	0	0	0	0	0	0	0	0.001993	0	0	0.026714	0	0	Bacteria	Firmicutes	Bacilli	Lactobacillales	Lactobacillaceae	Lactobacillus
OTU001401	16	1	0	1	0	0	3	1	1	3	1	0	0	2	0	2	1	0	0	0.002365	0	0.002167	0	0	0.006277	0.002125	0.002225	0.005595	0.002195	0	0	0.003987	0	0.004093	0.001781	0	0	Bacteria	Firmicutes	Bacilli	Bacillales	Planococcaceae
OTU001402	15	0	0	0	0	0	0	0	0	0	0	0	0	5	1	5	4	0	0	0	0	0	0	0	0	0	0	0	0	0	0	0.009966	0.001787	0.010232	0.007124	0	0	Bacteria	Bacteroidota	Bacteroidia	Bacteroidales	Rikenellaceae	Rikenella
OTU001403	15	0	0	0	3	0	0	0	0	3	3	0	0	0	0	4	0	0	2	0	0	0	0.006054	0	0	0	0	0.005595	0.006586	0	0	0	0	0.008185	0	0	0.004177	Bacteria	Firmicutes	Clostridia	Lachnospirales	Lachnospiraceae
OTU001404	15	0	0	3	0	0	0	0	0	0	0	0	0	9	1	1	0	0	1	0	0	0.0065	0	0	0	0	0	0	0	0	0	0.017939	0.001787	0.002046	0	0	0.002088	Bacteria	Bacteroidota	Bacteroidia	Bacteroidales	Muribaculaceae
OTU001405	15	0	0	0	0	0	0	0	0	0	0	0	0	0	0	10	2	0	3	0	0	0	0	0	0	0	0	0	0	0	0	0	0	0.020464	0.003562	0	0.006265	Bacteria
OTU001406	15	0	0	0	2	0	4	0	0	0	0	5	4	0	0	0	0	0	0	0	0	0	0.004036	0	0.008369	0	0	0	0	0.010044	0.007824	0	0	0	0	0	0	Bacteria	Spirochaetota	Spirochaetia	Spirochaetales	Spirochaetaceae	Treponema
OTU001407	15	0	0	0	0	1	5	4	0	0	0	5	0	0	0	0	0	0	0	0	0	0	0	0.002106	0.010461	0.008499	0	0	0	0.010044	0	0	0	0	0	0	0	Bacteria	Firmicutes	Clostridia	Oscillospirales	Ruminococcaceae	Paludicola
OTU001408	15	0	0	0	0	2	0	0	0	0	0	0	10	0	0	0	3	0	0	0	0	0	0	0.004211	0	0	0	0	0	0	0.019561	0	0	0	0.005343	0	0	Bacteria	Firmicutes	Clostridia	Clostridia_vadinBB60_group
OTU001409	15	0	0	0	0	0	0	0	6	2	0	1	0	0	6	0	0	0	0	0	0	0	0	0	0	0	0.013349	0.00373	0	0.002009	0	0	0.010724	0	0	0	0	Bacteria	Firmicutes
OTU001410	15	5	0	2	0	2	1	0	0	0	0	0	0	0	0	2	0	3	0	0.011823	0	0.004334	0	0.004211	0.002092	0	0	0	0	0	0	0	0	0.004093	0	0.006438	0	Bacteria	Firmicutes	Clostridia
OTU001411	15	0	0	0	0	3	0	0	0	0	0	0	0	0	0	5	6	1	0	0	0	0	0	0.006317	0	0	0	0	0	0	0	0	0	0.010232	0.010686	0.002146	0	Bacteria
OTU001412	15	1	0	0	0	1	0	1	7	0	0	0	4	0	0	0	1	0	0	0.002365	0	0	0	0.002106	0	0.002125	0.015574	0	0	0	0.007824	0	0	0	0.001781	0	0	Bacteria	Firmicutes	Clostridia	Oscillospirales	UCG-010
OTU001413	15	3	8	0	0	0	3	1	0	0	0	0	0	0	0	0	0	0	0	0.007094	0.022037	0	0	0	0.006277	0.002125	0	0	0	0	0	0	0	0	0	0	0	Bacteria
OTU001414	15	1	0	0	2	0	2	0	0	0	1	0	0	2	0	0	2	5	0	0.002365	0	0	0.004036	0	0.004184	0	0	0	0.002195	0	0	0.003987	0	0	0.003562	0.01073	0	Bacteria	Firmicutes	Clostridia
OTU001415	15	0	0	0	0	7	4	0	0	0	0	2	1	0	0	0	0	0	1	0	0	0	0	0.01474	0.008369	0	0	0	0	0.004018	0.001956	0	0	0	0	0	0.002088	Bacteria
OTU001416	15	0	0	0	0	0	10	0	0	0	0	0	0	0	0	1	0	0	4	0	0	0	0	0	0.020922	0	0	0	0	0	0	0	0	0.002046	0	0	0.008354	Bacteria	Proteobacteria	Gammaproteobacteria
OTU001417	15	0	0	15	0	0	0	0	0	0	0	0	0	0	0	0	0	0	0	0	0	0.032502	0	0	0	0	0	0	0	0	0	0	0	0	0	0	0	Bacteria	Firmicutes
OTU001418	15	0	0	0	0	0	0	0	0	0	0	15	0	0	0	0	0	0	0	0	0	0	0	0	0	0	0	0	0	0.030133	0	0	0	0	0	0	0	Bacteria	Bacteroidota	Bacteroidia
OTU001419	15	0	5	1	0	4	1	0	0	0	3	0	0	0	0	0	1	0	0	0	0.013773	0.002167	0	0.008423	0.002092	0	0	0	0.006586	0	0	0	0	0	0.001781	0	0	Bacteria	Firmicutes	Clostridia	Lachnospirales	Lachnospiraceae
OTU001420	15	0	0	0	6	4	0	1	0	0	0	0	0	2	0	0	0	0	2	0	0	0	0.012108	0.008423	0	0.002125	0	0	0	0	0	0.003987	0	0	0	0	0.004177	Bacteria	Firmicutes
OTU001421	15	4	0	0	0	0	2	0	1	0	0	4	1	0	1	2	0	0	0	0.009458	0	0	0	0	0.004184	0	0.002225	0	0	0.008036	0.001956	0	0.001787	0.004093	0	0	0	Bacteria	Firmicutes	Clostridia	Lachnospirales	Lachnospiraceae	Lachnospiraceae_ND3007_group
OTU001422	15	0	0	0	2	6	2	1	3	1	0	0	0	0	0	0	0	0	0	0	0	0	0.004036	0.012634	0.004184	0.002125	0.006675	0.001865	0	0	0	0	0	0	0	0	0	Bacteria	Firmicutes	Bacilli
OTU001423	15	2	0	0	0	0	0	0	0	0	2	6	0	5	0	0	0	0	0	0.004729	0	0	0	0	0	0	0	0	0.004391	0.012053	0	0.009966	0	0	0	0	0	Bacteria
OTU001424	15	2	3	0	2	0	1	0	1	0	1	3	2	0	0	0	0	0	0	0.004729	0.008264	0	0.004036	0	0.002092	0	0.002225	0	0.002195	0.006027	0.003912	0	0	0	0	0	0	Bacteria	Firmicutes	Clostridia
OTU001425	15	0	4	0	0	0	1	1	0	4	0	2	0	0	0	1	0	2	0	0	0.011019	0	0	0	0.002092	0.002125	0	0.00746	0	0.004018	0	0	0	0.002046	0	0.004292	0	Bacteria	Firmicutes	Clostridia	Oscillospirales	Ruminococcaceae
OTU001426	15	1	1	0	2	0	0	1	0	7	0	0	0	0	0	0	0	0	3	0.002365	0.002755	0	0.004036	0	0	0.002125	0	0.013056	0	0	0	0	0	0	0	0	0.006265	Bacteria
OTU001427	15	0	0	0	0	0	0	6	0	0	7	2	0	0	0	0	0	0	0	0	0	0	0	0	0	0.012749	0	0	0.015368	0.004018	0	0	0	0	0	0	0	Bacteria	Firmicutes	Clostridia
OTU001428	15	6	0	0	0	0	0	2	1	0	3	3	0	0	0	0	0	0	0	0.014187	0	0	0	0	0	0.00425	0.002225	0	0.006586	0.006027	0	0	0	0	0	0	0	Bacteria	Firmicutes	Clostridia	Clostridia_vadinBB60_group
OTU001429	15	0	0	0	0	0	2	8	0	5	0	0	0	0	0	0	0	0	0	0	0	0	0	0	0.004184	0.016998	0	0.009326	0	0	0	0	0	0	0	0	0	Bacteria	Firmicutes
OTU001430	15	3	5	5	0	0	0	1	0	0	0	0	0	1	0	0	0	0	0	0.007094	0.013773	0.010834	0	0	0	0.002125	0	0	0	0	0	0.001993	0	0	0	0	0	Bacteria	Firmicutes	Clostridia
OTU001431	15	0	0	0	0	0	0	0	0	0	0	0	0	3	0	1	4	7	0	0	0	0	0	0	0	0	0	0	0	0	0	0.00598	0	0.002046	0.007124	0.015022	0	Bacteria	Firmicutes	Bacilli	Lactobacillales	Lactobacillaceae	Lactobacillus
OTU001432	15	0	9	0	0	0	1	0	0	5	0	0	0	0	0	0	0	0	0	0	0.024792	0	0	0	0.002092	0	0	0.009326	0	0	0	0	0	0	0	0	0	Bacteria	Spirochaetota	Spirochaetia	Spirochaetales	Spirochaetaceae	Treponema
OTU001433	15	0	0	0	1	0	1	3	4	0	2	0	0	0	0	0	4	0	0	0	0	0	0.002018	0	0.002092	0.006374	0.008899	0	0.004391	0	0	0	0	0	0.007124	0	0	Bacteria	Firmicutes	Clostridia	Clostridiales	Clostridiaceae
OTU001434	15	2	0	5	4	0	0	0	0	0	0	1	0	0	2	0	0	0	1	0.004729	0	0.010834	0.008072	0	0	0	0	0	0	0.002009	0	0	0.003575	0	0	0	0.002088	Bacteria	Firmicutes	Clostridia	Monoglobales	Monoglobaceae	Monoglobus
OTU001435	15	0	0	0	6	1	0	2	4	0	0	0	0	0	0	0	0	2	0	0	0	0	0.012108	0.002106	0	0.00425	0.008899	0	0	0	0	0	0	0	0	0.004292	0	Bacteria	Firmicutes	Bacilli	Lactobacillales	Lactobacillaceae	Lactobacillus
OTU001436	15	1	2	2	0	0	0	1	0	2	6	0	0	0	0	0	0	0	1	0.002365	0.005509	0.004334	0	0	0	0.002125	0	0.00373	0.013173	0	0	0	0	0	0	0	0.002088	Bacteria	Cyanobacteria	Vampirivibrionia	Gastranaerophilales
OTU001437	15	0	0	0	0	0	0	0	0	0	0	0	0	0	0	0	11	4	0	0	0	0	0	0	0	0	0	0	0	0	0	0	0	0	0.01959	0.008584	0	Bacteria
OTU001438	15	0	0	0	0	0	0	0	0	0	0	7	8	0	0	0	0	0	0	0	0	0	0	0	0	0	0	0	0	0.014062	0.015649	0	0	0	0	0	0	Bacteria
OTU001439	15	2	0	0	10	0	0	0	3	0	0	0	0	0	0	0	0	0	0	0.004729	0	0	0.020181	0	0	0	0.006675	0	0	0	0	0	0	0	0	0	0	Bacteria	Bacteroidota	Bacteroidia	Bacteroidales	Prevotellaceae
OTU001440	15	0	4	1	1	0	1	0	0	0	0	0	6	0	0	0	0	1	1	0	0.011019	0.002167	0.002018	0	0.002092	0	0	0	0	0	0.011736	0	0	0	0	0.002146	0.002088	Bacteria
OTU001441	15	3	0	0	3	0	0	1	0	0	3	0	0	0	0	0	0	2	3	0.007094	0	0	0.006054	0	0	0.002125	0	0	0.006586	0	0	0	0	0	0	0.004292	0.006265	Bacteria	Firmicutes	Clostridia	Lachnospirales	Lachnospiraceae
OTU001442	15	0	0	0	0	0	0	8	4	0	0	0	0	3	0	0	0	0	0	0	0	0	0	0	0	0.016998	0.008899	0	0	0	0	0.00598	0	0	0	0	0	Bacteria	Bacteroidota	Bacteroidia	Bacteroidales
OTU001443	15	0	0	0	0	0	0	0	0	0	0	0	0	13	1	1	0	0	0	0	0	0	0	0	0	0	0	0	0	0	0	0.025912	0.001787	0.002046	0	0	0	Bacteria	Bacteroidota	Bacteroidia	Bacteroidales
OTU001444	15	0	2	0	4	0	0	0	0	2	0	2	3	0	0	0	0	0	2	0	0.005509	0	0.008072	0	0	0	0	0.00373	0	0.004018	0.005868	0	0	0	0	0	0.004177	Bacteria
OTU001445	15	0	0	0	0	0	0	0	0	0	0	0	0	0	0	14	0	1	0	0	0	0	0	0	0	0	0	0	0	0	0	0	0	0.028649	0	0.002146	0	Bacteria	Firmicutes	Clostridia	Lachnospirales	Lachnospiraceae
OTU001446	15	1	3	0	0	0	0	2	0	0	0	4	0	2	0	0	2	0	1	0.002365	0.008264	0	0	0	0	0.00425	0	0	0	0.008036	0	0.003987	0	0	0.003562	0	0.002088	Bacteria	Firmicutes	Clostridia	Lachnospirales	Lachnospiraceae
OTU001447	15	5	2	0	0	1	1	0	0	4	1	0	0	0	0	0	0	0	1	0.011823	0.005509	0	0	0.002106	0.002092	0	0	0.00746	0.002195	0	0	0	0	0	0	0	0.002088	Bacteria	Firmicutes	Clostridia	Lachnospirales	Lachnospiraceae
OTU001448	15	2	0	0	0	1	0	3	0	0	0	0	0	3	0	6	0	0	0	0.004729	0	0	0	0.002106	0	0.006374	0	0	0	0	0	0.00598	0	0.012278	0	0	0	Bacteria	Firmicutes	Clostridia	Lachnospirales	Lachnospiraceae
OTU001449	15	4	0	0	3	0	0	1	2	0	0	0	3	0	0	0	0	2	0	0.009458	0	0	0.006054	0	0	0.002125	0.00445	0	0	0	0.005868	0	0	0	0	0.004292	0	Archaea	Thermoplasmatota	Thermoplasmata	Methanomassiliicoccales	Methanomethylophilaceae	RumEn_M2
OTU001450	15	6	0	3	0	0	2	0	0	0	0	0	0	0	0	2	0	1	1	0.014187	0	0.0065	0	0	0.004184	0	0	0	0	0	0	0	0	0.004093	0	0.002146	0.002088	Bacteria	Firmicutes	Clostridia	Oscillospirales	Oscillospiraceae
OTU001451	15	0	0	2	0	0	6	1	3	0	0	0	0	0	0	0	1	1	1	0	0	0.004334	0	0	0.012553	0.002125	0.006675	0	0	0	0	0	0	0	0.001781	0.002146	0.002088	Bacteria	Firmicutes	Clostridia	Lachnospirales	Lachnospiraceae
OTU001452	15	0	0	0	0	0	0	0	0	0	0	0	2	3	6	0	0	1	3	0	0	0	0	0	0	0	0	0	0	0	0.003912	0.00598	0.010724	0	0	0.002146	0.006265	Bacteria	Firmicutes	Clostridia	Lachnospirales	Lachnospiraceae	Lachnospiraceae_NK4A136_group	Lachnospiraceae_bacterium_COE1
OTU001453	15	5	0	3	1	0	0	5	0	0	0	0	1	0	0	0	0	0	0	0.011823	0	0.0065	0.002018	0	0	0.010624	0	0	0	0	0.001956	0	0	0	0	0	0	Bacteria	Spirochaetota	Spirochaetia	Spirochaetales	Spirochaetaceae	Treponema	bacterium_MD2012
OTU001454	15	2	2	0	0	0	2	0	0	0	8	1	0	0	0	0	0	0	0	0.004729	0.005509	0	0	0	0.004184	0	0	0	0.017564	0.002009	0	0	0	0	0	0	0	Bacteria	Spirochaetota	Spirochaetia	Spirochaetales	Spirochaetaceae	Treponema	bacterium_MD2012
OTU001455	15	3	0	0	8	0	4	0	0	0	0	0	0	0	0	0	0	0	0	0.007094	0	0	0.016145	0	0.008369	0	0	0	0	0	0	0	0	0	0	0	0	Bacteria	Firmicutes	Clostridia	Lachnospirales	Lachnospiraceae
OTU001456	15	2	0	1	4	0	3	0	4	0	0	0	0	0	0	0	0	1	0	0.004729	0	0.002167	0.008072	0	0.006277	0	0.008899	0	0	0	0	0	0	0	0	0.002146	0	Bacteria	Firmicutes	Clostridia
OTU001457	15	0	1	0	4	0	0	8	0	1	0	1	0	0	0	0	0	0	0	0	0.002755	0	0.008072	0	0	0.016998	0	0.001865	0	0.002009	0	0	0	0	0	0	0	Bacteria
OTU001458	15	0	2	0	0	0	0	6	0	4	2	0	0	1	0	0	0	0	0	0	0.005509	0	0	0	0	0.012749	0	0.00746	0.004391	0	0	0.001993	0	0	0	0	0	Bacteria	Bacteroidota	Bacteroidia	Bacteroidales
OTU001459	15	0	0	1	0	1	0	2	0	0	1	0	1	0	0	8	0	1	0	0	0	0.002167	0	0.002106	0	0.00425	0	0	0.002195	0	0.001956	0	0	0.016371	0	0.002146	0	Bacteria	Firmicutes	Clostridia
OTU001460	14	0	0	0	0	0	0	0	0	0	0	0	0	0	2	0	0	0	12	0	0	0	0	0	0	0	0	0	0	0	0	0	0.003575	0	0	0	0.025061	Bacteria	Firmicutes	Clostridia	Lachnospirales	Lachnospiraceae
OTU001461	14	0	0	0	0	0	0	1	5	1	0	1	0	0	0	0	0	0	6	0	0	0	0	0	0	0.002125	0.011124	0.001865	0	0.002009	0	0	0	0	0	0	0.012531	Bacteria	Firmicutes	Clostridia
OTU001462	14	0	0	5	0	0	0	0	0	0	0	0	4	0	0	0	1	4	0	0	0	0.010834	0	0	0	0	0	0	0	0	0.007824	0	0	0	0.001781	0.008584	0	Bacteria	Firmicutes	Bacilli	Erysipelotrichales	Erysipelotrichaceae
OTU001463	14	0	0	0	1	6	0	2	0	1	4	0	0	0	0	0	0	0	0	0	0	0	0.002018	0.012634	0	0.00425	0	0.001865	0.008782	0	0	0	0	0	0	0	0	Bacteria	Firmicutes	Clostridia
OTU001464	14	0	0	1	0	0	0	0	0	0	0	4	2	2	1	0	2	1	1	0	0	0.002167	0	0	0	0	0	0	0	0.008036	0.003912	0.003987	0.001787	0	0.003562	0.002146	0.002088	Bacteria	Firmicutes	Clostridia	Clostridia_UCG-014
OTU001465	14	0	1	0	0	0	0	6	0	0	0	0	5	0	1	0	0	0	1	0	0.002755	0	0	0	0	0.012749	0	0	0	0	0.00978	0	0.001787	0	0	0	0.002088	Bacteria	Firmicutes	Negativicutes	Acidaminococcales	Acidaminococcaceae	Phascolarctobacterium
OTU001466	14	3	0	0	0	0	0	0	0	1	0	0	2	0	0	0	0	2	6	0.007094	0	0	0	0	0	0	0	0.001865	0	0	0.003912	0	0	0	0	0.004292	0.012531	Bacteria	Firmicutes	Clostridia	Lachnospirales	Lachnospiraceae
OTU001467	14	1	0	3	0	0	0	0	0	1	0	0	0	1	0	5	2	0	1	0.002365	0	0.0065	0	0	0	0	0	0.001865	0	0	0	0.001993	0	0.010232	0.003562	0	0.002088	Bacteria	Firmicutes	Clostridia	Oscillospirales	Ruminococcaceae
OTU001468	14	0	2	0	0	0	0	0	0	0	1	1	0	0	3	2	0	5	0	0	0.005509	0	0	0	0	0	0	0	0.002195	0.002009	0	0	0.005362	0.004093	0	0.01073	0	Bacteria	Firmicutes
OTU001469	14	0	7	0	4	0	0	0	0	0	2	0	0	1	0	0	0	0	0	0	0.019283	0	0.008072	0	0	0	0	0	0.004391	0	0	0.001993	0	0	0	0	0	Bacteria	Firmicutes	Clostridia
OTU001470	14	0	6	0	0	0	0	3	1	0	1	0	2	0	1	0	0	0	0	0	0.016528	0	0	0	0	0.006374	0.002225	0	0.002195	0	0.003912	0	0.001787	0	0	0	0	Bacteria	Firmicutes	Clostridia	Christensenellales	Christensenellaceae
OTU001471	14	0	0	0	7	4	0	2	0	0	0	0	0	0	1	0	0	0	0	0	0	0	0.014127	0.008423	0	0.00425	0	0	0	0	0	0	0.001787	0	0	0	0	Bacteria	Firmicutes	Bacilli	Lactobacillales	Lactobacillaceae	Lactobacillus
OTU001472	14	6	1	1	0	0	2	0	0	0	0	3	1	0	0	0	0	0	0	0.014187	0.002755	0.002167	0	0	0.004184	0	0	0	0	0.006027	0.001956	0	0	0	0	0	0	Bacteria	Firmicutes	Clostridia	Lachnospirales	Lachnospiraceae
OTU001473	14	0	0	0	1	1	0	0	0	5	0	0	2	1	0	2	0	2	0	0	0	0	0.002018	0.002106	0	0	0	0.009326	0	0	0.003912	0.001993	0	0.004093	0	0.004292	0	Bacteria	Bacteroidota	Bacteroidia	Bacteroidales	Prevotellaceae
OTU001474	14	0	0	0	0	0	1	3	5	0	0	0	0	0	0	0	5	0	0	0	0	0	0	0	0.002092	0.006374	0.011124	0	0	0	0	0	0	0	0.008905	0	0	Bacteria
OTU001475	14	0	2	0	1	0	0	2	6	0	0	0	2	1	0	0	0	0	0	0	0.005509	0	0.002018	0	0	0.00425	0.013349	0	0	0	0.003912	0.001993	0	0	0	0	0	Bacteria	Spirochaetota	Spirochaetia	Spirochaetales	Spirochaetaceae	Treponema	bacterium_MD2012
OTU001476	14	1	0	7	1	0	0	0	0	0	1	0	0	1	0	0	0	0	3	0.002365	0	0.015168	0.002018	0	0	0	0	0	0.002195	0	0	0.001993	0	0	0	0	0.006265	Bacteria	Firmicutes	Clostridia	Oscillospirales	Oscillospiraceae
OTU001477	14	5	0	5	0	0	0	0	0	0	4	0	0	0	0	0	0	0	0	0.011823	0	0.010834	0	0	0	0	0	0	0.008782	0	0	0	0	0	0	0	0	Bacteria	Bacteroidota	Bacteroidia	Bacteroidales
OTU001478	14	2	0	2	3	1	0	3	0	0	1	0	2	0	0	0	0	0	0	0.004729	0	0.004334	0.006054	0.002106	0	0.006374	0	0	0.002195	0	0.003912	0	0	0	0	0	0	Bacteria	Firmicutes	Clostridia	Oscillospirales	UCG-010
OTU001479	14	0	0	0	0	0	0	0	0	0	14	0	0	0	0	0	0	0	0	0	0	0	0	0	0	0	0	0	0.030737	0	0	0	0	0	0	0	0	Bacteria	Bacteroidota	Bacteroidia	Bacteroidales	Prevotellaceae	Prevotellaceae_UCG-003
OTU001480	14	0	0	1	3	0	0	0	0	2	6	0	0	0	0	0	0	0	2	0	0	0.002167	0.006054	0	0	0	0	0.00373	0.013173	0	0	0	0	0	0	0	0.004177	Bacteria	Bacteroidota	Bacteroidia	Bacteroidales	Rikenellaceae	Rikenellaceae_RC9_gut_group
OTU001481	14	0	1	6	0	0	0	0	0	3	1	0	0	0	0	0	3	0	0	0	0.002755	0.013001	0	0	0	0	0	0.005595	0.002195	0	0	0	0	0	0.005343	0	0	Bacteria
OTU001482	14	0	0	0	0	3	0	5	0	0	0	0	0	0	3	0	0	3	0	0	0	0	0	0.006317	0	0.010624	0	0	0	0	0	0	0.005362	0	0	0.006438	0	Bacteria	Firmicutes	Bacilli	Lactobacillales	Lactobacillaceae	Lactobacillus
OTU001483	14	11	0	0	0	0	0	0	0	3	0	0	0	0	0	0	0	0	0	0.02601	0	0	0	0	0	0	0	0.005595	0	0	0	0	0	0	0	0	0	Bacteria	Firmicutes	Clostridia	Oscillospirales
OTU001484	14	0	0	0	0	0	0	0	0	0	0	0	0	0	0	0	0	0	14	0	0	0	0	0	0	0	0	0	0	0	0	0	0	0	0	0	0.029238	Bacteria	Firmicutes	Clostridia	Lachnospirales	Lachnospiraceae
OTU001485	14	0	0	0	0	1	0	0	0	0	6	0	0	0	0	0	3	4	0	0	0	0	0	0.002106	0	0	0	0	0.013173	0	0	0	0	0	0.005343	0.008584	0	Bacteria	Firmicutes
OTU001486	14	0	0	0	0	0	0	0	0	0	0	1	7	0	0	0	0	0	6	0	0	0	0	0	0	0	0	0	0	0.002009	0.013692	0	0	0	0	0	0.012531	Bacteria	Firmicutes	Bacilli	Staphylococcales	Staphylococcaceae	Staphylococcus
OTU001487	14	0	0	0	1	0	0	4	2	5	0	0	2	0	0	0	0	0	0	0	0	0	0.002018	0	0	0.008499	0.00445	0.009326	0	0	0.003912	0	0	0	0	0	0	Bacteria	Bacteroidota	Bacteroidia	Bacteroidales	p-251-o5
OTU001488	14	0	0	5	0	0	7	0	0	0	0	0	0	0	2	0	0	0	0	0	0	0.010834	0	0	0.014645	0	0	0	0	0	0	0	0.003575	0	0	0	0	Bacteria
OTU001489	14	0	0	0	1	0	0	0	0	0	0	0	0	3	0	0	2	3	5	0	0	0	0.002018	0	0	0	0	0	0	0	0	0.00598	0	0	0.003562	0.006438	0.010442	Bacteria	Firmicutes	Clostridia	Oscillospirales
OTU001490	14	0	0	0	0	0	0	0	0	0	0	0	2	0	0	0	7	5	0	0	0	0	0	0	0	0	0	0	0	0	0.003912	0	0	0	0.012467	0.01073	0	Bacteria	Firmicutes
OTU001491	14	0	0	0	0	0	0	0	0	0	3	0	0	0	0	8	3	0	0	0	0	0	0	0	0	0	0	0	0.006586	0	0	0	0	0.016371	0.005343	0	0	Bacteria	Firmicutes	Clostridia
OTU001492	14	0	1	1	0	0	10	0	0	0	0	0	0	0	0	0	0	0	2	0	0.002755	0.002167	0	0	0.020922	0	0	0	0	0	0	0	0	0	0	0	0.004177	Bacteria	Firmicutes	Clostridia	Oscillospirales	Oscillospiraceae
OTU001493	14	0	0	1	0	0	0	0	0	0	0	0	0	6	1	0	0	0	6	0	0	0.002167	0	0	0	0	0	0	0	0	0	0.01196	0.001787	0	0	0	0.012531	Bacteria	Bacteroidota	Bacteroidia	Bacteroidales
OTU001494	14	0	0	0	0	0	0	0	0	0	0	0	0	0	0	2	12	0	0	0	0	0	0	0	0	0	0	0	0	0	0	0	0	0.004093	0.021371	0	0	Bacteria
OTU001495	14	3	2	0	0	0	0	0	9	0	0	0	0	0	0	0	0	0	0	0.007094	0.005509	0	0	0	0	0	0.020024	0	0	0	0	0	0	0	0	0	0	Bacteria	Firmicutes	Clostridia	Oscillospirales	Ruminococcaceae
OTU001496	14	0	0	0	0	0	0	0	0	0	0	0	0	0	14	0	0	0	0	0	0	0	0	0	0	0	0	0	0	0	0	0	0.025023	0	0	0	0	Bacteria	Firmicutes
OTU001497	14	0	0	0	7	3	0	1	3	0	0	0	0	0	0	0	0	0	0	0	0	0	0.014127	0.006317	0	0.002125	0.006675	0	0	0	0	0	0	0	0	0	0	Bacteria	Firmicutes	Clostridia
OTU001498	14	2	0	2	2	3	0	0	0	2	0	1	0	0	0	0	0	2	0	0.004729	0	0.004334	0.004036	0.006317	0	0	0	0.00373	0	0.002009	0	0	0	0	0	0.004292	0	Bacteria	Firmicutes	Bacilli	Lactobacillales	Lactobacillaceae	Lactobacillus
OTU001499	14	0	2	0	0	0	5	0	0	0	0	3	0	0	0	0	0	4	0	0	0.005509	0	0	0	0.010461	0	0	0	0	0.006027	0	0	0	0	0	0.008584	0	Bacteria
OTU001500	14	0	0	0	0	0	0	0	0	0	0	0	1	0	0	0	0	4	9	0	0	0	0	0	0	0	0	0	0	0	0.001956	0	0	0	0	0.008584	0.018796	Archaea	Halobacterota	Methanomicrobia	Methanomicrobiales	Methanocorpusculaceae	Methanocorpusculum
OTU001501	14	2	0	1	1	0	0	0	0	0	0	2	1	0	0	0	0	7	0	0.004729	0	0.002167	0.002018	0	0	0	0	0	0	0.004018	0.001956	0	0	0	0	0.015022	0	Bacteria	Firmicutes	Clostridia	Oscillospirales
OTU001502	14	2	0	0	0	0	2	0	0	0	0	1	1	0	4	0	0	0	4	0.004729	0	0	0	0	0.004184	0	0	0	0	0.002009	0.001956	0	0.007149	0	0	0	0.008354	Bacteria	Bacteroidota	Bacteroidia	Bacteroidales	Rikenellaceae	Rikenellaceae_RC9_gut_group
OTU001503	14	1	0	0	0	0	0	0	0	0	0	2	0	6	0	0	3	2	0	0.002365	0	0	0	0	0	0	0	0	0	0.004018	0	0.01196	0	0	0.005343	0.004292	0	Bacteria	Actinobacteriota	Actinobacteria	Corynebacteriales	Corynebacteriaceae
OTU001504	14	3	1	3	0	4	0	0	0	1	0	0	1	0	0	1	0	0	0	0.007094	0.002755	0.0065	0	0.008423	0	0	0	0.001865	0	0	0.001956	0	0	0.002046	0	0	0	Bacteria	Firmicutes	Clostridia
OTU001505	14	0	1	0	8	0	0	0	3	0	0	1	1	0	0	0	0	0	0	0	0.002755	0	0.016145	0	0	0	0.006675	0	0	0.002009	0.001956	0	0	0	0	0	0	Bacteria	Bacteroidota	Bacteroidia	Bacteroidales	Muribaculaceae
OTU001506	14	0	0	0	1	0	0	0	1	0	12	0	0	0	0	0	0	0	0	0	0	0	0.002018	0	0	0	0.002225	0	0.026346	0	0	0	0	0	0	0	0	Bacteria	Firmicutes	Clostridia
OTU001507	14	2	3	0	0	0	0	0	0	3	0	0	1	3	0	2	0	0	0	0.004729	0.008264	0	0	0	0	0	0	0.005595	0	0	0.001956	0.00598	0	0.004093	0	0	0	Bacteria	Firmicutes	Clostridia
OTU001508	14	0	0	0	14	0	0	0	0	0	0	0	0	0	0	0	0	0	0	0	0	0	0.028253	0	0	0	0	0	0	0	0	0	0	0	0	0	0	Bacteria
OTU001509	14	1	0	1	3	4	0	2	0	0	0	0	1	0	0	2	0	0	0	0.002365	0	0.002167	0.006054	0.008423	0	0.00425	0	0	0	0	0.001956	0	0	0.004093	0	0	0	Bacteria	Firmicutes	Clostridia	Oscillospirales	UCG-010
OTU001510	14	0	0	5	8	0	0	0	0	0	0	0	1	0	0	0	0	0	0	0	0	0.010834	0.016145	0	0	0	0	0	0	0	0.001956	0	0	0	0	0	0	Bacteria	Firmicutes	Clostridia
OTU001511	14	0	0	0	0	0	0	0	0	0	0	0	1	0	0	4	4	5	0	0	0	0	0	0	0	0	0	0	0	0	0.001956	0	0	0.008185	0.007124	0.01073	0	Bacteria	Actinobacteriota	Actinobacteria	Micrococcales	Microbacteriaceae
OTU001512	14	0	1	0	0	1	0	0	9	0	0	2	0	0	1	0	0	0	0	0	0.002755	0	0	0.002106	0	0	0.020024	0	0	0.004018	0	0	0.001787	0	0	0	0	Bacteria	Firmicutes	Bacilli
OTU001513	14	0	0	1	2	0	5	2	2	1	0	1	0	0	0	0	0	0	0	0	0	0.002167	0.004036	0	0.010461	0.00425	0.00445	0.001865	0	0.002009	0	0	0	0	0	0	0	Bacteria	Firmicutes	Bacilli	RF39
OTU001514	14	0	0	0	0	0	0	0	0	0	0	0	0	0	0	0	0	1	13	0	0	0	0	0	0	0	0	0	0	0	0	0	0	0	0	0.002146	0.02715	Bacteria	Firmicutes	Clostridia	Oscillospirales	Ruminococcaceae
OTU001515	14	0	0	0	0	4	2	0	2	1	1	2	0	0	0	1	0	0	1	0	0	0	0	0.008423	0.004184	0	0.00445	0.001865	0.002195	0.004018	0	0	0	0.002046	0	0	0.002088	Bacteria	Firmicutes	Bacilli	RF39
OTU001516	14	0	0	0	0	2	0	0	1	0	0	0	0	0	3	0	2	6	0	0	0	0	0	0.004211	0	0	0.002225	0	0	0	0	0	0.005362	0	0.003562	0.012876	0	Bacteria	Firmicutes	Clostridia	Eubacteriales	Anaerofustaceae	Anaerofustis	Anaerofustis_sp_Marseille-P2832
OTU001517	14	3	1	2	3	0	4	0	1	0	0	0	0	0	0	0	0	0	0	0.007094	0.002755	0.004334	0.006054	0	0.008369	0	0.002225	0	0	0	0	0	0	0	0	0	0	Bacteria	Firmicutes	Clostridia	Clostridia_vadinBB60_group
OTU001518	14	5	1	0	0	0	0	0	0	0	4	0	4	0	0	0	0	0	0	0.011823	0.002755	0	0	0	0	0	0	0	0.008782	0	0.007824	0	0	0	0	0	0	Bacteria	Firmicutes
OTU001519	14	0	1	0	9	0	0	1	3	0	0	0	0	0	0	0	0	0	0	0	0.002755	0	0.018163	0	0	0.002125	0.006675	0	0	0	0	0	0	0	0	0	0	Bacteria	Firmicutes	Clostridia	Oscillospirales
OTU001520	14	0	2	0	3	3	0	3	1	0	0	1	0	1	0	0	0	0	0	0	0.005509	0	0.006054	0.006317	0	0.006374	0.002225	0	0	0.002009	0	0.001993	0	0	0	0	0	Bacteria	Firmicutes	Clostridia
OTU001521	14	0	0	2	0	0	0	0	0	0	2	0	2	6	0	0	0	0	2	0	0	0.004334	0	0	0	0	0	0	0.004391	0	0.003912	0.01196	0	0	0	0	0.004177	Bacteria	Firmicutes	Bacilli	Izemoplasmatales
OTU001522	14	0	0	0	0	0	0	0	5	3	4	2	0	0	0	0	0	0	0	0	0	0	0	0	0	0	0.011124	0.005595	0.008782	0.004018	0	0	0	0	0	0	0	Bacteria	Firmicutes	Bacilli	Bacillales	Planococcaceae	Rummeliibacillus
OTU001523	14	0	0	0	0	0	0	0	0	0	0	0	0	0	0	0	5	7	2	0	0	0	0	0	0	0	0	0	0	0	0	0	0	0	0.008905	0.015022	0.004177	Bacteria	Actinobacteriota	Actinobacteria	Micrococcales	Dermatophilaceae
OTU001524	14	0	2	0	0	0	0	5	3	0	4	0	0	0	0	0	0	0	0	0	0.005509	0	0	0	0	0.010624	0.006675	0	0.008782	0	0	0	0	0	0	0	0	Bacteria	Firmicutes
OTU001525	14	2	0	0	0	1	0	0	0	1	1	0	0	0	0	2	0	4	3	0.004729	0	0	0	0.002106	0	0	0	0.001865	0.002195	0	0	0	0	0.004093	0	0.008584	0.006265	Bacteria	Firmicutes	Clostridia
OTU001526	14	0	0	0	0	0	1	0	0	0	0	0	13	0	0	0	0	0	0	0	0	0	0	0	0.002092	0	0	0	0	0	0.025429	0	0	0	0	0	0	Bacteria	Firmicutes	Clostridia	Monoglobales	Monoglobaceae	Monoglobus
OTU001527	14	0	4	0	0	0	2	0	0	0	0	0	3	0	1	4	0	0	0	0	0.011019	0	0	0	0.004184	0	0	0	0	0	0.005868	0	0.001787	0.008185	0	0	0	Bacteria	Firmicutes	Clostridia	Monoglobales	Monoglobaceae	Monoglobus
OTU001528	14	3	0	0	0	0	0	0	1	1	1	2	0	0	0	5	1	0	0	0.007094	0	0	0	0	0	0	0.002225	0.001865	0.002195	0.004018	0	0	0	0.010232	0.001781	0	0	Bacteria
OTU001529	14	0	0	4	0	0	0	0	0	0	0	0	0	1	8	0	1	0	0	0	0	0.008667	0	0	0	0	0	0	0	0	0	0.001993	0.014299	0	0.001781	0	0	Bacteria	Bacteroidota	Bacteroidia	Bacteroidales	Muribaculaceae
OTU001530	14	0	0	0	0	0	0	0	0	0	0	0	10	1	1	2	0	0	0	0	0	0	0	0	0	0	0	0	0	0	0.019561	0.001993	0.001787	0.004093	0	0	0	Bacteria	Firmicutes	Bacilli	Lactobacillales	Lactobacillaceae	Lactobacillus
OTU001531	14	1	2	0	0	1	5	0	0	0	0	0	0	0	0	1	2	1	1	0.002365	0.005509	0	0	0.002106	0.010461	0	0	0	0	0	0	0	0	0.002046	0.003562	0.002146	0.002088	Bacteria
OTU001532	14	0	0	0	8	0	2	0	0	3	0	0	1	0	0	0	0	0	0	0	0	0	0.016145	0	0.004184	0	0	0.005595	0	0	0.001956	0	0	0	0	0	0	Bacteria	Firmicutes	Negativicutes	Veillonellales-Selenomonadales	Selenomonadaceae	Anaerovibrio
OTU001533	14	0	2	0	0	0	6	2	0	0	3	1	0	0	0	0	0	0	0	0	0.005509	0	0	0	0.012553	0.00425	0	0	0.006586	0.002009	0	0	0	0	0	0	0	Bacteria
OTU001534	14	0	0	4	0	0	10	0	0	0	0	0	0	0	0	0	0	0	0	0	0	0.008667	0	0	0.020922	0	0	0	0	0	0	0	0	0	0	0	0	Bacteria
OTU001535	14	0	0	0	0	2	0	4	0	1	0	0	0	3	0	0	0	4	0	0	0	0	0	0.004211	0	0.008499	0	0.001865	0	0	0	0.00598	0	0	0	0.008584	0	Bacteria	Firmicutes	Bacilli
OTU001536	14	0	0	0	2	0	0	0	0	0	0	0	6	1	0	0	0	1	4	0	0	0	0.004036	0	0	0	0	0	0	0	0.011736	0.001993	0	0	0	0.002146	0.008354	Bacteria	Firmicutes	Clostridia
OTU001537	14	0	0	0	0	0	6	0	0	0	0	0	1	0	0	5	0	1	1	0	0	0	0	0	0.012553	0	0	0	0	0	0.001956	0	0	0.010232	0	0.002146	0.002088	Bacteria	Firmicutes	Clostridia
OTU001538	14	0	0	0	0	0	0	0	0	4	4	1	5	0	0	0	0	0	0	0	0	0	0	0	0	0	0	0.00746	0.008782	0.002009	0.00978	0	0	0	0	0	0	Bacteria	Bacteroidota	Bacteroidia	Bacteroidales
OTU001539	14	1	0	0	0	0	0	0	0	0	0	3	1	3	0	0	4	2	0	0.002365	0	0	0	0	0	0	0	0	0	0.006027	0.001956	0.00598	0	0	0.007124	0.004292	0	Bacteria	Firmicutes	Clostridia
OTU001540	14	2	0	0	2	0	9	0	0	0	1	0	0	0	0	0	0	0	0	0.004729	0	0	0.004036	0	0.01883	0	0	0	0.002195	0	0	0	0	0	0	0	0	Bacteria	Bacteroidota	Bacteroidia	Bacteroidales	Rikenellaceae	Rikenellaceae_RC9_gut_group
OTU001541	14	0	2	0	0	0	0	1	0	6	1	1	0	1	0	0	0	2	0	0	0.005509	0	0	0	0	0.002125	0	0.011191	0.002195	0.002009	0	0.001993	0	0	0	0.004292	0	Bacteria	Firmicutes	Clostridia	Oscillospirales
OTU001542	13	0	0	13	0	0	0	0	0	0	0	0	0	0	0	0	0	0	0	0	0	0.028168	0	0	0	0	0	0	0	0	0	0	0	0	0	0	0	Bacteria	Actinobacteriota	Coriobacteriia	Coriobacteriales	Atopobiaceae
OTU001543	13	0	0	0	0	0	0	1	0	0	0	0	2	0	0	0	0	10	0	0	0	0	0	0	0	0.002125	0	0	0	0	0.003912	0	0	0	0	0.02146	0	Bacteria	Bacteroidota	Bacteroidia	Bacteroidales	Prevotellaceae	Prevotellaceae_UCG-001
OTU001544	13	5	0	0	2	1	0	5	0	0	0	0	0	0	0	0	0	0	0	0.011823	0	0	0.004036	0.002106	0	0.010624	0	0	0	0	0	0	0	0	0	0	0	Bacteria
OTU001545	13	0	1	0	1	0	0	0	0	6	0	0	3	2	0	0	0	0	0	0	0.002755	0	0.002018	0	0	0	0	0.011191	0	0	0.005868	0.003987	0	0	0	0	0	Bacteria	Firmicutes	Bacilli	Erysipelotrichales	Erysipelatoclostridiaceae	UCG-004
OTU001546	13	8	0	0	2	0	0	2	0	0	1	0	0	0	0	0	0	0	0	0.018916	0	0	0.004036	0	0	0.00425	0	0	0.002195	0	0	0	0	0	0	0	0	Bacteria	Bacteroidota	Bacteroidia	Bacteroidales	Prevotellaceae
OTU001547	13	0	0	0	2	0	2	0	0	0	2	1	0	1	0	5	0	0	0	0	0	0	0.004036	0	0.004184	0	0	0	0.004391	0.002009	0	0.001993	0	0.010232	0	0	0	Bacteria	Firmicutes	Bacilli	Bacillales	Planococcaceae
OTU001548	13	0	0	0	0	0	0	0	0	0	0	0	7	6	0	0	0	0	0	0	0	0	0	0	0	0	0	0	0	0	0.013692	0.01196	0	0	0	0	0	Bacteria
OTU001549	13	1	0	0	0	3	0	1	1	2	0	0	0	0	0	0	2	0	3	0.002365	0	0	0	0.006317	0	0.002125	0.002225	0.00373	0	0	0	0	0	0	0.003562	0	0.006265	Bacteria	Firmicutes	Clostridia	Oscillospirales	Ruminococcaceae
OTU001550	13	0	0	0	7	0	6	0	0	0	0	0	0	0	0	0	0	0	0	0	0	0	0.014127	0	0.012553	0	0	0	0	0	0	0	0	0	0	0	0	Bacteria	Firmicutes	Clostridia	Oscillospirales
OTU001551	13	0	6	0	0	0	0	2	0	0	5	0	0	0	0	0	0	0	0	0	0.016528	0	0	0	0	0.00425	0	0	0.010977	0	0	0	0	0	0	0	0	Bacteria	Firmicutes	Bacilli	Erysipelotrichales	Erysipelatoclostridiaceae	UCG-004
OTU001552	13	0	0	2	0	0	0	0	0	0	0	0	0	0	0	0	0	1	10	0	0	0.004334	0	0	0	0	0	0	0	0	0	0	0	0	0	0.002146	0.020884	Bacteria
OTU001553	13	0	0	0	0	0	0	0	0	0	0	9	0	1	3	0	0	0	0	0	0	0	0	0	0	0	0	0	0	0.01808	0	0.001993	0.005362	0	0	0	0	Bacteria	Bacteroidota	Bacteroidia	Bacteroidales
OTU001554	13	0	0	4	2	0	0	0	3	1	0	0	3	0	0	0	0	0	0	0	0	0.008667	0.004036	0	0	0	0.006675	0.001865	0	0	0.005868	0	0	0	0	0	0	Bacteria	Firmicutes	Clostridia
OTU001555	13	0	1	0	0	5	4	0	0	0	0	0	2	0	0	0	0	0	1	0	0.002755	0	0	0.010529	0.008369	0	0	0	0	0	0.003912	0	0	0	0	0	0.002088	Bacteria	Firmicutes
OTU001556	13	0	0	0	0	0	0	0	0	0	0	13	0	0	0	0	0	0	0	0	0	0	0	0	0	0	0	0	0	0.026115	0	0	0	0	0	0	0	Bacteria
OTU001557	13	0	4	1	0	0	0	0	0	0	0	0	1	0	0	0	0	0	7	0	0.011019	0.002167	0	0	0	0	0	0	0	0	0.001956	0	0	0	0	0	0.014619	Bacteria	Bacteroidota	Bacteroidia	Bacteroidales	Bacteroidales_RF16_group
OTU001558	13	0	0	0	0	2	1	0	0	0	0	0	0	0	0	8	0	2	0	0	0	0	0	0.004211	0.002092	0	0	0	0	0	0	0	0	0.016371	0	0.004292	0	Bacteria
OTU001559	13	0	0	4	0	0	0	0	0	0	0	0	0	2	2	1	1	1	2	0	0	0.008667	0	0	0	0	0	0	0	0	0	0.003987	0.003575	0.002046	0.001781	0.002146	0.004177	Bacteria	Firmicutes	Bacilli	Erysipelotrichales	Erysipelotrichaceae	Allobaculum
OTU001560	13	0	0	0	7	0	0	0	0	2	4	0	0	0	0	0	0	0	0	0	0	0	0.014127	0	0	0	0	0.00373	0.008782	0	0	0	0	0	0	0	0	Bacteria	Firmicutes	Clostridia
OTU001561	13	5	1	0	0	0	2	3	1	0	0	0	0	0	1	0	0	0	0	0.011823	0.002755	0	0	0	0.004184	0.006374	0.002225	0	0	0	0	0	0.001787	0	0	0	0	Bacteria	Firmicutes	Clostridia	Oscillospirales	Oscillospiraceae
OTU001562	13	0	0	0	0	2	0	0	0	0	0	0	0	0	0	0	4	0	7	0	0	0	0	0.004211	0	0	0	0	0	0	0	0	0	0	0.007124	0	0.014619	Bacteria	Actinobacteriota	Coriobacteriia	Coriobacteriales
OTU001563	13	0	0	3	0	0	0	0	0	0	0	0	0	0	4	3	0	2	1	0	0	0.0065	0	0	0	0	0	0	0	0	0	0	0.007149	0.006139	0	0.004292	0.002088	Bacteria	Firmicutes	Clostridia
OTU001564	13	0	0	0	0	0	0	0	0	0	0	0	0	0	1	3	9	0	0	0	0	0	0	0	0	0	0	0	0	0	0	0	0.001787	0.006139	0.016028	0	0	Bacteria
OTU001565	13	0	1	0	0	5	0	0	0	0	0	0	1	0	0	2	3	1	0	0	0.002755	0	0	0.010529	0	0	0	0	0	0	0.001956	0	0	0.004093	0.005343	0.002146	0	Bacteria	Firmicutes	Clostridia	Peptostreptococcales-Tissierellales	Anaerovoracaceae
OTU001566	13	0	4	5	0	0	0	0	0	0	0	1	0	0	0	0	3	0	0	0	0.011019	0.010834	0	0	0	0	0	0	0	0.002009	0	0	0	0	0.005343	0	0	Bacteria	Firmicutes	Clostridia	Oscillospirales
OTU001567	13	0	6	3	0	0	0	4	0	0	0	0	0	0	0	0	0	0	0	0	0.016528	0.0065	0	0	0	0.008499	0	0	0	0	0	0	0	0	0	0	0	Bacteria	Spirochaetota	Spirochaetia	Spirochaetales	Spirochaetaceae	Treponema
OTU001568	13	0	0	0	6	5	0	0	0	0	2	0	0	0	0	0	0	0	0	0	0	0	0.012108	0.010529	0	0	0	0	0.004391	0	0	0	0	0	0	0	0	Bacteria	Firmicutes	Bacilli	Bacillales	Planococcaceae	Kurthia
OTU001569	13	0	3	0	0	0	0	1	3	5	1	0	0	0	0	0	0	0	0	0	0.008264	0	0	0	0	0.002125	0.006675	0.009326	0.002195	0	0	0	0	0	0	0	0	Bacteria
OTU001570	13	0	0	0	0	0	0	0	0	0	0	0	0	4	7	1	0	0	1	0	0	0	0	0	0	0	0	0	0	0	0	0.007973	0.012512	0.002046	0	0	0.002088	Bacteria	Bacteroidota	Bacteroidia	Bacteroidales	Muribaculaceae
OTU001571	13	0	0	0	0	0	0	8	0	4	0	0	0	0	0	1	0	0	0	0	0	0	0	0	0	0.016998	0	0.00746	0	0	0	0	0	0.002046	0	0	0	Bacteria	Spirochaetota	Spirochaetia	Spirochaetales	Spirochaetaceae	Treponema
OTU001572	13	0	5	0	0	2	2	0	0	0	0	0	0	0	0	2	0	0	2	0	0.013773	0	0	0.004211	0.004184	0	0	0	0	0	0	0	0	0.004093	0	0	0.004177	Bacteria	Firmicutes	Clostridia
OTU001573	13	0	0	2	0	0	0	0	0	0	0	0	0	9	1	0	0	0	1	0	0	0.004334	0	0	0	0	0	0	0	0	0	0.017939	0.001787	0	0	0	0.002088	Bacteria	Patescibacteria	Saccharimonadia	Saccharimonadales	Saccharimonadaceae	Candidatus_Saccharimonas
OTU001574	13	0	0	0	6	0	0	0	0	0	0	4	0	2	0	0	0	0	1	0	0	0	0.012108	0	0	0	0	0	0	0.008036	0	0.003987	0	0	0	0	0.002088	Bacteria	Firmicutes	Clostridia	Lachnospirales	Lachnospiraceae
OTU001575	13	2	0	0	0	0	6	0	3	0	0	0	2	0	0	0	0	0	0	0.004729	0	0	0	0	0.012553	0	0.006675	0	0	0	0.003912	0	0	0	0	0	0	Bacteria	Firmicutes	Clostridia
OTU001576	13	0	0	5	0	0	0	0	0	0	0	0	2	0	0	1	5	0	0	0	0	0.010834	0	0	0	0	0	0	0	0	0.003912	0	0	0.002046	0.008905	0	0	Bacteria	Proteobacteria	Gammaproteobacteria	Burkholderiales	Oxalobacteraceae	Herbaspirillum	Herbaspirillum_huttiense
OTU001577	13	0	0	1	0	0	0	6	0	1	0	4	0	1	0	0	0	0	0	0	0	0.002167	0	0	0	0.012749	0	0.001865	0	0.008036	0	0.001993	0	0	0	0	0	Bacteria	Bacteroidota	Bacteroidia	Bacteroidales
OTU001578	13	0	6	0	2	0	1	0	0	0	1	0	3	0	0	0	0	0	0	0	0.016528	0	0.004036	0	0.002092	0	0	0	0.002195	0	0.005868	0	0	0	0	0	0	Bacteria	Bacteroidota	Bacteroidia	Bacteroidales	Prevotellaceae
OTU001579	13	2	0	0	0	0	0	0	0	0	0	0	0	0	2	1	1	2	5	0.004729	0	0	0	0	0	0	0	0	0	0	0	0	0.003575	0.002046	0.001781	0.004292	0.010442	Bacteria	Firmicutes	Bacilli	Bacillales	Planococcaceae
OTU001580	13	2	5	0	2	0	0	2	0	0	0	0	0	0	0	2	0	0	0	0.004729	0.013773	0	0.004036	0	0	0.00425	0	0	0	0	0	0	0	0.004093	0	0	0	Bacteria	Firmicutes	Clostridia
OTU001581	13	0	0	1	0	2	0	0	0	2	0	0	0	0	0	3	5	0	0	0	0	0.002167	0	0.004211	0	0	0	0.00373	0	0	0	0	0	0.006139	0.008905	0	0	Bacteria	Firmicutes	Clostridia	Oscillospirales	Eubacterium_coprostanoligenes_group
OTU001582	13	7	0	0	0	0	0	0	0	0	0	0	6	0	0	0	0	0	0	0.016552	0	0	0	0	0	0	0	0	0	0	0.011736	0	0	0	0	0	0	Bacteria	Firmicutes
OTU001583	13	0	0	0	0	0	0	0	0	2	8	0	0	0	0	0	0	3	0	0	0	0	0	0	0	0	0	0.00373	0.017564	0	0	0	0	0	0	0.006438	0	Bacteria	Bacteroidota	Bacteroidia	Bacteroidales
OTU001584	13	0	0	0	5	0	0	2	0	0	3	0	0	0	0	0	3	0	0	0	0	0	0.01009	0	0	0.00425	0	0	0.006586	0	0	0	0	0	0.005343	0	0	Bacteria	Firmicutes	Clostridia	Lachnospirales	Lachnospiraceae
OTU001585	13	1	0	0	0	0	0	2	0	3	1	2	0	2	2	0	0	0	0	0.002365	0	0	0	0	0	0.00425	0	0.005595	0.002195	0.004018	0	0.003987	0.003575	0	0	0	0	Bacteria	Bacteroidota	Bacteroidia	Bacteroidales	Prevotellaceae	Alloprevotella
OTU001586	13	0	0	0	0	2	0	0	1	2	0	0	2	4	0	0	2	0	0	0	0	0	0	0.004211	0	0	0.002225	0.00373	0	0	0.003912	0.007973	0	0	0.003562	0	0	Bacteria	Cyanobacteria	Vampirivibrionia	Gastranaerophilales
OTU001587	13	0	0	0	1	0	0	4	0	0	0	3	2	3	0	0	0	0	0	0	0	0	0.002018	0	0	0.008499	0	0	0	0.006027	0.003912	0.00598	0	0	0	0	0	Bacteria
OTU001588	13	0	0	0	0	0	0	0	0	0	0	12	1	0	0	0	0	0	0	0	0	0	0	0	0	0	0	0	0	0.024107	0.001956	0	0	0	0	0	0	Bacteria
OTU001589	13	0	2	6	0	0	0	3	0	0	0	0	1	0	0	0	0	0	1	0	0.005509	0.013001	0	0	0	0.006374	0	0	0	0	0.001956	0	0	0	0	0	0.002088	Bacteria
OTU001590	13	0	0	0	9	0	0	0	0	0	4	0	0	0	0	0	0	0	0	0	0	0	0.018163	0	0	0	0	0	0.008782	0	0	0	0	0	0	0	0	Bacteria	Firmicutes	Clostridia
OTU001591	13	3	0	0	0	0	1	1	0	0	6	0	0	0	0	0	0	2	0	0.007094	0	0	0	0	0.002092	0.002125	0	0	0.013173	0	0	0	0	0	0	0.004292	0	Bacteria	Firmicutes	Clostridia	Christensenellales	Christensenellaceae	Christensenellaceae_R-7_group
OTU001592	13	1	0	3	0	0	0	5	0	0	0	1	3	0	0	0	0	0	0	0.002365	0	0.0065	0	0	0	0.010624	0	0	0	0.002009	0.005868	0	0	0	0	0	0	Bacteria	Firmicutes	Clostridia
OTU001593	13	1	1	0	0	0	2	3	0	0	0	0	0	0	0	6	0	0	0	0.002365	0.002755	0	0	0	0.004184	0.006374	0	0	0	0	0	0	0	0.012278	0	0	0	Bacteria	Firmicutes	Clostridia	Oscillospirales	Ruminococcaceae	Ruminococcus
OTU001594	13	0	0	0	6	0	0	2	0	4	1	0	0	0	0	0	0	0	0	0	0	0	0.012108	0	0	0.00425	0	0.00746	0.002195	0	0	0	0	0	0	0	0	Bacteria	Firmicutes	Bacilli
OTU001595	13	0	0	0	0	0	0	0	0	0	0	0	0	0	0	0	5	8	0	0	0	0	0	0	0	0	0	0	0	0	0	0	0	0	0.008905	0.017168	0	Bacteria	Firmicutes	Bacilli	Bacillales
OTU001596	13	0	0	0	0	0	5	0	1	0	0	0	3	0	0	0	0	0	4	0	0	0	0	0	0.010461	0	0.002225	0	0	0	0.005868	0	0	0	0	0	0.008354	Bacteria	Firmicutes	Clostridia	Oscillospirales	Ruminococcaceae
OTU001597	13	0	0	0	0	0	1	4	0	0	5	0	1	0	0	0	2	0	0	0	0	0	0	0	0.002092	0.008499	0	0	0.010977	0	0.001956	0	0	0	0.003562	0	0	Bacteria
OTU001598	13	0	0	0	4	0	0	0	0	0	0	0	0	0	9	0	0	0	0	0	0	0	0.008072	0	0	0	0	0	0	0	0	0	0.016086	0	0	0	0	Bacteria	Firmicutes
OTU001599	13	0	0	0	0	0	4	0	0	0	2	0	0	0	0	5	2	0	0	0	0	0	0	0	0.008369	0	0	0	0.004391	0	0	0	0	0.010232	0.003562	0	0	Bacteria
OTU001600	13	0	0	0	0	8	0	0	0	0	0	0	0	0	0	0	0	0	5	0	0	0	0	0.016846	0	0	0	0	0	0	0	0	0	0	0	0	0.010442	Bacteria
OTU001601	13	0	0	0	0	0	0	0	0	0	0	0	0	2	0	5	4	2	0	0	0	0	0	0	0	0	0	0	0	0	0	0.003987	0	0.010232	0.007124	0.004292	0	Bacteria
OTU001602	13	0	0	0	0	0	0	0	0	0	0	0	0	12	0	0	0	0	1	0	0	0	0	0	0	0	0	0	0	0	0	0.023919	0	0	0	0	0.002088	Bacteria	Firmicutes	Bacilli	Lactobacillales	Lactobacillaceae	Lactobacillus
OTU001603	13	0	5	3	1	0	0	0	0	0	0	0	0	0	0	1	0	1	2	0	0.013773	0.0065	0.002018	0	0	0	0	0	0	0	0	0	0	0.002046	0	0.002146	0.004177	Bacteria	Firmicutes	Clostridia	Clostridia_UCG-014
OTU001604	13	0	5	0	1	0	0	0	1	1	0	0	0	0	0	0	5	0	0	0	0.013773	0	0.002018	0	0	0	0.002225	0.001865	0	0	0	0	0	0	0.008905	0	0	Bacteria	Firmicutes	Clostridia	Oscillospirales	Oscillospiraceae
OTU001605	12	0	0	0	0	9	0	0	0	0	3	0	0	0	0	0	0	0	0	0	0	0	0	0.018951	0	0	0	0	0.006586	0	0	0	0	0	0	0	0	Bacteria	Firmicutes	Bacilli
OTU001606	12	0	0	0	0	2	0	0	0	0	0	0	0	0	0	0	4	5	1	0	0	0	0	0.004211	0	0	0	0	0	0	0	0	0	0	0.007124	0.01073	0.002088	Bacteria	Actinobacteriota	Actinobacteria	Actinomycetales	Actinomycetaceae	Actinomyces	Bowdeniella_nasicola
OTU001607	12	0	0	1	11	0	0	0	0	0	0	0	0	0	0	0	0	0	0	0	0	0.002167	0.022199	0	0	0	0	0	0	0	0	0	0	0	0	0	0	Bacteria	Firmicutes
OTU001608	12	0	0	0	0	0	0	0	0	0	0	0	2	0	0	1	0	9	0	0	0	0	0	0	0	0	0	0	0	0	0.003912	0	0	0.002046	0	0.019314	0	Bacteria
OTU001609	12	4	0	3	3	0	0	0	0	0	0	0	0	2	0	0	0	0	0	0.009458	0	0.0065	0.006054	0	0	0	0	0	0	0	0	0.003987	0	0	0	0	0	Bacteria	Firmicutes	Clostridia	Monoglobales	Monoglobaceae	Monoglobus
OTU001610	12	3	0	0	0	0	0	2	0	0	7	0	0	0	0	0	0	0	0	0.007094	0	0	0	0	0	0.00425	0	0	0.015368	0	0	0	0	0	0	0	0	Bacteria	Firmicutes	Clostridia	Christensenellales	Christensenellaceae	Christensenellaceae_R-7_group
OTU001611	12	0	0	0	0	0	0	0	0	0	0	0	0	0	4	0	0	0	8	0	0	0	0	0	0	0	0	0	0	0	0	0	0.007149	0	0	0	0.016707	Bacteria	Bacteroidota	Bacteroidia	Bacteroidales	Rikenellaceae	Alistipes
OTU001612	12	0	0	0	0	0	0	0	0	0	0	12	0	0	0	0	0	0	0	0	0	0	0	0	0	0	0	0	0	0.024107	0	0	0	0	0	0	0	Bacteria	Firmicutes	Bacilli
OTU001613	12	0	0	0	0	4	0	0	0	0	0	0	0	7	0	0	0	0	1	0	0	0	0	0.008423	0	0	0	0	0	0	0	0.013953	0	0	0	0	0.002088	Bacteria	Bacteroidota	Bacteroidia	Bacteroidales	Muribaculaceae
OTU001614	12	0	0	0	0	0	0	0	0	0	0	0	1	0	0	6	5	0	0	0	0	0	0	0	0	0	0	0	0	0	0.001956	0	0	0.012278	0.008905	0	0	Bacteria	Firmicutes	Bacilli	RF39
OTU001615	12	5	0	0	0	0	4	3	0	0	0	0	0	0	0	0	0	0	0	0.011823	0	0	0	0	0.008369	0.006374	0	0	0	0	0	0	0	0	0	0	0	Bacteria	Spirochaetota	Spirochaetia	Spirochaetales	Spirochaetaceae	Treponema	bacterium_MD2012
OTU001616	12	0	1	0	0	0	0	1	0	0	2	0	0	0	8	0	0	0	0	0	0.002755	0	0	0	0	0.002125	0	0	0.004391	0	0	0	0.014299	0	0	0	0	Bacteria
OTU001617	12	8	0	0	0	0	3	0	0	0	0	0	0	0	0	0	0	1	0	0.018916	0	0	0	0	0.006277	0	0	0	0	0	0	0	0	0	0	0.002146	0	Bacteria	Firmicutes	Clostridia	Lachnospirales	Lachnospiraceae
OTU001618	12	0	6	0	0	0	0	2	2	0	0	0	0	0	0	0	1	1	0	0	0.016528	0	0	0	0	0.00425	0.00445	0	0	0	0	0	0	0	0.001781	0.002146	0	Bacteria	Firmicutes	Clostridia	Lachnospirales	Lachnospiraceae
OTU001619	12	0	0	0	0	0	0	0	0	0	0	0	0	8	2	0	0	2	0	0	0	0	0	0	0	0	0	0	0	0	0	0.015946	0.003575	0	0	0.004292	0	Bacteria	Bacteroidota	Bacteroidia	Bacteroidales	Bacteroidaceae	Bacteroides
OTU001620	12	2	1	0	0	0	4	0	0	0	0	0	0	2	0	0	0	1	2	0.004729	0.002755	0	0	0	0.008369	0	0	0	0	0	0	0.003987	0	0	0	0.002146	0.004177	Bacteria	Firmicutes	Clostridia	Oscillospirales	Ruminococcaceae	Candidatus_Soleaferrea
OTU001621	12	0	0	0	0	0	0	0	0	0	0	3	0	0	0	0	9	0	0	0	0	0	0	0	0	0	0	0	0	0.006027	0	0	0	0	0.016028	0	0	Bacteria	Firmicutes	Bacilli
OTU001622	12	0	0	0	0	0	2	0	3	7	0	0	0	0	0	0	0	0	0	0	0	0	0	0	0.004184	0	0.006675	0.013056	0	0	0	0	0	0	0	0	0	Bacteria
OTU001623	12	0	2	0	5	3	0	0	2	0	0	0	0	0	0	0	0	0	0	0	0.005509	0	0.01009	0.006317	0	0	0.00445	0	0	0	0	0	0	0	0	0	0	Bacteria	Spirochaetota	Spirochaetia	Spirochaetales	Spirochaetaceae	Treponema	bacterium_MD2012
OTU001624	12	0	0	7	0	0	0	0	0	0	0	0	0	0	5	0	0	0	0	0	0	0.015168	0	0	0	0	0	0	0	0	0	0	0.008937	0	0	0	0	Bacteria	Proteobacteria	Gammaproteobacteria	Enterobacterales	Enterobacteriaceae
OTU001625	12	0	0	0	0	1	1	1	3	0	0	0	0	0	0	6	0	0	0	0	0	0	0	0.002106	0.002092	0.002125	0.006675	0	0	0	0	0	0	0.012278	0	0	0	Bacteria	Firmicutes	Clostridia
OTU001626	12	4	0	0	2	2	0	0	2	0	0	0	2	0	0	0	0	0	0	0.009458	0	0	0.004036	0.004211	0	0	0.00445	0	0	0	0.003912	0	0	0	0	0	0	Bacteria	Firmicutes	Clostridia	Clostridia_vadinBB60_group
OTU001627	12	0	1	8	0	0	0	0	1	0	0	1	0	0	0	0	1	0	0	0	0.002755	0.017334	0	0	0	0	0.002225	0	0	0.002009	0	0	0	0	0.001781	0	0	Bacteria	Spirochaetota	Spirochaetia	Spirochaetales	Spirochaetaceae	Treponema	Treponema_bryantii
OTU001628	12	0	0	1	0	0	0	0	0	0	0	0	0	4	4	1	0	0	2	0	0	0.002167	0	0	0	0	0	0	0	0	0	0.007973	0.007149	0.002046	0	0	0.004177	Bacteria	Firmicutes
OTU001629	12	0	0	2	0	0	0	1	0	4	3	0	0	2	0	0	0	0	0	0	0	0.004334	0	0	0	0.002125	0	0.00746	0.006586	0	0	0.003987	0	0	0	0	0	Bacteria	Bacteroidota	Bacteroidia	Bacteroidales	Rikenellaceae	Rikenellaceae_RC9_gut_group
OTU001630	12	0	3	2	0	0	0	0	1	0	4	0	1	0	0	1	0	0	0	0	0.008264	0.004334	0	0	0	0	0.002225	0	0.008782	0	0.001956	0	0	0.002046	0	0	0	Bacteria	Firmicutes	Clostridia	Oscillospirales	Butyricicoccaceae
OTU001631	12	0	0	0	1	0	1	0	0	2	0	0	2	5	0	1	0	0	0	0	0	0	0.002018	0	0.002092	0	0	0.00373	0	0	0.003912	0.009966	0	0.002046	0	0	0	Bacteria
OTU001632	12	0	1	0	0	0	0	2	0	0	1	4	0	0	0	3	1	0	0	0	0.002755	0	0	0	0	0.00425	0	0	0.002195	0.008036	0	0	0	0.006139	0.001781	0	0	Bacteria	Firmicutes	Clostridia
OTU001633	12	2	0	0	0	2	1	0	0	0	0	2	0	0	0	2	3	0	0	0.004729	0	0	0	0.004211	0.002092	0	0	0	0	0.004018	0	0	0	0.004093	0.005343	0	0	Bacteria
OTU001634	12	0	0	0	0	0	0	0	1	3	8	0	0	0	0	0	0	0	0	0	0	0	0	0	0	0	0.002225	0.005595	0.017564	0	0	0	0	0	0	0	0	Bacteria	Firmicutes	Bacilli	Bacillales	Planococcaceae
OTU001635	12	2	1	3	1	1	1	2	0	0	0	0	0	0	0	0	1	0	0	0.004729	0.002755	0.0065	0.002018	0.002106	0.002092	0.00425	0	0	0	0	0	0	0	0	0.001781	0	0	Bacteria	Firmicutes	Clostridia	Oscillospirales	UCG-010
OTU001636	12	3	0	1	0	0	0	0	2	2	0	0	0	0	0	2	0	0	2	0.007094	0	0.002167	0	0	0	0	0.00445	0.00373	0	0	0	0	0	0.004093	0	0	0.004177	Bacteria	Firmicutes	Clostridia	Lachnospirales	Lachnospiraceae
OTU001637	12	0	0	0	0	0	0	0	0	6	6	0	0	0	0	0	0	0	0	0	0	0	0	0	0	0	0	0.011191	0.013173	0	0	0	0	0	0	0	0	Bacteria
OTU001638	12	0	0	0	0	0	0	0	0	0	0	0	0	0	12	0	0	0	0	0	0	0	0	0	0	0	0	0	0	0	0	0	0.021448	0	0	0	0	Bacteria	Firmicutes	Negativicutes	Veillonellales-Selenomonadales	Veillonellaceae	Megasphaera	bacterium_LB01
OTU001639	12	0	4	0	3	5	0	0	0	0	0	0	0	0	0	0	0	0	0	0	0.011019	0	0.006054	0.010529	0	0	0	0	0	0	0	0	0	0	0	0	0	Bacteria	Firmicutes	Clostridia	Clostridiales
OTU001640	12	0	0	1	0	0	0	0	0	0	0	1	0	0	0	0	10	0	0	0	0	0.002167	0	0	0	0	0	0	0	0.002009	0	0	0	0	0.017809	0	0	Bacteria	Firmicutes	Bacilli	Bacillales	Planococcaceae
OTU001641	12	0	0	7	0	0	0	0	0	0	0	0	0	0	4	1	0	0	0	0	0	0.015168	0	0	0	0	0	0	0	0	0	0	0.007149	0.002046	0	0	0	Bacteria	Bacteroidota	Bacteroidia	Bacteroidales	Muribaculaceae
OTU001642	12	0	0	0	0	2	0	0	0	0	1	0	4	0	0	0	0	3	2	0	0	0	0	0.004211	0	0	0	0	0.002195	0	0.007824	0	0	0	0	0.006438	0.004177	Bacteria
OTU001643	12	3	0	1	2	0	0	0	0	0	5	0	0	0	0	0	0	1	0	0.007094	0	0.002167	0.004036	0	0	0	0	0	0.010977	0	0	0	0	0	0	0.002146	0	Bacteria	Firmicutes	Clostridia	Oscillospirales	UCG-010
OTU001644	12	0	0	2	0	2	0	0	5	0	3	0	0	0	0	0	0	0	0	0	0	0.004334	0	0.004211	0	0	0.011124	0	0.006586	0	0	0	0	0	0	0	0	Bacteria	Bacteroidota	Bacteroidia	Bacteroidales	Rikenellaceae
OTU001645	12	1	0	0	0	0	0	0	0	0	0	0	0	0	9	0	0	0	2	0.002365	0	0	0	0	0	0	0	0	0	0	0	0	0.016086	0	0	0	0.004177	Bacteria	Firmicutes
OTU001646	12	0	0	0	2	0	0	0	0	0	1	8	0	0	0	0	0	1	0	0	0	0	0.004036	0	0	0	0	0	0.002195	0.016071	0	0	0	0	0	0.002146	0	Bacteria	Bacteroidota	Bacteroidia	Bacteroidales	Prevotellaceae
OTU001647	12	4	0	0	0	0	5	0	0	2	0	0	0	0	0	0	0	0	1	0.009458	0	0	0	0	0.010461	0	0	0.00373	0	0	0	0	0	0	0	0	0.002088	Bacteria	Firmicutes
OTU001648	12	0	0	1	0	0	0	0	0	0	0	6	2	0	0	0	0	0	3	0	0	0.002167	0	0	0	0	0	0	0	0.012053	0.003912	0	0	0	0	0	0.006265	Bacteria	Bacteroidota	Bacteroidia	Bacteroidales	Muribaculaceae
OTU001649	12	0	0	0	0	0	3	0	0	0	0	0	0	0	0	0	1	6	2	0	0	0	0	0	0.006277	0	0	0	0	0	0	0	0	0	0.001781	0.012876	0.004177	Bacteria	Proteobacteria	Gammaproteobacteria	Enterobacterales
OTU001650	12	0	0	0	2	0	4	0	0	0	0	0	2	0	1	3	0	0	0	0	0	0	0.004036	0	0.008369	0	0	0	0	0	0.003912	0	0.001787	0.006139	0	0	0	Bacteria	Bacteroidota	Bacteroidia	Bacteroidales	Prevotellaceae
OTU001651	12	1	0	1	0	0	0	0	8	0	1	0	0	0	1	0	0	0	0	0.002365	0	0.002167	0	0	0	0	0.017799	0	0.002195	0	0	0	0.001787	0	0	0	0	Bacteria
OTU001652	12	1	0	0	6	1	1	0	0	0	0	0	3	0	0	0	0	0	0	0.002365	0	0	0.012108	0.002106	0.002092	0	0	0	0	0	0.005868	0	0	0	0	0	0	Bacteria	Bacteroidota	Bacteroidia	Bacteroidales
OTU001653	12	0	0	1	0	0	0	0	0	0	0	0	4	1	0	2	0	0	4	0	0	0.002167	0	0	0	0	0	0	0	0	0.007824	0.001993	0	0.004093	0	0	0.008354	Bacteria	Firmicutes	Clostridia	Lachnospirales	Lachnospiraceae	Tuzzerella
OTU001654	12	0	0	0	0	0	0	0	0	0	0	0	0	5	0	1	0	4	2	0	0	0	0	0	0	0	0	0	0	0	0	0.009966	0	0.002046	0	0.008584	0.004177	Bacteria	Firmicutes	Clostridia	Peptostreptococcales-Tissierellales	Helcococcus	Helcococcus_sueciensis
OTU001655	12	0	0	0	0	2	0	1	0	0	5	0	2	0	0	0	2	0	0	0	0	0	0	0.004211	0	0.002125	0	0	0.010977	0	0.003912	0	0	0	0.003562	0	0	Bacteria	Firmicutes	Clostridia	Oscillospirales
OTU001656	12	0	0	0	0	0	0	0	0	0	0	0	6	0	0	1	3	0	2	0	0	0	0	0	0	0	0	0	0	0	0.011736	0	0	0.002046	0.005343	0	0.004177	Bacteria	Firmicutes	Bacilli	Lactobacillales	Lactobacillaceae	Lactobacillus
OTU001657	12	0	1	0	2	0	0	0	7	1	0	1	0	0	0	0	0	0	0	0	0.002755	0	0.004036	0	0	0	0.015574	0.001865	0	0.002009	0	0	0	0	0	0	0	Bacteria	Firmicutes	Clostridia	Oscillospirales
OTU001658	12	1	0	0	0	3	0	0	0	0	0	0	0	0	0	1	7	0	0	0.002365	0	0	0	0.006317	0	0	0	0	0	0	0	0	0	0.002046	0.012467	0	0	Bacteria
OTU001659	12	0	1	0	0	0	0	2	1	0	2	0	0	0	0	3	2	1	0	0	0.002755	0	0	0	0	0.00425	0.002225	0	0.004391	0	0	0	0	0.006139	0.003562	0.002146	0	Bacteria	Firmicutes	Clostridia	Oscillospirales
OTU001660	12	3	0	0	0	0	0	1	0	0	4	0	0	0	0	0	0	3	1	0.007094	0	0	0	0	0	0.002125	0	0	0.008782	0	0	0	0	0	0	0.006438	0.002088	Bacteria	Firmicutes	Clostridia
OTU001661	12	0	0	2	0	0	2	0	0	2	0	0	2	0	0	0	0	2	2	0	0	0.004334	0	0	0.004184	0	0	0.00373	0	0	0.003912	0	0	0	0	0.004292	0.004177	Bacteria	Firmicutes	Clostridia
OTU001662	12	0	1	0	0	11	0	0	0	0	0	0	0	0	0	0	0	0	0	0	0.002755	0	0	0.023163	0	0	0	0	0	0	0	0	0	0	0	0	0	Bacteria	Firmicutes	Bacilli	Lactobacillales	Lactobacillaceae	Lactobacillus
OTU001663	12	0	0	7	0	0	0	0	0	0	0	0	0	0	0	2	0	3	0	0	0	0.015168	0	0	0	0	0	0	0	0	0	0	0	0.004093	0	0.006438	0	Bacteria	Firmicutes	Bacilli	Mycoplasmatales	Mycoplasmataceae	Mycoplasma
OTU001664	12	0	0	0	0	11	0	0	0	0	0	0	0	0	0	0	1	0	0	0	0	0	0	0.023163	0	0	0	0	0	0	0	0	0	0	0.001781	0	0	Bacteria	Firmicutes	Bacilli	RF39
OTU001665	12	0	0	0	0	0	5	0	0	0	0	0	0	6	0	0	0	1	0	0	0	0	0	0	0.010461	0	0	0	0	0	0	0.01196	0	0	0	0.002146	0	Bacteria	Firmicutes	Clostridia
OTU001666	12	0	0	0	2	0	0	3	3	0	3	0	0	0	1	0	0	0	0	0	0	0	0.004036	0	0	0.006374	0.006675	0	0.006586	0	0	0	0.001787	0	0	0	0	Bacteria	Firmicutes	Clostridia	Clostridiales	Clostridiaceae
OTU001667	12	0	2	0	0	2	0	0	2	0	0	0	0	0	0	1	0	2	3	0	0.005509	0	0	0.004211	0	0	0.00445	0	0	0	0	0	0	0.002046	0	0.004292	0.006265	Bacteria	Firmicutes	Bacilli	Erysipelotrichales	Erysipelatoclostridiaceae	Erysipelatoclostridium
OTU001668	12	0	0	0	0	0	0	2	0	0	0	0	1	0	0	0	1	5	3	0	0	0	0	0	0	0.00425	0	0	0	0	0.001956	0	0	0	0.001781	0.01073	0.006265	Bacteria	Firmicutes	Bacilli	Izemoplasmatales
OTU001669	12	0	0	0	0	0	0	0	0	0	0	0	0	9	0	1	0	0	2	0	0	0	0	0	0	0	0	0	0	0	0	0.017939	0	0.002046	0	0	0.004177	Bacteria	Firmicutes	Bacilli	Erysipelotrichales	Erysipelotrichaceae
OTU001670	12	0	0	0	0	0	5	0	0	0	0	0	0	0	0	3	1	3	0	0	0	0	0	0	0.010461	0	0	0	0	0	0	0	0	0.006139	0.001781	0.006438	0	Bacteria
OTU001671	12	2	1	0	0	0	4	0	0	0	0	5	0	0	0	0	0	0	0	0.004729	0.002755	0	0	0	0.008369	0	0	0	0	0.010044	0	0	0	0	0	0	0	Bacteria	Firmicutes	Clostridia	Oscillospirales
OTU001672	12	0	0	0	0	2	3	2	0	3	0	0	0	0	0	0	1	1	0	0	0	0	0	0.004211	0.006277	0.00425	0	0.005595	0	0	0	0	0	0	0.001781	0.002146	0	Bacteria	Actinobacteriota	Actinobacteria	Micrococcales	Bogoriellaceae	Georgenia
OTU001673	12	0	0	0	0	0	0	0	0	1	5	6	0	0	0	0	0	0	0	0	0	0	0	0	0	0	0	0.001865	0.010977	0.012053	0	0	0	0	0	0	0	Bacteria	Firmicutes	Clostridia
OTU001674	12	0	1	3	0	0	0	0	0	0	0	1	1	4	0	0	0	0	2	0	0.002755	0.0065	0	0	0	0	0	0	0	0.002009	0.001956	0.007973	0	0	0	0	0.004177	Bacteria	Firmicutes	Bacilli	Bacillales	Planococcaceae	Solibacillus
OTU001675	12	0	0	0	0	7	0	0	5	0	0	0	0	0	0	0	0	0	0	0	0	0	0	0.01474	0	0	0.011124	0	0	0	0	0	0	0	0	0	0	Bacteria	Firmicutes	Bacilli	Erysipelotrichales
OTU001676	12	1	0	0	0	1	0	2	3	1	0	0	0	1	2	1	0	0	0	0.002365	0	0	0	0.002106	0	0.00425	0.006675	0.001865	0	0	0	0.001993	0.003575	0.002046	0	0	0	Bacteria	Firmicutes	Bacilli	Bacillales	Planococcaceae
OTU001677	12	0	0	0	0	0	0	0	0	0	0	0	0	0	0	12	0	0	0	0	0	0	0	0	0	0	0	0	0	0	0	0	0	0.024556	0	0	0	Bacteria	Firmicutes	Clostridia	Lachnospirales	Lachnospiraceae
OTU001678	12	0	0	3	2	0	2	0	2	0	2	0	0	1	0	0	0	0	0	0	0	0.0065	0.004036	0	0.004184	0	0.00445	0	0.004391	0	0	0.001993	0	0	0	0	0	Bacteria	Firmicutes	Clostridia	Clostridia_vadinBB60_group
OTU001679	12	1	0	0	1	0	0	1	1	4	2	2	0	0	0	0	0	0	0	0.002365	0	0	0.002018	0	0	0.002125	0.002225	0.00746	0.004391	0.004018	0	0	0	0	0	0	0	Bacteria	Bacteroidota	Bacteroidia	Bacteroidales
OTU001680	12	0	12	0	0	0	0	0	0	0	0	0	0	0	0	0	0	0	0	0	0.033056	0	0	0	0	0	0	0	0	0	0	0	0	0	0	0	0	Bacteria	Bacteroidota	Bacteroidia	Bacteroidales
OTU001681	12	0	0	0	1	0	0	2	7	2	0	0	0	0	0	0	0	0	0	0	0	0	0.002018	0	0	0.00425	0.015574	0.00373	0	0	0	0	0	0	0	0	0	Bacteria
OTU001682	12	6	0	0	0	0	4	0	1	0	0	0	1	0	0	0	0	0	0	0.014187	0	0	0	0	0.008369	0	0.002225	0	0	0	0.001956	0	0	0	0	0	0	Bacteria	Spirochaetota	Spirochaetia	Spirochaetales	Spirochaetaceae	Treponema	bacterium_MD2012
OTU001683	12	0	0	4	2	1	0	0	0	5	0	0	0	0	0	0	0	0	0	0	0	0.008667	0.004036	0.002106	0	0	0	0.009326	0	0	0	0	0	0	0	0	0	Bacteria	Actinobacteriota	Actinobacteria	Corynebacteriales	Nocardiaceae	Rhodococcus
OTU001684	12	0	0	0	0	0	0	0	0	0	0	0	0	0	4	2	6	0	0	0	0	0	0	0	0	0	0	0	0	0	0	0	0.007149	0.004093	0.010686	0	0	Bacteria	Firmicutes	Bacilli	Lactobacillales	Lactobacillaceae	Lactobacillus
OTU001685	12	4	0	0	0	0	0	4	0	3	0	0	0	0	0	0	0	0	1	0.009458	0	0	0	0	0	0.008499	0	0.005595	0	0	0	0	0	0	0	0	0.002088	Bacteria	Bacteroidota	Bacteroidia	Bacteroidales	Rikenellaceae	Rikenellaceae_RC9_gut_group
OTU001686	12	0	0	0	0	0	0	0	2	0	4	0	0	0	6	0	0	0	0	0	0	0	0	0	0	0	0.00445	0	0.008782	0	0	0	0.010724	0	0	0	0	Bacteria
OTU001687	12	0	0	2	0	9	0	0	0	0	0	0	0	1	0	0	0	0	0	0	0	0.004334	0	0.018951	0	0	0	0	0	0	0	0.001993	0	0	0	0	0	Bacteria
OTU001688	12	0	0	3	0	0	0	0	0	0	0	1	0	1	1	4	0	0	2	0	0	0.0065	0	0	0	0	0	0	0	0.002009	0	0.001993	0.001787	0.008185	0	0	0.004177	Bacteria	Bacteroidota	Bacteroidia	Bacteroidales	Tannerellaceae	Parabacteroides	Parabacteroides_goldsteinii
OTU001689	12	0	0	0	0	0	2	0	2	3	4	0	0	1	0	0	0	0	0	0	0	0	0	0	0.004184	0	0.00445	0.005595	0.008782	0	0	0.001993	0	0	0	0	0	Bacteria
OTU001690	12	0	0	0	0	0	0	0	0	0	0	0	9	0	0	0	0	3	0	0	0	0	0	0	0	0	0	0	0	0	0.017605	0	0	0	0	0.006438	0	Bacteria
OTU001691	12	0	0	0	0	0	0	0	0	0	0	9	3	0	0	0	0	0	0	0	0	0	0	0	0	0	0	0	0	0.01808	0.005868	0	0	0	0	0	0	Bacteria	Actinobacteriota	Actinobacteria
OTU001692	12	0	0	0	0	0	0	0	0	0	0	0	0	0	0	0	12	0	0	0	0	0	0	0	0	0	0	0	0	0	0	0	0	0	0.021371	0	0	Bacteria
OTU001693	11	0	0	0	0	0	0	0	0	0	0	0	0	0	1	10	0	0	0	0	0	0	0	0	0	0	0	0	0	0	0	0	0.001787	0.020464	0	0	0	Bacteria	Firmicutes	Bacilli	Lactobacillales	Lactobacillaceae	Lactobacillus
OTU001694	11	0	0	0	0	0	0	0	0	0	0	0	1	0	0	4	5	0	1	0	0	0	0	0	0	0	0	0	0	0	0.001956	0	0	0.008185	0.008905	0	0.002088	Bacteria	Firmicutes	Clostridia
OTU001695	11	0	0	0	9	1	0	0	1	0	0	0	0	0	0	0	0	0	0	0	0	0	0.018163	0.002106	0	0	0.002225	0	0	0	0	0	0	0	0	0	0	Bacteria	Firmicutes	Clostridia	Lachnospirales	Lachnospiraceae
OTU001696	11	0	0	0	0	0	0	0	0	0	0	0	6	0	0	1	0	0	4	0	0	0	0	0	0	0	0	0	0	0	0.011736	0	0	0.002046	0	0	0.008354	Bacteria	Firmicutes	Bacilli	Staphylococcales	Staphylococcaceae	Staphylococcus
OTU001697	11	0	0	7	0	0	0	0	0	2	0	0	0	0	0	0	1	0	1	0	0	0.015168	0	0	0	0	0	0.00373	0	0	0	0	0	0	0.001781	0	0.002088	Bacteria	Verrucomicrobiota	Kiritimatiellae	WCHB1-41
OTU001698	11	0	0	0	3	3	0	0	0	0	3	0	0	2	0	0	0	0	0	0	0	0	0.006054	0.006317	0	0	0	0	0.006586	0	0	0.003987	0	0	0	0	0	Bacteria	Firmicutes	Clostridia
OTU001699	11	0	0	0	0	0	0	0	0	0	0	0	0	3	3	0	5	0	0	0	0	0	0	0	0	0	0	0	0	0	0	0.00598	0.005362	0	0.008905	0	0	Bacteria	Firmicutes	Clostridia	Peptostreptococcales-Tissierellales
OTU001700	11	0	3	0	0	0	0	1	0	4	0	0	0	0	0	0	0	1	2	0	0.008264	0	0	0	0	0.002125	0	0.00746	0	0	0	0	0	0	0	0.002146	0.004177	Bacteria	Firmicutes	Clostridia
OTU001701	11	6	0	0	0	0	0	5	0	0	0	0	0	0	0	0	0	0	0	0.014187	0	0	0	0	0	0.010624	0	0	0	0	0	0	0	0	0	0	0	Bacteria	Proteobacteria	Gammaproteobacteria	Pseudomonadales	Moraxellaceae	Acinetobacter
OTU001702	11	0	0	0	0	4	0	0	0	0	0	0	0	0	3	0	0	0	4	0	0	0	0	0.008423	0	0	0	0	0	0	0	0	0.005362	0	0	0	0.008354	Bacteria	Firmicutes
OTU001703	11	0	0	1	0	0	0	0	0	0	0	10	0	0	0	0	0	0	0	0	0	0.002167	0	0	0	0	0	0	0	0.020089	0	0	0	0	0	0	0	Bacteria	Bacteroidota	Bacteroidia	Bacteroidales	Rikenellaceae	Rikenellaceae_RC9_gut_group
OTU001704	11	0	0	0	0	0	0	0	0	0	0	0	0	11	0	0	0	0	0	0	0	0	0	0	0	0	0	0	0	0	0	0.021926	0	0	0	0	0	Bacteria	Bacteroidota	Bacteroidia	Bacteroidales	Muribaculaceae
OTU001705	11	0	0	0	0	0	0	0	0	0	0	3	0	0	4	1	2	0	1	0	0	0	0	0	0	0	0	0	0	0.006027	0	0	0.007149	0.002046	0.003562	0	0.002088	Bacteria	Bacteroidota	Bacteroidia	Bacteroidales	Muribaculaceae
OTU001706	11	0	0	0	0	0	0	2	1	0	0	8	0	0	0	0	0	0	0	0	0	0	0	0	0	0.00425	0.002225	0	0	0.016071	0	0	0	0	0	0	0	Bacteria
OTU001707	11	0	0	0	9	0	0	0	2	0	0	0	0	0	0	0	0	0	0	0	0	0	0.018163	0	0	0	0.00445	0	0	0	0	0	0	0	0	0	0	Bacteria
OTU001708	11	0	0	0	0	0	0	0	0	0	0	0	0	0	0	0	0	0	11	0	0	0	0	0	0	0	0	0	0	0	0	0	0	0	0	0	0.022973	Bacteria	Bacteroidota	Bacteroidia	Bacteroidales
OTU001709	11	0	0	0	6	0	2	2	0	0	0	0	0	1	0	0	0	0	0	0	0	0	0.012108	0	0.004184	0.00425	0	0	0	0	0	0.001993	0	0	0	0	0	Bacteria	Firmicutes	Clostridia	Christensenellales	Christensenellaceae	Christensenellaceae_R-7_group
OTU001710	11	4	0	0	0	0	0	1	0	0	0	6	0	0	0	0	0	0	0	0.009458	0	0	0	0	0	0.002125	0	0	0	0.012053	0	0	0	0	0	0	0	Bacteria
OTU001711	11	1	1	0	4	0	0	0	0	0	0	5	0	0	0	0	0	0	0	0.002365	0.002755	0	0.008072	0	0	0	0	0	0	0.010044	0	0	0	0	0	0	0	Bacteria	Firmicutes	Clostridia	Oscillospirales	Ruminococcaceae	Ruminococcus
OTU001712	11	1	1	0	0	0	1	1	2	0	1	0	4	0	0	0	0	0	0	0.002365	0.002755	0	0	0	0.002092	0.002125	0.00445	0	0.002195	0	0.007824	0	0	0	0	0	0	Bacteria	Bacteroidota	Bacteroidia	Bacteroidales
OTU001713	11	0	6	0	0	0	0	0	0	5	0	0	0	0	0	0	0	0	0	0	0.016528	0	0	0	0	0	0	0.009326	0	0	0	0	0	0	0	0	0	Bacteria
OTU001714	11	0	0	2	1	1	3	0	0	0	2	0	0	2	0	0	0	0	0	0	0	0.004334	0.002018	0.002106	0.006277	0	0	0	0.004391	0	0	0.003987	0	0	0	0	0	Bacteria	Firmicutes	Bacilli	Lactobacillales	Lactobacillaceae	Lactobacillus
OTU001715	11	0	0	0	0	1	1	0	0	0	0	0	0	0	0	0	9	0	0	0	0	0	0	0.002106	0.002092	0	0	0	0	0	0	0	0	0	0.016028	0	0	Bacteria	Verrucomicrobiota	Verrucomicrobiae	Verrucomicrobiales	Akkermansiaceae	Akkermansia
OTU001716	11	3	0	0	0	0	0	3	0	0	0	0	5	0	0	0	0	0	0	0.007094	0	0	0	0	0	0.006374	0	0	0	0	0.00978	0	0	0	0	0	0	Bacteria	Bacteroidota	Bacteroidia
OTU001717	11	0	0	2	0	5	2	0	0	0	1	0	0	0	0	0	0	1	0	0	0	0.004334	0	0.010529	0.004184	0	0	0	0.002195	0	0	0	0	0	0	0.002146	0	Bacteria
OTU001718	11	0	0	0	0	0	0	8	0	0	0	0	0	2	1	0	0	0	0	0	0	0	0	0	0	0.016998	0	0	0	0	0	0.003987	0.001787	0	0	0	0	Bacteria
OTU001719	11	0	0	0	0	6	0	0	0	0	0	0	1	0	1	0	0	0	3	0	0	0	0	0.012634	0	0	0	0	0	0	0.001956	0	0.001787	0	0	0	0.006265	Bacteria	Firmicutes	Clostridia
OTU001720	11	0	0	0	0	6	0	2	0	3	0	0	0	0	0	0	0	0	0	0	0	0	0	0.012634	0	0.00425	0	0.005595	0	0	0	0	0	0	0	0	0	Bacteria	Bacteroidota	Bacteroidia	Bacteroidales
OTU001721	11	0	0	3	0	0	0	0	0	0	0	0	1	0	0	6	0	0	1	0	0	0.0065	0	0	0	0	0	0	0	0	0.001956	0	0	0.012278	0	0	0.002088	Bacteria	Bacteroidota	Bacteroidia	Bacteroidales	Prevotellaceae
OTU001722	11	0	0	0	0	0	0	0	1	0	0	0	0	0	0	0	4	0	6	0	0	0	0	0	0	0	0.002225	0	0	0	0	0	0	0	0.007124	0	0.012531	Bacteria	Firmicutes	Clostridia	Lachnospirales	Lachnospiraceae
OTU001723	11	0	0	0	0	0	0	8	0	0	0	2	1	0	0	0	0	0	0	0	0	0	0	0	0	0.016998	0	0	0	0.004018	0.001956	0	0	0	0	0	0	Bacteria	Actinobacteriota	Coriobacteriia	Coriobacteriales	Eggerthellaceae
OTU001724	11	1	3	0	0	0	1	0	1	2	0	0	0	0	0	0	1	0	2	0.002365	0.008264	0	0	0	0.002092	0	0.002225	0.00373	0	0	0	0	0	0	0.001781	0	0.004177	Bacteria	Bacteroidota	Bacteroidia	Bacteroidales
OTU001725	11	0	0	0	0	0	0	0	0	0	0	0	0	0	0	10	0	1	0	0	0	0	0	0	0	0	0	0	0	0	0	0	0	0.020464	0	0.002146	0	Bacteria	Firmicutes
OTU001726	11	0	0	1	0	0	0	0	0	0	0	0	0	0	6	2	1	0	1	0	0	0.002167	0	0	0	0	0	0	0	0	0	0	0.010724	0.004093	0.001781	0	0.002088	Bacteria
OTU001727	11	0	0	3	1	3	0	1	0	0	0	0	0	1	2	0	0	0	0	0	0	0.0065	0.002018	0.006317	0	0.002125	0	0	0	0	0	0.001993	0.003575	0	0	0	0	Bacteria	Firmicutes	Bacilli	Lactobacillales	Lactobacillaceae	Lactobacillus
OTU001728	11	0	0	0	0	4	0	0	0	0	0	0	0	7	0	0	0	0	0	0	0	0	0	0.008423	0	0	0	0	0	0	0	0.013953	0	0	0	0	0	Bacteria	Firmicutes	Clostridia
OTU001729	11	0	0	2	0	0	0	0	0	0	0	0	1	0	0	7	0	0	1	0	0	0.004334	0	0	0	0	0	0	0	0	0.001956	0	0	0.014325	0	0	0.002088	Bacteria
OTU001730	11	2	0	1	0	0	2	0	4	0	0	0	2	0	0	0	0	0	0	0.004729	0	0.002167	0	0	0.004184	0	0.008899	0	0	0	0.003912	0	0	0	0	0	0	Bacteria	Firmicutes	Clostridia	Clostridia_vadinBB60_group
OTU001731	11	0	0	0	1	0	0	5	0	0	0	0	5	0	0	0	0	0	0	0	0	0	0.002018	0	0	0.010624	0	0	0	0	0.00978	0	0	0	0	0	0	Bacteria	Bacteroidota	Bacteroidia	Bacteroidales
OTU001732	11	0	2	0	0	0	0	2	0	1	3	3	0	0	0	0	0	0	0	0	0.005509	0	0	0	0	0.00425	0	0.001865	0.006586	0.006027	0	0	0	0	0	0	0	Bacteria	Bacteroidota	Bacteroidia	Bacteroidales	Prevotellaceae
OTU001733	11	0	0	0	0	0	0	0	3	1	4	3	0	0	0	0	0	0	0	0	0	0	0	0	0	0	0.006675	0.001865	0.008782	0.006027	0	0	0	0	0	0	0	Bacteria	Firmicutes	Clostridia	Oscillospirales	Ruminococcaceae	Ruminococcus	Ruminococcus_flavefaciens_MA2007
OTU001734	11	0	0	0	0	0	0	0	0	0	0	0	5	4	0	1	0	1	0	0	0	0	0	0	0	0	0	0	0	0	0.00978	0.007973	0	0.002046	0	0.002146	0	Bacteria	Firmicutes	Clostridia	Lachnospirales	Lachnospiraceae
OTU001735	11	3	0	0	0	0	0	0	0	0	1	2	0	1	0	0	2	2	0	0.007094	0	0	0	0	0	0	0	0	0.002195	0.004018	0	0.001993	0	0	0.003562	0.004292	0	Bacteria	Firmicutes	Bacilli	Bacillales	Planococcaceae
OTU001736	11	0	0	0	0	0	0	0	0	0	0	0	0	0	0	0	0	0	11	0	0	0	0	0	0	0	0	0	0	0	0	0	0	0	0	0	0.022973	Bacteria	Bacteroidota	Bacteroidia	Bacteroidales	Tannerellaceae	Parabacteroides
OTU001737	11	0	0	0	0	1	0	0	0	0	0	0	0	0	0	1	0	9	0	0	0	0	0	0.002106	0	0	0	0	0	0	0	0	0	0.002046	0	0.019314	0	Bacteria	Firmicutes	Clostridia	Christensenellales	Christensenellaceae	Christensenellaceae_R-7_group
OTU001738	11	0	0	0	0	0	0	0	0	0	0	0	0	9	1	1	0	0	0	0	0	0	0	0	0	0	0	0	0	0	0	0.017939	0.001787	0.002046	0	0	0	Bacteria	Firmicutes	Bacilli
OTU001739	11	5	2	0	0	0	0	0	0	3	0	1	0	0	0	0	0	0	0	0.011823	0.005509	0	0	0	0	0	0	0.005595	0	0.002009	0	0	0	0	0	0	0	Bacteria	Cyanobacteria	Vampirivibrionia	Gastranaerophilales
OTU001740	11	0	0	3	0	0	0	0	0	0	0	0	3	0	0	0	0	0	5	0	0	0.0065	0	0	0	0	0	0	0	0	0.005868	0	0	0	0	0	0.010442	Bacteria	Bacteroidota	Bacteroidia	Bacteroidales
OTU001741	11	0	0	0	0	0	0	0	0	0	0	5	0	0	3	2	1	0	0	0	0	0	0	0	0	0	0	0	0	0.010044	0	0	0.005362	0.004093	0.001781	0	0	Bacteria	Firmicutes	Bacilli	Bacillales	Planococcaceae	Sporosarcina
OTU001742	11	0	5	0	0	0	0	1	3	0	2	0	0	0	0	0	0	0	0	0	0.013773	0	0	0	0	0.002125	0.006675	0	0.004391	0	0	0	0	0	0	0	0	Bacteria
OTU001743	11	0	0	4	0	0	0	0	0	0	0	0	0	0	0	1	6	0	0	0	0	0.008667	0	0	0	0	0	0	0	0	0	0	0	0.002046	0.010686	0	0	Bacteria	Firmicutes
OTU001744	11	0	5	0	1	0	0	2	0	0	0	0	3	0	0	0	0	0	0	0	0.013773	0	0.002018	0	0	0.00425	0	0	0	0	0.005868	0	0	0	0	0	0	Bacteria	Firmicutes	Clostridia	Oscillospirales	Ruminococcaceae	Ruminococcus
OTU001745	11	0	0	0	0	1	0	0	0	0	0	0	1	1	0	0	2	4	2	0	0	0	0	0.002106	0	0	0	0	0	0	0.001956	0.001993	0	0	0.003562	0.008584	0.004177	Bacteria	Verrucomicrobiota	Verrucomicrobiae	Verrucomicrobiales	Akkermansiaceae	Akkermansia	Akkermansia_muciniphila_ATCC_BAA-835
OTU001746	11	4	0	0	0	0	0	0	0	0	0	0	0	7	0	0	0	0	0	0.009458	0	0	0	0	0	0	0	0	0	0	0	0.013953	0	0	0	0	0	Bacteria
OTU001747	11	0	0	0	0	0	0	0	0	0	0	0	10	0	0	0	0	1	0	0	0	0	0	0	0	0	0	0	0	0	0.019561	0	0	0	0	0.002146	0	Bacteria	Firmicutes
OTU001748	11	0	0	0	0	0	0	0	0	3	0	0	0	0	0	7	1	0	0	0	0	0	0	0	0	0	0	0.005595	0	0	0	0	0	0.014325	0.001781	0	0	Bacteria
OTU001749	11	0	0	2	0	0	0	0	0	0	0	1	0	2	0	3	0	0	3	0	0	0.004334	0	0	0	0	0	0	0	0.002009	0	0.003987	0	0.006139	0	0	0.006265	Bacteria	Campilobacterota	Campylobacteria	Campylobacterales	Helicobacteraceae	Helicobacter	Helicobacter_bilis
OTU001750	11	0	0	2	0	0	0	0	0	0	0	2	1	0	2	2	2	0	0	0	0	0.004334	0	0	0	0	0	0	0	0.004018	0.001956	0	0.003575	0.004093	0.003562	0	0	Bacteria	Bacteroidota	Bacteroidia	Bacteroidales	Bacteroidaceae	Bacteroides
OTU001751	11	0	0	0	0	0	0	0	0	0	0	0	0	0	0	1	2	8	0	0	0	0	0	0	0	0	0	0	0	0	0	0	0	0.002046	0.003562	0.017168	0	Bacteria	Firmicutes	Clostridia	Eubacteriales	Eubacteriaceae	Eubacterium	Eubacterium_callanderi
OTU001752	11	0	1	0	0	0	0	0	0	0	0	2	6	0	1	0	0	1	0	0	0.002755	0	0	0	0	0	0	0	0	0.004018	0.011736	0	0.001787	0	0	0.002146	0	Bacteria	Firmicutes	Clostridia	Oscillospirales	Ruminococcaceae	Faecalibacterium
OTU001753	11	0	0	0	0	1	0	7	0	0	3	0	0	0	0	0	0	0	0	0	0	0	0	0.002106	0	0.014873	0	0	0.006586	0	0	0	0	0	0	0	0	Bacteria	Firmicutes	Clostridia
OTU001754	11	1	2	0	0	0	0	0	0	4	0	0	0	4	0	0	0	0	0	0.002365	0.005509	0	0	0	0	0	0	0.00746	0	0	0	0.007973	0	0	0	0	0	Bacteria	Spirochaetota	Spirochaetia	Spirochaetales	Spirochaetaceae	Treponema	bacterium_MD2012
OTU001755	11	0	0	0	0	0	2	0	0	1	0	0	3	0	0	1	0	4	0	0	0	0	0	0	0.004184	0	0	0.001865	0	0	0.005868	0	0	0.002046	0	0.008584	0	Bacteria	Actinobacteriota	Actinobacteria	Actinomycetales	Actinomycetaceae	Arcanobacterium
OTU001756	11	0	0	0	0	0	3	1	0	0	0	0	0	0	4	3	0	0	0	0	0	0	0	0	0.006277	0.002125	0	0	0	0	0	0	0.007149	0.006139	0	0	0	Bacteria	Firmicutes	Bacilli
OTU001757	11	0	3	0	1	0	5	0	0	0	1	0	0	0	0	0	0	1	0	0	0.008264	0	0.002018	0	0.010461	0	0	0	0.002195	0	0	0	0	0	0	0.002146	0	Bacteria	Firmicutes	Bacilli
OTU001758	11	0	0	0	0	0	0	1	0	7	0	0	3	0	0	0	0	0	0	0	0	0	0	0	0	0.002125	0	0.013056	0	0	0.005868	0	0	0	0	0	0	Bacteria	Firmicutes	Clostridia	Lachnospirales	Lachnospiraceae
OTU001759	11	0	0	1	0	0	0	0	0	0	0	0	1	0	0	0	0	9	0	0	0	0.002167	0	0	0	0	0	0	0	0	0.001956	0	0	0	0	0.019314	0	Bacteria	Firmicutes	Bacilli	Erysipelotrichales	Erysipelotrichaceae	Clostridium_innocuum_group
OTU001760	11	4	0	0	0	0	0	0	3	0	0	4	0	0	0	0	0	0	0	0.009458	0	0	0	0	0	0	0.006675	0	0	0.008036	0	0	0	0	0	0	0	Bacteria	Bacteroidota	Bacteroidia	Bacteroidales
OTU001761	11	0	0	1	0	0	0	0	0	0	0	1	0	8	0	1	0	0	0	0	0	0.002167	0	0	0	0	0	0	0	0.002009	0	0.015946	0	0.002046	0	0	0	Bacteria	Bacteroidota	Bacteroidia	Bacteroidales	Muribaculaceae
OTU001762	11	1	4	1	0	0	0	3	0	0	0	0	1	0	0	0	0	1	0	0.002365	0.011019	0.002167	0	0	0	0.006374	0	0	0	0	0.001956	0	0	0	0	0.002146	0	Bacteria	Firmicutes	Clostridia	Clostridia_vadinBB60_group
OTU001763	11	1	0	0	6	0	1	0	0	3	0	0	0	0	0	0	0	0	0	0.002365	0	0	0.012108	0	0.002092	0	0	0.005595	0	0	0	0	0	0	0	0	0	Bacteria	Firmicutes	Clostridia
OTU001764	11	0	0	3	0	0	0	0	0	0	0	0	2	0	0	0	0	0	6	0	0	0.0065	0	0	0	0	0	0	0	0	0.003912	0	0	0	0	0	0.012531	Bacteria
OTU001765	11	0	0	0	0	0	0	0	0	0	0	0	0	0	11	0	0	0	0	0	0	0	0	0	0	0	0	0	0	0	0	0	0.019661	0	0	0	0	Bacteria	Firmicutes	Clostridia	Peptostreptococcales-Tissierellales	Peptostreptococcaceae	Terrisporobacter
OTU001766	11	0	11	0	0	0	0	0	0	0	0	0	0	0	0	0	0	0	0	0	0.030301	0	0	0	0	0	0	0	0	0	0	0	0	0	0	0	0	Bacteria	Firmicutes	Clostridia
OTU001767	11	0	0	0	0	0	0	0	1	0	0	0	0	0	0	0	0	4	6	0	0	0	0	0	0	0	0.002225	0	0	0	0	0	0	0	0	0.008584	0.012531	Bacteria
OTU001768	11	0	0	0	0	0	0	0	0	4	0	0	0	0	0	1	5	0	1	0	0	0	0	0	0	0	0	0.00746	0	0	0	0	0	0.002046	0.008905	0	0.002088	Bacteria	Firmicutes	Clostridia	Peptococcales	Peptococcaceae
OTU001769	11	0	0	0	0	0	0	0	0	0	0	0	0	4	5	0	2	0	0	0	0	0	0	0	0	0	0	0	0	0	0	0.007973	0.008937	0	0.003562	0	0	Bacteria	Firmicutes	Bacilli
OTU001770	11	0	0	0	0	0	0	0	0	0	0	0	0	0	11	0	0	0	0	0	0	0	0	0	0	0	0	0	0	0	0	0	0.019661	0	0	0	0	Bacteria	Firmicutes	Negativicutes	Veillonellales-Selenomonadales	Selenomonadaceae	Mitsuokella
OTU001771	11	0	0	0	0	0	8	0	0	0	3	0	0	0	0	0	0	0	0	0	0	0	0	0	0.016737	0	0	0	0.006586	0	0	0	0	0	0	0	0	Bacteria	Firmicutes	Clostridia	Oscillospirales
OTU001772	11	2	0	0	0	0	2	0	0	4	0	0	0	0	0	0	0	0	3	0.004729	0	0	0	0	0.004184	0	0	0.00746	0	0	0	0	0	0	0	0	0.006265	Bacteria	Bacteroidota	Bacteroidia	Bacteroidales
OTU001773	11	0	0	2	0	8	1	0	0	0	0	0	0	0	0	0	0	0	0	0	0	0.004334	0	0.016846	0.002092	0	0	0	0	0	0	0	0	0	0	0	0	Bacteria	Firmicutes	Clostridia	Oscillospirales	Ruminococcaceae	Negativibacillus
OTU001774	11	0	0	7	0	0	0	0	0	4	0	0	0	0	0	0	0	0	0	0	0	0.015168	0	0	0	0	0	0.00746	0	0	0	0	0	0	0	0	0	Bacteria	Bacteroidota	Bacteroidia
OTU001775	11	0	0	3	0	0	0	0	0	0	0	1	0	0	2	5	0	0	0	0	0	0.0065	0	0	0	0	0	0	0	0.002009	0	0	0.003575	0.010232	0	0	0	Bacteria	Bacteroidota	Bacteroidia	Bacteroidales	Muribaculaceae
OTU001776	11	0	0	0	2	0	4	0	2	1	1	0	0	0	0	0	0	0	1	0	0	0	0.004036	0	0.008369	0	0.00445	0.001865	0.002195	0	0	0	0	0	0	0	0.002088	Bacteria	Firmicutes	Clostridia	Oscillospirales	Ruminococcaceae
OTU001777	11	0	0	0	0	0	0	0	0	0	0	0	0	10	1	0	0	0	0	0	0	0	0	0	0	0	0	0	0	0	0	0.019933	0.001787	0	0	0	0	Bacteria	Bacteroidota	Bacteroidia	Bacteroidales	Bacteroidaceae	Bacteroides
OTU001778	11	0	0	0	0	0	0	0	0	0	0	0	0	0	2	0	0	0	9	0	0	0	0	0	0	0	0	0	0	0	0	0	0.003575	0	0	0	0.018796	Bacteria	Bacteroidota	Bacteroidia	Bacteroidales
OTU001779	11	0	0	0	0	0	0	0	0	0	0	0	0	2	4	0	4	1	0	0	0	0	0	0	0	0	0	0	0	0	0	0.003987	0.007149	0	0.007124	0.002146	0	Bacteria	Firmicutes	Bacilli	Lactobacillales	Lactobacillaceae	Lactobacillus
OTU001780	11	0	0	0	0	3	0	0	0	0	0	0	0	0	6	0	1	0	1	0	0	0	0	0.006317	0	0	0	0	0	0	0	0	0.010724	0	0.001781	0	0.002088	Bacteria	Firmicutes	Clostridia
OTU001781	11	0	0	0	1	1	0	0	0	0	2	0	0	0	3	0	1	2	1	0	0	0	0.002018	0.002106	0	0	0	0	0.004391	0	0	0	0.005362	0	0.001781	0.004292	0.002088	Bacteria	Actinobacteriota	Coriobacteriia	Coriobacteriales	Eggerthellaceae
OTU001782	11	0	0	4	0	0	0	0	0	0	1	2	0	0	0	1	3	0	0	0	0	0.008667	0	0	0	0	0	0	0.002195	0.004018	0	0	0	0.002046	0.005343	0	0	Bacteria	Firmicutes
OTU001783	11	0	0	0	0	5	4	0	0	0	0	0	0	0	0	1	0	1	0	0	0	0	0	0.010529	0.008369	0	0	0	0	0	0	0	0	0.002046	0	0.002146	0	Bacteria	Bacteroidota	Bacteroidia	Bacteroidales
OTU001784	11	1	0	0	2	0	1	2	0	0	3	0	0	2	0	0	0	0	0	0.002365	0	0	0.004036	0	0.002092	0.00425	0	0	0.006586	0	0	0.003987	0	0	0	0	0	Bacteria	Firmicutes	Clostridia	Lachnospirales	Lachnospiraceae
OTU001785	11	0	0	0	0	0	0	3	4	0	1	0	0	0	2	1	0	0	0	0	0	0	0	0	0	0.006374	0.008899	0	0.002195	0	0	0	0.003575	0.002046	0	0	0	Bacteria	Firmicutes	Bacilli
OTU001786	11	0	0	0	0	0	0	0	0	0	0	0	0	0	0	7	0	4	0	0	0	0	0	0	0	0	0	0	0	0	0	0	0	0.014325	0	0.008584	0	Bacteria	Bacteroidota	Bacteroidia	Bacteroidales	Prevotellaceae	Prevotellaceae_UCG-001
OTU001787	11	0	0	0	0	4	0	1	4	0	0	0	0	0	0	0	0	2	0	0	0	0	0	0.008423	0	0.002125	0.008899	0	0	0	0	0	0	0	0	0.004292	0	Bacteria	Firmicutes	Bacilli	Lactobacillales	Lactobacillaceae	Lactobacillus
OTU001788	11	0	0	0	8	0	0	0	0	0	3	0	0	0	0	0	0	0	0	0	0	0	0.016145	0	0	0	0	0	0.006586	0	0	0	0	0	0	0	0	Bacteria	Bacteroidota	Bacteroidia	Bacteroidales	Prevotellaceae
OTU001789	11	0	0	0	0	4	0	7	0	0	0	0	0	0	0	0	0	0	0	0	0	0	0	0.008423	0	0.014873	0	0	0	0	0	0	0	0	0	0	0	Bacteria
OTU001790	11	1	5	0	0	0	0	3	0	2	0	0	0	0	0	0	0	0	0	0.002365	0.013773	0	0	0	0	0.006374	0	0.00373	0	0	0	0	0	0	0	0	0	Bacteria
OTU001791	11	0	0	0	0	0	0	0	0	9	0	0	2	0	0	0	0	0	0	0	0	0	0	0	0	0	0	0.016786	0	0	0.003912	0	0	0	0	0	0	Bacteria	Bacteroidota	Bacteroidia	Bacteroidales
OTU001792	11	4	4	3	0	0	0	0	0	0	0	0	0	0	0	0	0	0	0	0.009458	0.011019	0.0065	0	0	0	0	0	0	0	0	0	0	0	0	0	0	0	Bacteria	Bacteroidota	Bacteroidia	Bacteroidales	Rikenellaceae
OTU001793	11	0	0	0	0	0	0	0	0	0	0	0	0	2	1	0	0	0	8	0	0	0	0	0	0	0	0	0	0	0	0	0.003987	0.001787	0	0	0	0.016707	Bacteria	Bacteroidota	Bacteroidia	Bacteroidales	Muribaculaceae
OTU001794	11	0	0	0	0	0	0	0	0	0	0	0	0	0	11	0	0	0	0	0	0	0	0	0	0	0	0	0	0	0	0	0	0.019661	0	0	0	0	Bacteria	Firmicutes	Bacilli	Erysipelotrichales	Erysipelotrichaceae	Erysipelotrichaceae_UCG-009
OTU001795	11	0	0	0	0	0	1	0	0	0	3	0	5	2	0	0	0	0	0	0	0	0	0	0	0.002092	0	0	0	0.006586	0	0.00978	0.003987	0	0	0	0	0	Bacteria	Firmicutes	Clostridia	Lachnospirales	Lachnospiraceae
OTU001796	11	0	3	0	3	2	0	0	0	0	0	0	0	0	3	0	0	0	0	0	0.008264	0	0.006054	0.004211	0	0	0	0	0	0	0	0	0.005362	0	0	0	0	Bacteria	Firmicutes	Clostridia	Peptococcales	Peptococcaceae
OTU001797	11	0	0	0	3	2	0	4	0	0	0	0	0	0	0	0	0	2	0	0	0	0	0.006054	0.004211	0	0.008499	0	0	0	0	0	0	0	0	0	0.004292	0	Bacteria	Firmicutes	Clostridia	Clostridia_UCG-014
OTU001798	11	0	2	0	0	3	0	0	0	0	0	0	3	0	0	0	0	3	0	0	0.005509	0	0	0.006317	0	0	0	0	0	0	0.005868	0	0	0	0	0.006438	0	Bacteria	Firmicutes	Negativicutes
OTU001799	11	0	0	0	0	0	0	0	0	0	0	6	1	0	0	1	3	0	0	0	0	0	0	0	0	0	0	0	0	0.012053	0.001956	0	0	0.002046	0.005343	0	0	Bacteria
OTU001800	11	0	3	0	1	0	0	0	0	0	0	0	0	0	0	4	0	0	3	0	0.008264	0	0.002018	0	0	0	0	0	0	0	0	0	0	0.008185	0	0	0.006265	Bacteria	Firmicutes	Clostridia	Oscillospirales	UCG-010
OTU001801	11	0	0	0	0	0	0	0	4	4	0	0	1	0	0	0	2	0	0	0	0	0	0	0	0	0	0.008899	0.00746	0	0	0.001956	0	0	0	0.003562	0	0	Bacteria
OTU001802	11	0	0	1	0	0	0	0	0	0	0	0	0	0	0	0	0	0	10	0	0	0.002167	0	0	0	0	0	0	0	0	0	0	0	0	0	0	0.020884	Bacteria	Firmicutes	Clostridia	Peptostreptococcales-Tissierellales	Anaerovoracaceae	Eubacterium_brachy_group
OTU001803	11	0	0	0	0	0	0	0	0	0	0	0	10	0	0	0	1	0	0	0	0	0	0	0	0	0	0	0	0	0	0.019561	0	0	0	0.001781	0	0	Bacteria	Firmicutes	Clostridia
OTU001804	11	3	0	0	0	0	0	0	0	0	0	2	0	0	0	0	4	2	0	0.007094	0	0	0	0	0	0	0	0	0	0.004018	0	0	0	0	0.007124	0.004292	0	Bacteria	Firmicutes	Clostridia
OTU001805	11	0	0	0	0	0	0	0	6	2	0	2	0	0	0	0	1	0	0	0	0	0	0	0	0	0	0.013349	0.00373	0	0.004018	0	0	0	0	0.001781	0	0	Bacteria	Bacteroidota	Bacteroidia	Bacteroidales	p-251-o5
OTU001806	10	0	0	0	0	0	0	0	0	0	0	0	0	3	2	0	5	0	0	0	0	0	0	0	0	0	0	0	0	0	0	0.00598	0.003575	0	0.008905	0	0	Bacteria	Firmicutes	Bacilli	Lactobacillales	Lactobacillaceae	Lactobacillus
OTU001807	10	2	0	0	0	0	0	2	0	0	0	1	0	0	0	0	0	3	2	0.004729	0	0	0	0	0	0.00425	0	0	0	0.002009	0	0	0	0	0	0.006438	0.004177	Bacteria	Firmicutes	Clostridia
OTU001808	10	0	0	7	0	0	1	1	0	0	0	0	0	1	0	0	0	0	0	0	0	0.015168	0	0	0.002092	0.002125	0	0	0	0	0	0.001993	0	0	0	0	0	Bacteria	Firmicutes	Clostridia
OTU001809	10	5	0	4	0	0	0	0	0	0	1	0	0	0	0	0	0	0	0	0.011823	0	0.008667	0	0	0	0	0	0	0.002195	0	0	0	0	0	0	0	0	Bacteria	Firmicutes	Clostridia	Lachnospirales	Lachnospiraceae
OTU001810	10	0	0	0	0	0	0	0	0	0	0	0	0	0	0	2	8	0	0	0	0	0	0	0	0	0	0	0	0	0	0	0	0	0.004093	0.014248	0	0	Bacteria	Firmicutes	Bacilli	Lactobacillales	Lactobacillaceae	Lactobacillus
OTU001811	10	0	2	0	0	0	0	0	0	0	0	3	0	2	0	0	3	0	0	0	0.005509	0	0	0	0	0	0	0	0	0.006027	0	0.003987	0	0	0.005343	0	0	Bacteria	Firmicutes	Clostridia	Peptococcales	Peptococcaceae
OTU001812	10	0	0	0	0	0	5	0	0	0	2	0	0	0	0	0	0	3	0	0	0	0	0	0	0.010461	0	0	0	0.004391	0	0	0	0	0	0	0.006438	0	Bacteria	Firmicutes	Clostridia	Lachnospirales	Lachnospiraceae
OTU001813	10	0	0	0	0	0	0	0	0	0	10	0	0	0	0	0	0	0	0	0	0	0	0	0	0	0	0	0	0.021955	0	0	0	0	0	0	0	0	Bacteria
OTU001814	10	0	0	0	0	0	0	0	0	0	0	8	0	0	0	0	0	2	0	0	0	0	0	0	0	0	0	0	0	0.016071	0	0	0	0	0	0.004292	0	Bacteria	Firmicutes	Bacilli	Staphylococcales	Staphylococcaceae	Staphylococcus
OTU001815	10	0	0	0	0	0	1	0	9	0	0	0	0	0	0	0	0	0	0	0	0	0	0	0	0.002092	0	0.020024	0	0	0	0	0	0	0	0	0	0	Bacteria	Bacteroidota	Bacteroidia	Bacteroidales	Prevotellaceae
OTU001816	10	0	0	0	0	0	0	10	0	0	0	0	0	0	0	0	0	0	0	0	0	0	0	0	0	0.021248	0	0	0	0	0	0	0	0	0	0	0	Bacteria	Firmicutes	Clostridia
OTU001817	10	0	0	0	6	0	0	0	0	0	4	0	0	0	0	0	0	0	0	0	0	0	0.012108	0	0	0	0	0	0.008782	0	0	0	0	0	0	0	0	Bacteria	Firmicutes	Clostridia	Lachnospirales	Lachnospiraceae
OTU001818	10	0	0	0	0	0	0	0	0	0	0	0	0	0	0	0	0	10	0	0	0	0	0	0	0	0	0	0	0	0	0	0	0	0	0	0.02146	0	Bacteria	Firmicutes	Bacilli	Bacillales	Planococcaceae	Solibacillus
OTU001819	10	0	0	0	1	1	2	0	0	0	0	0	0	0	0	0	0	0	6	0	0	0	0.002018	0.002106	0.004184	0	0	0	0	0	0	0	0	0	0	0	0.012531	Bacteria	Firmicutes	Clostridia
OTU001820	10	0	0	1	2	0	6	0	0	0	1	0	0	0	0	0	0	0	0	0	0	0.002167	0.004036	0	0.012553	0	0	0	0.002195	0	0	0	0	0	0	0	0	Bacteria	Firmicutes	Clostridia
OTU001821	10	2	0	0	0	0	0	0	0	0	0	1	0	0	2	0	0	5	0	0.004729	0	0	0	0	0	0	0	0	0	0.002009	0	0	0.003575	0	0	0.01073	0	Bacteria	Firmicutes	Bacilli	Lactobacillales	Lactobacillaceae	Lactobacillus
OTU001822	10	0	0	0	0	4	6	0	0	0	0	0	0	0	0	0	0	0	0	0	0	0	0	0.008423	0.012553	0	0	0	0	0	0	0	0	0	0	0	0	Bacteria	Firmicutes	Clostridia	Clostridiales	Clostridiaceae	Proteiniclasticum
OTU001823	10	0	1	0	2	0	1	0	0	0	0	0	0	0	0	0	1	0	5	0	0.002755	0	0.004036	0	0.002092	0	0	0	0	0	0	0	0	0	0.001781	0	0.010442	Bacteria	Bacteroidota	Bacteroidia	Bacteroidales	Rikenellaceae	Rikenellaceae_RC9_gut_group
OTU001824	10	0	0	0	0	0	0	0	0	0	0	0	0	6	3	0	1	0	0	0	0	0	0	0	0	0	0	0	0	0	0	0.01196	0.005362	0	0.001781	0	0	Bacteria	Bacteroidota	Bacteroidia	Bacteroidales	Muribaculaceae
OTU001825	10	0	0	0	0	0	0	0	3	0	0	7	0	0	0	0	0	0	0	0	0	0	0	0	0	0	0.006675	0	0	0.014062	0	0	0	0	0	0	0	Bacteria	Firmicutes	Bacilli	Lactobacillales	Lactobacillaceae	Lactobacillus
OTU001826	10	0	0	0	1	4	0	0	0	0	0	0	0	0	0	0	0	1	4	0	0	0	0.002018	0.008423	0	0	0	0	0	0	0	0	0	0	0	0.002146	0.008354	Bacteria
OTU001827	10	0	0	0	0	0	0	0	0	0	0	4	0	5	0	0	0	0	1	0	0	0	0	0	0	0	0	0	0	0.008036	0	0.009966	0	0	0	0	0.002088	Bacteria	Bacteroidota	Bacteroidia	Bacteroidales	Rikenellaceae	Alistipes
OTU001828	10	0	0	0	0	0	2	0	1	2	2	0	0	0	0	0	3	0	0	0	0	0	0	0	0.004184	0	0.002225	0.00373	0.004391	0	0	0	0	0	0.005343	0	0	Bacteria	Firmicutes	Clostridia	Monoglobales	Monoglobaceae	Monoglobus
OTU001829	10	0	0	4	0	0	0	0	0	0	0	0	0	3	1	0	0	2	0	0	0	0.008667	0	0	0	0	0	0	0	0	0	0.00598	0.001787	0	0	0.004292	0	Bacteria	Firmicutes	Bacilli
OTU001830	10	0	0	0	0	0	1	0	0	0	0	0	0	0	0	0	5	4	0	0	0	0	0	0	0.002092	0	0	0	0	0	0	0	0	0	0.008905	0.008584	0	Bacteria	Firmicutes	Clostridia	Oscillospirales	Oscillospiraceae
OTU001831	10	0	0	0	0	0	0	0	1	3	0	0	0	0	0	0	0	0	6	0	0	0	0	0	0	0	0.002225	0.005595	0	0	0	0	0	0	0	0	0.012531	Bacteria	Proteobacteria
OTU001832	10	0	1	0	1	0	0	0	0	0	0	0	2	2	0	4	0	0	0	0	0.002755	0	0.002018	0	0	0	0	0	0	0	0.003912	0.003987	0	0.008185	0	0	0	Bacteria	Firmicutes
OTU001833	10	0	0	0	0	0	0	0	0	0	0	0	0	1	0	0	2	1	6	0	0	0	0	0	0	0	0	0	0	0	0	0.001993	0	0	0.003562	0.002146	0.012531	Bacteria	Firmicutes
OTU001834	10	0	0	0	0	2	0	0	0	0	0	0	0	0	7	0	0	1	0	0	0	0	0	0.004211	0	0	0	0	0	0	0	0	0.012512	0	0	0.002146	0	Bacteria	Firmicutes	Bacilli	Lactobacillales	Lactobacillaceae	Lactobacillus
OTU001835	10	0	1	0	0	0	0	1	6	0	0	0	2	0	0	0	0	0	0	0	0.002755	0	0	0	0	0.002125	0.013349	0	0	0	0.003912	0	0	0	0	0	0	Bacteria
OTU001836	10	10	0	0	0	0	0	0	0	0	0	0	0	0	0	0	0	0	0	0.023645	0	0	0	0	0	0	0	0	0	0	0	0	0	0	0	0	0	Bacteria
OTU001837	10	0	0	0	0	0	0	0	0	0	0	0	0	0	0	6	4	0	0	0	0	0	0	0	0	0	0	0	0	0	0	0	0	0.012278	0.007124	0	0	Bacteria	Firmicutes	Clostridia
OTU001838	10	0	0	1	0	0	0	0	0	1	0	0	0	1	0	1	6	0	0	0	0	0.002167	0	0	0	0	0	0.001865	0	0	0	0.001993	0	0.002046	0.010686	0	0	Bacteria	Firmicutes	Clostridia
OTU001839	10	2	0	1	0	0	2	0	1	2	0	0	2	0	0	0	0	0	0	0.004729	0	0.002167	0	0	0.004184	0	0.002225	0.00373	0	0	0.003912	0	0	0	0	0	0	Bacteria
OTU001840	10	0	0	0	0	7	0	2	0	0	0	0	0	0	0	0	1	0	0	0	0	0	0	0.01474	0	0.00425	0	0	0	0	0	0	0	0	0.001781	0	0	Bacteria	Firmicutes	Clostridia	Oscillospirales
OTU001841	10	0	0	0	0	0	4	0	0	6	0	0	0	0	0	0	0	0	0	0	0	0	0	0	0.008369	0	0	0.011191	0	0	0	0	0	0	0	0	0	Bacteria	Firmicutes
OTU001842	10	0	0	0	0	0	0	0	0	0	0	0	0	0	1	0	0	0	9	0	0	0	0	0	0	0	0	0	0	0	0	0	0.001787	0	0	0	0.018796	Bacteria	Firmicutes	Bacilli	Erysipelotrichales	Erysipelotrichaceae	Allobaculum
OTU001843	10	0	0	0	0	2	0	3	0	0	0	0	5	0	0	0	0	0	0	0	0	0	0	0.004211	0	0.006374	0	0	0	0	0.00978	0	0	0	0	0	0	Bacteria
OTU001844	10	0	0	1	0	0	0	0	3	0	6	0	0	0	0	0	0	0	0	0	0	0.002167	0	0	0	0	0.006675	0	0.013173	0	0	0	0	0	0	0	0	Bacteria	Bacteroidota	Bacteroidia	Bacteroidales
OTU001845	10	0	0	0	0	0	0	0	0	0	0	0	0	0	10	0	0	0	0	0	0	0	0	0	0	0	0	0	0	0	0	0	0.017874	0	0	0	0	Bacteria	Bacteroidota	Bacteroidia	Bacteroidales	Prevotellaceae
OTU001846	10	4	0	0	0	0	0	0	2	0	0	0	0	0	0	0	0	3	1	0.009458	0	0	0	0	0	0	0.00445	0	0	0	0	0	0	0	0	0.006438	0.002088	Bacteria	Firmicutes	Clostridia	Oscillospirales	Oscillospiraceae
OTU001847	10	0	0	0	0	10	0	0	0	0	0	0	0	0	0	0	0	0	0	0	0	0	0	0.021057	0	0	0	0	0	0	0	0	0	0	0	0	0	Bacteria	Bacteroidota	Bacteroidia	Bacteroidales	Tannerellaceae	Parabacteroides	Porphyromonadaceae_bacterium_DJF_B175
OTU001848	10	0	0	0	0	0	0	0	0	0	0	0	0	0	10	0	0	0	0	0	0	0	0	0	0	0	0	0	0	0	0	0	0.017874	0	0	0	0	Bacteria	Firmicutes	Clostridia
OTU001849	10	1	0	0	0	0	0	0	0	0	8	0	0	0	0	1	0	0	0	0.002365	0	0	0	0	0	0	0	0	0.017564	0	0	0	0	0.002046	0	0	0	Bacteria	Firmicutes	Bacilli	Bacillales	Planococcaceae	Solibacillus
OTU001850	10	0	0	0	0	0	0	0	0	0	0	0	0	3	6	0	0	1	0	0	0	0	0	0	0	0	0	0	0	0	0	0.00598	0.010724	0	0	0.002146	0	Bacteria	Bacteroidota	Bacteroidia	Bacteroidales
OTU001851	10	0	0	0	0	0	0	0	0	0	0	0	0	0	0	0	5	5	0	0	0	0	0	0	0	0	0	0	0	0	0	0	0	0	0.008905	0.01073	0	Bacteria	Firmicutes	Bacilli	Bacillales	Bacillaceae
OTU001852	10	0	0	0	0	0	0	0	5	2	1	0	0	0	0	0	0	2	0	0	0	0	0	0	0	0	0.011124	0.00373	0.002195	0	0	0	0	0	0	0.004292	0	Bacteria
OTU001853	10	2	0	2	0	0	0	0	2	2	0	0	2	0	0	0	0	0	0	0.004729	0	0.004334	0	0	0	0	0.00445	0.00373	0	0	0.003912	0	0	0	0	0	0	Bacteria	Firmicutes	Clostridia	Oscillospirales
OTU001854	10	0	0	0	0	0	0	8	0	1	1	0	0	0	0	0	0	0	0	0	0	0	0	0	0	0.016998	0	0.001865	0.002195	0	0	0	0	0	0	0	0	Bacteria	Firmicutes	Clostridia	Lachnospirales	Lachnospiraceae
OTU001855	10	0	0	0	1	1	0	0	0	0	2	1	0	0	0	2	0	0	3	0	0	0	0.002018	0.002106	0	0	0	0	0.004391	0.002009	0	0	0	0.004093	0	0	0.006265	Bacteria	Firmicutes	Clostridia	Lachnospirales	Lachnospiraceae
OTU001856	10	1	0	0	0	0	0	0	0	0	0	9	0	0	0	0	0	0	0	0.002365	0	0	0	0	0	0	0	0	0	0.01808	0	0	0	0	0	0	0	Bacteria	Firmicutes	Clostridia	Lachnospirales	Lachnospiraceae
OTU001857	10	0	0	0	0	0	10	0	0	0	0	0	0	0	0	0	0	0	0	0	0	0	0	0	0.020922	0	0	0	0	0	0	0	0	0	0	0	0	Bacteria	Bacteroidota	Bacteroidia	Bacteroidales
OTU001858	10	0	0	0	0	0	0	0	0	0	0	0	0	0	2	5	2	0	1	0	0	0	0	0	0	0	0	0	0	0	0	0	0.003575	0.010232	0.003562	0	0.002088	Bacteria
OTU001859	10	0	0	0	0	0	0	3	0	3	0	0	0	0	0	4	0	0	0	0	0	0	0	0	0	0.006374	0	0.005595	0	0	0	0	0	0.008185	0	0	0	Bacteria
OTU001860	10	0	0	5	1	0	1	0	1	2	0	0	0	0	0	0	0	0	0	0	0	0.010834	0.002018	0	0.002092	0	0.002225	0.00373	0	0	0	0	0	0	0	0	0	Bacteria
OTU001861	10	1	0	0	3	1	0	4	0	1	0	0	0	0	0	0	0	0	0	0.002365	0	0	0.006054	0.002106	0	0.008499	0	0.001865	0	0	0	0	0	0	0	0	0	Bacteria	Cyanobacteria	Vampirivibrionia	Gastranaerophilales
OTU001862	10	0	0	0	0	0	0	0	0	0	0	0	0	0	2	1	5	0	2	0	0	0	0	0	0	0	0	0	0	0	0	0	0.003575	0.002046	0.008905	0	0.004177	Bacteria
OTU001863	10	0	0	0	1	3	0	0	0	0	6	0	0	0	0	0	0	0	0	0	0	0	0.002018	0.006317	0	0	0	0	0.013173	0	0	0	0	0	0	0	0	Bacteria	Firmicutes	Clostridia
OTU001864	10	0	0	0	0	0	0	0	0	0	10	0	0	0	0	0	0	0	0	0	0	0	0	0	0	0	0	0	0.021955	0	0	0	0	0	0	0	0	Bacteria	Firmicutes	Clostridia
OTU001865	10	10	0	0	0	0	0	0	0	0	0	0	0	0	0	0	0	0	0	0.023645	0	0	0	0	0	0	0	0	0	0	0	0	0	0	0	0	0	Bacteria
OTU001866	10	0	0	0	0	0	0	0	0	0	0	0	0	0	0	3	0	3	4	0	0	0	0	0	0	0	0	0	0	0	0	0	0	0.006139	0	0.006438	0.008354	Bacteria	Firmicutes
OTU001867	10	0	2	0	0	0	1	0	0	1	0	3	0	0	0	0	0	0	3	0	0.005509	0	0	0	0.002092	0	0	0.001865	0	0.006027	0	0	0	0	0	0	0.006265	Bacteria
OTU001868	10	0	0	0	0	2	4	3	0	1	0	0	0	0	0	0	0	0	0	0	0	0	0	0.004211	0.008369	0.006374	0	0.001865	0	0	0	0	0	0	0	0	0	Bacteria	Firmicutes	Clostridia	Lachnospirales	Lachnospiraceae
OTU001869	10	0	0	0	0	0	0	0	0	0	0	0	0	2	8	0	0	0	0	0	0	0	0	0	0	0	0	0	0	0	0	0.003987	0.014299	0	0	0	0	Bacteria	Firmicutes	Bacilli
OTU001870	10	7	0	0	0	0	0	0	0	0	0	3	0	0	0	0	0	0	0	0.016552	0	0	0	0	0	0	0	0	0	0.006027	0	0	0	0	0	0	0	Bacteria	Firmicutes	Bacilli	Bacillales	Planococcaceae
OTU001871	10	0	0	0	0	0	0	0	0	0	0	4	0	0	0	6	0	0	0	0	0	0	0	0	0	0	0	0	0	0.008036	0	0	0	0.012278	0	0	0	Bacteria	Firmicutes	Bacilli	Bacillales	Planococcaceae
OTU001872	10	0	2	2	0	0	0	0	5	0	1	0	0	0	0	0	0	0	0	0	0.005509	0.004334	0	0	0	0	0.011124	0	0.002195	0	0	0	0	0	0	0	0	Bacteria	Bacteroidota	Bacteroidia	Bacteroidales
OTU001873	10	3	0	0	3	1	1	0	1	0	0	1	0	0	0	0	0	0	0	0.007094	0	0	0.006054	0.002106	0.002092	0	0.002225	0	0	0.002009	0	0	0	0	0	0	0	Bacteria	Firmicutes	Clostridia	Lachnospirales	Lachnospiraceae	Acetitomaculum	Firmicutes_bacterium_CAG_194_44_15
OTU001874	10	0	3	0	0	0	2	0	0	5	0	0	0	0	0	0	0	0	0	0	0.008264	0	0	0	0.004184	0	0	0.009326	0	0	0	0	0	0	0	0	0	Bacteria
OTU001875	10	2	0	0	0	0	0	0	0	1	2	0	0	0	0	4	0	1	0	0.004729	0	0	0	0	0	0	0	0.001865	0.004391	0	0	0	0	0.008185	0	0.002146	0	Bacteria	Desulfobacterota	Desulfovibrionia	Desulfovibrionales	Desulfovibrionaceae
OTU001876	10	0	0	0	0	2	7	1	0	0	0	0	0	0	0	0	0	0	0	0	0	0	0	0.004211	0.014645	0.002125	0	0	0	0	0	0	0	0	0	0	0	Bacteria	Proteobacteria	Alphaproteobacteria	Rhodospirillales
OTU001877	10	6	0	0	1	0	1	0	0	0	0	0	0	0	0	0	0	0	2	0.014187	0	0	0.002018	0	0.002092	0	0	0	0	0	0	0	0	0	0	0	0.004177	Bacteria
OTU001878	10	0	0	0	1	0	0	3	0	4	2	0	0	0	0	0	0	0	0	0	0	0	0.002018	0	0	0.006374	0	0.00746	0.004391	0	0	0	0	0	0	0	0	Bacteria
OTU001879	10	0	0	0	1	0	0	0	7	0	0	0	0	0	0	0	2	0	0	0	0	0	0.002018	0	0	0	0.015574	0	0	0	0	0	0	0	0.003562	0	0	Bacteria	Firmicutes	Clostridia	Peptococcales	Peptococcaceae
OTU001880	10	0	0	0	0	0	0	0	0	0	0	0	0	0	0	0	3	0	7	0	0	0	0	0	0	0	0	0	0	0	0	0	0	0	0.005343	0	0.014619	Bacteria	Actinobacteriota	Coriobacteriia	Coriobacteriales	Eggerthellaceae	Enterorhabdus
OTU001881	10	0	0	0	9	0	1	0	0	0	0	0	0	0	0	0	0	0	0	0	0	0	0.018163	0	0.002092	0	0	0	0	0	0	0	0	0	0	0	0	Bacteria	Firmicutes	Clostridia	Lachnospirales	Lachnospiraceae
OTU001882	10	0	0	0	2	5	0	0	0	0	0	0	0	0	0	0	0	3	0	0	0	0	0.004036	0.010529	0	0	0	0	0	0	0	0	0	0	0	0.006438	0	Bacteria	Firmicutes	Clostridia	Peptococcales	Peptococcaceae	Peptococcus
OTU001883	10	0	0	0	0	0	0	0	0	0	1	0	0	7	0	2	0	0	0	0	0	0	0	0	0	0	0	0	0.002195	0	0	0.013953	0	0.004093	0	0	0	Bacteria	Bacteroidota	Bacteroidia
OTU001884	10	0	0	0	0	0	0	0	0	3	0	0	0	1	4	2	0	0	0	0	0	0	0	0	0	0	0	0.005595	0	0	0	0.001993	0.007149	0.004093	0	0	0	Bacteria	Firmicutes	Bacilli	Lactobacillales	Enterococcaceae	Tetragenococcus
[truncated: 11,406 more rows]
