# Supplementary material for: An Automated Sprinkler Cooling System Effectively Alleviates Heat Stress in Dairy Cows
Source: Animals (Basel). 2024 Sep 5;14(17):2586. doi: 10.3390/ani14172586 (PMC11394125; doi:10.3390/ani14172586)
Supplement: Supplementary file 1 [file animals-14-02586-s001.zip › supplementary files/Table S3.xlsx]

## Sheet: Sheet1
id	Symbol	Description	K_ID	Hh1-L-T_fpkm	Hh2-L-T_fpkm	Hh3-L-T_fpkm	Hm1-L-T_fpkm	Hm2-L-T_fpkm	Hm3-L-T_fpkm	Hl1-L-T_fpkm	Hl2-L-T_fpkm	Hl3-L-T_fpkm	Lh1-L-T_fpkm	Lh2-L-T_fpkm	Lh3-L-T_fpkm	Lm1-L-T_fpkm	Lm2-L-T_fpkm	Lm3-L-T_fpkm	Ll1-L-T_fpkm	Ll2-L-T_fpkm	Ll3-L-T_fpkm	差异倍数	P-值
ENSSSCG00000038545	C10orf105	chromosome 14 C10orf105 homolog [Source:VGNC Symbol;Acc:VGNC:85940]	-	0	0.018	0	0	0	0.017	0.009	0.01	0	0	0	0.095	0.705	0.758	0.307	0.221	0.853	0.453	0.0159198	0.00400333
ENSSSCG00000031590	SYT13	synaptotagmin 13 [Source:VGNC Symbol;Acc:VGNC:93682]	-	0.126	0.019	0.053	0	0	0.056	0	0.011	0.062	0.009	0.018	0.237	0.354	1.806	1.555	2.013	1.809	1.29	0.0359696	0.00318092
ENSSSCG00000051031	OR52D1	XP_020918020.1 olfactory receptor 52D1-like [Sus scrofa]	K04257	0	0	0	0	0	0	0	0	0.009	0	0	0.021	0.038	0.052	0.05	0.01	0	0	0.0526316	0.0282736
ENSSSCG00000015002	ELMOD1	ELMO domain containing 1 [Source:VGNC Symbol;Acc:VGNC:87652]	-	0	0	0	0	0	0	0.016	0	0	0	0	0	0.016	0.045	0	0.034	0.041	0.087	0.0717489	0.0373549
ENSSSCG00000001205	NKAPL	NFKB activating protein like [Source:VGNC Symbol;Acc:VGNC:90758]	-	0	0.059	0	0	0	0	0	0	0	0.215	0	0.063	0.17	0	0.119	0	0.101	0	0.0883234	0.0286001
ENSSSCG00000043842	TMEM225B	XP_020941817.1 transmembrane protein 225-like isoform X1 [Sus scrofa]	-	0.008	0.007	0.009	0.012	0.034	0.008	0.015	0.043	0	0.013	0.007	0.072	0	0.023	0.462	0.451	0.125	0.221	0.0989811	0.0420614
MSTRG.74	Pol	endonuclease/reverse transcriptase [Sus scrofa]	-	0	0	0.451	0	0.12	0	0	0	0.988	0.176	0	3.226	1.01	1.318	1.14	3.348	3.765	1.262	0.102263	0.00594522
ENSSSCG00000041130	Pol	ABR01162.1 endonuclease/reverse transcriptase [Sus scrofa]	-	0	0	0	0.009	0	0	0	0	0	0	0.006	0.012	0.022	0	0.017	0	0.01	0.018	0.105882	0.0123556
ENSSSCG00000040109	TNNI3K	XP_020952129.1 serine/threonine-protein kinase TNNI3K isoform X1 [Sus scrofa]	-	0	0.015	0	0	0	0	0	0	0.015	0.014	0	0.031	0.043	0.04	0	0	0.094	0.033	0.117647	0.0275463
ENSSSCG00000006051	CTHRC1	collagen triple helix repeat containing 1 [Source:VGNC Symbol;Acc:VGNC:87061]	-	0	0	0.039	0	0	0	0	0	0	0	0	0.112	0.034	0	0.071	0.07	0	0.037	0.12037	0.0415072
ENSSSCG00000005352	FRMPD1	FERM and PDZ domain containing 1 [Source:VGNC Symbol;Acc:VGNC:88240]	-	0.045	0.043	0.17	0.035	0.011	0.008	0.074	0.078	0.063	0.024	0.055	0.376	0.083	0.641	0.575	0.743	0.75	0.949	0.125596	0.00290009
ENSSSCG00000012755	GABRQ	gamma-aminobutyric acid type A receptor subunit theta [Source:VGNC Symbol;Acc:VGNC:88315]	K05192;K05192;K05192;K05192;K05192	0	0.083	0	0.056	0	0	0.013	0.031	0.013	0.202	0.013	0	0.067	0.183	0.112	0.424	0.202	0.307	0.129801	0.00692632
ENSSSCG00000037110	PCP4	Purkinje cell protein 4 [Source:VGNC Symbol;Acc:VGNC:91229]	-	0.18	1.108	0.377	1.798	0.087	0.594	1.123	0.313	0.815	5.151	1.822	0.22	5.707	3.472	16.424	5.526	7.475	3.352	0.130115	0.0078254
ENSSSCG00000008555	CGREF1	cell growth regulator with EF-hand domain 1 [Source:VGNC Symbol;Acc:VGNC:98866]	-	0	0.214	0.133	0.025	0.158	0.115	0.271	0.175	0.333	0.506	0.227	0.033	1.731	4.134	1.353	0.927	0.939	0.631	0.135865	0.0267219
ENSSSCG00000001729	PTCHD4	patched domain containing 4 [Source:VGNC Symbol;Acc:VGNC:91943]	-	0	0.008	0	0	0	0	0	0	0	0	0.014	0.016	0.007	0.013	0	0	0	0.008	0.137931	0.0346836
ENSSSCG00000010370	ANXA8	annexin A8 [Source:NCBI gene (formerly Entrezgene);Acc:100155930]	-	0.018	0.007	0.007	0	0.043	0	0.007	0	0.012	0.037	0.203	0.007	0.026	0.113	0.138	0.027	0.059	0.029	0.147105	0.0158482
ENSSSCG00000033403	Klra2	XP_020948013.1 C-type lectin domain family 7 member A-like [Sus scrofa]	-	0	0	0.012	0.009	0	0	0	0	0	0	0	0.024	0.011	0.04	0.011	0	0.029	0.024	0.151079	0.0202788
ENSSSCG00000005125	LRRC19	leucine rich repeat containing 19 [Source:VGNC Symbol;Acc:VGNC:89829]	-	0	0	0	0	0	0.013	0	0	0.013	0	0.038	0.03	0.027	0.012	0.014	0	0	0.044	0.157576	0.0202806
ENSSSCG00000009526	ITGBL1	integrin subunit beta like 1 [Source:VGNC Symbol;Acc:VGNC:89247]	-	0.05	0	0	0	0	0	0	0	0.051	0.034	0.018	0.165	0.018	0.054	0.182	0.11	0.049	0	0.160317	0.0231348
ENSSSCG00000029061	BMP3	bone morphotic protein 3 [Source:VGNC Symbol;Acc:VGNC:85842]	K05496	0	0	0	0	0.021	0	0	0.019	0	0	0.031	0.018	0	0.045	0.086	0.034	0.015	0	0.174672	0.0474117
ENSSSCG00000040795	UBA1	XP_020936576.1 ubiquitin-like modifier-activating enzyme 1 [Sus scrofa]	K03178;K03178;K03178	0	0.013	0	0	0	0	0	0	0.047	0.012	0	0.123	0.012	0.023	0.026	0.051	0.011	0.082	0.176471	0.0480067
ENSSSCG00000002297	RDH12	retinol dehydrogenase 12 [Source:VGNC Symbol;Acc:VGNC:96760]	K11153;K11153	0	0	0	0.011	0	0	0.027	0	0	0	0.051	0	0.027	0.037	0	0.07	0.012	0.015	0.179245	0.0445542
ENSSSCG00000028962	LRRC37A2	XP_020922818.1 leucine-rich repeat-containing protein 37A2 isoform X1 [Sus scrofa]	-	0	0.477	0	0	0	0.024	0	0	0	0.108	0	0.301	0.617	0.248	0	0.708	0.741	0	0.183988	0.0494382
ENSSSCG00000004215	KIAA0408	KIAA0408 [Source:VGNC Symbol;Acc:VGNC:89432]	-	0.013	0	0	0	0.011	0	0.02	0	0	0.009	0.084	0.011	0	0.063	0.021	0	0.018	0.032	0.184874	0.0466511
ENSSSCG00000036011	ISLR2	immunoglobulin superfamily containing leucine rich repeat 2 [Source:VGNC Symbol;Acc:VGNC:89227]	-	0	0.034	0	0	0	0.016	0.016	0	0.016	0.016	0.031	0.109	0.049	0.06	0.052	0.051	0.015	0.054	0.187643	0.00137431
ENSSSCG00000051778	Pol	ABR01162.1 endonuclease/reverse transcriptase [Sus scrofa]	K04810;K04810	0	0	0.017	0	0.024	0	0	0	0	0.029	0.015	0.066	0	0.014	0.016	0.041	0	0.033	0.191589	0.0233562
ENSSSCG00000003852	SLC1A7	solute carrier family 1 member 7 [Source:VGNC Symbol;Acc:VGNC:92969]	K05618;K05618	0	0	0	0.025	0.099	0	0	0.018	0.014	0.014	0	0.05	0	0.055	0.095	0.263	0.215	0.116	0.193069	0.044286
ENSSSCG00000030998	WIF1	WNT inhibitory factor 1 [Source:VGNC Symbol;Acc:VGNC:94957]	K01691	0	0	0.013	0.01	0.015	0.023	0.011	0	0.011	0.022	0.022	0.013	0.069	0.127	0.048	0.012	0.062	0.051	0.194836	0.00766857
ENSSSCG00000006932	CLCA4	chloride channel accessory 4 [Source:HGNC Symbol;Acc:HGNC:2018]	K05030;K05030	0	0.007	0	0.01	0.02	0	0	0	0	0.027	0	0.031	0.058	0.04	0.015	0	0.016	0	0.197861	0.0324473
ENSSSCG00000016448	KCNH2	potassium voltage-gated channel subfamily H member 2 [Source:VGNC Symbol;Acc:VGNC:89343]	-	0	0.01	0	0	0	0.024	0	0.016	0	0.037	0	0	0.064	0.061	0.042	0.027	0.019	0	0.2	0.0243145
ENSSSCG00000011904	UPK1B	uroplakin 1B [Source:VGNC Symbol;Acc:VGNC:94722]	-	0	0.098	0	0.02	0.062	0.117	0.07	0.055	0.089	0.044	0.378	0.129	0.164	0.539	0.64	0.338	0.294	0.026	0.200235	0.00660795
ENSSSCG00000039501	NEUROD6	neuronal differentiation 6 [Source:VGNC Symbol;Acc:VGNC:90699]	-	0	0.089	0.096	0.018	0	0.021	0	0.05	0	0.02	0.02	0.187	0.424	0.253	0.267	0.065	0.038	0.07	0.203869	0.0274023
ENSSSCG00000038184	ACBD7	acyl-CoA binding domain containing 7 [Source:VGNC Symbol;Acc:VGNC:95856]	-	0.064	0	0	0	0	0.024	0	0.028	0	0.067	0	0	0	0.152	0.149	0.122	0.021	0.052	0.206039	0.042521
ENSSSCG00000026409	TYR	tyrosinase [Source:VGNC Symbol;Acc:VGNC:94617]	K00505;K00505;K00505	0	0.067	0.049	0.018	0	0	0	0	0.061	0	0	0.047	0.301	0.217	0.068	0.044	0.212	0.047	0.208333	0.0447925
ENSSSCG00000017417	C17orf113	chromosome 17 open reading frame 113 [Source:HGNC Symbol;Acc:HGNC:53437]	-	0	0	0.019	0.014	0	0.017	0	0.02	0	0.032	0.016	0.019	0.085	0.016	0.106	0.017	0.045	0	0.208333	0.0283544
ENSSSCG00000015301	STEAP1	STEAP family member 1 [Source:NCBI gene (formerly Entrezgene);Acc:397573]	K14737	0.047	0.036	0.078	0	0.045	0.068	0.137	0	0	0.26	0.065	0.076	0.172	0.095	0.288	0.529	0.245	0.188	0.214286	0.00422669
ENSSSCG00000010007	MTFP1	mitochondrial fission process 1 [Source:VGNC Symbol;Acc:VGNC:90446]	-	0.68	0.759	0.683	1.423	0.986	0.762	1.198	1.153	1.445	3.326	0.974	1.162	7.901	2.879	6.634	4.757	12.123	2.59	0.214637	0.00768921
ENSSSCG00000041405	L1RE1	ABR01161.1 transposase [Sus scrofa]	-	0.092	0	0	0	0.13	0	0.016	0	0	0.152	0.061	0	0	0.173	0.326	0	0.208	0.124	0.227969	0.0432939
ENSSSCG00000011965	TMEM45A	transmembrane protein 45A [Source:VGNC Symbol;Acc:VGNC:94182]	-	0	0.082	0	0	0.069	0	0.131	0.062	0.025	0.124	0.298	0.116	0.053	0.337	0.441	0.216	0	0.029	0.228625	0.0195209
ENSSSCG00000016521	DGKI	diacylglycerol kinase iota [Source:VGNC Symbol;Acc:VGNC:87274]	K00901;K00901;K00901;K00901;K00901;K00901	0.011	0.086	0	0.021	0.053	0.033	0.033	0.019	0.023	0	0.008	0.308	0.078	0.174	0.362	0.059	0.139	0.089	0.229252	0.0278559
ENSSSCG00000006238	CYP7A1	cytochrome P450 family 7 subfamily A member 1 [Source:VGNC Symbol;Acc:VGNC:98774]	K00489;K00489;K00489;K00489;K00489;K00489	3.79	10.788	4.757	3.276	3.65	0.368	1.113	11.246	3.445	1.598	0.145	4.405	27.908	27.409	30.555	27.244	42.633	21.388	0.231514	0.0075327
ENSSSCG00000017926	SLC16A13	solute carrier family 16 member 13 [Source:VGNC Symbol;Acc:VGNC:92941]	-	1.18	1.402	1.109	1.81	1.301	1.214	2.143	1.997	3.735	2.356	1.373	3.318	4.689	4.598	15.951	12.45	14.24	6.724	0.241876	0.00846722
ENSSSCG00000051452	Pol	ABR01162.1 endonuclease/reverse transcriptase [Sus scrofa]	-	0.047	0.029	0.016	0.017	0	0.025	0.045	0.025	0.039	0.051	0.113	0.117	0.123	0.249	0.108	0.126	0.057	0.058	0.242515	0.000854827
ENSSSCG00000025414	PYY	peptide YY [Source:VGNC Symbol;Acc:VGNC:99029]	K05233	2.923	1.083	1.795	1.758	0.648	1.523	1.476	1.631	1.354	0.608	1.076	0.327	10.877	13.999	0.985	14.306	13.522	0.977	0.250384	0.0484289
ENSSSCG00000031794	TNFAIP8L3	TNF alpha induced protein 8 like 3 [Source:VGNC Symbol;Acc:VGNC:94256]	-	0.35	0.371	0.24	0.517	0.308	0.887	0.374	0.083	0.798	0.734	0.289	0.57	3.443	1.454	2.438	2.14	2.31	2.274	0.250958	0.00224184
ENSSSCG00000044732	Pol	ABR01162.1 endonuclease/reverse transcriptase [Sus scrofa]	-	0.008	0	0	0.054	0	0	0.033	0	0.02	0.03	0.078	0.037	0.018	0	0.049	0.146	0.058	0.02	0.263761	0.0386072
ENSSSCG00000014196	TMEM232	transmembrane protein 232 [Source:VGNC Symbol;Acc:VGNC:94147]	-	0	0	0.031	0.034	0	0.027	0.04	0.016	0.038	0	0.013	0.06	0.122	0.1	0.114	0.126	0.146	0	0.273128	0.0153908
ENSSSCG00000023672	LRRC30	leucine rich repeat containing 30 [Source:VGNC Symbol;Acc:VGNC:98494]	-	0.061	0.235	0.255	0.152	0.118	0.134	0.022	0.238	0.127	0	0	0.322	0.832	0.805	0.542	0.716	1.145	0.543	0.273598	0.00808805
ENSSSCG00000038355	SP5	Sp5 transcription factor [Source:VGNC Symbol;Acc:VGNC:95620]	-	0.029	0.201	0.146	0.236	0.225	0.043	0.085	0.126	0.142	0.182	0.101	0.118	0.857	0.629	1.37	0.22	0.517	0.447	0.27764	0.0224562
ENSSSCG00000033106	GTF2A1L	ral transcription factor IIA subunit 1 like [Source:VGNC Symbol;Acc:VGNC:106581]	K03122;K03122	0	0	0	0	0	0.029	0	0.035	0.083	0.089	0.139	0	0.029	0.054	0.123	0	0.053	0.032	0.283237	0.0471015
ENSSSCG00000007073	ISM1	isthmin 1 [Source:VGNC Symbol;Acc:VGNC:95787]	-	0	0.035	0.091	0.014	0.022	0.016	0	0.024	0.032	0.062	0.191	0.191	0.064	0.057	0.154	0	0.066	0.035	0.285366	0.0188243
ENSSSCG00000049177	Khdc1b	XP_020940177.1 KH homology domain-containing protein 1 [Sus scrofa]	-	0.009	0	0	0	0	0.007	0	0	0.013	0.033	0.013	0.008	0	0.013	0	0.007	0.012	0.015	0.287129	0.0456541
ENSSSCG00000031524	DPPA2	developmental pluripotency associated 2 [Source:HGNC Symbol;Acc:HGNC:19197]	-	0	0	0.045	0.013	0	0.031	0.008	0.037	0.015	0.007	0.03	0.043	0.031	0.094	0.066	0.024	0.098	0.121	0.289883	0.0120147
ENSSSCG00000016574	KCP	kielin cysteine rich BMP regulator [Source:VGNC Symbol;Acc:VGNC:89392]	-	0	0.008	0	0.007	0.01	0	0	0.009	0	0.008	0	0.018	0.016	0.007	0.025	0.016	0	0.026	0.293103	0.0214799
ENSSSCG00000005502	ASTN2	astrotactin 2 [Source:VGNC Symbol;Acc:VGNC:85594]	-	0.014	0	0	0.018	0.055	0	0.031	0	0.009	0.02	0	0	0.031	0.126	0.044	0.047	0.098	0.058	0.299528	0.0483898
ENSSSCG00000038584	FGF12	fibroblast growth factor 12 [Source:VGNC Symbol;Acc:VGNC:88102]	-	0.05	0.018	0	0	0.023	0	0.017	0.021	0.017	0.1	0.035	0.06	0.14	0.092	0.037	0	0	0.019	0.302277	0.0421643
ENSSSCG00000015302	CFAP69	cilia and flagella associated protein 69 [Source:HGNC Symbol;Acc:HGNC:26107]	-	0.054	0.25	0.045	0.18	0.096	0.127	0.132	0.235	0.188	0.327	0.34	0.103	0.684	0.81	1.072	0.355	0.317	0.309	0.302757	0.00592824
ENSSSCG00000039767	TH	tyrosine hydroxylase [Source:VGNC Symbol;Acc:VGNC:93940]	K00501;K00501;K00501;K00501;K00501;K00501;K00501;K00501;K00501	0.052	0	0	0	0	0.038	0	0	0.036	0.037	0.037	0.021	0.019	0.053	0.101	0.02	0.035	0.085	0.308824	0.0199659
MSTRG.5463	LIPK	lipase member K [Sus scrofa]	-	1.967	1.394	1.386	5.364	2.351	1.555	1.937	3.282	0.973	5.348	3.975	2.484	5.306	6.868	11.849	11.106	10.647	7.293	0.311502	0.00075646
ENSSSCG00000016115	ICA1L	islet cell autoantigen 1 like [Source:VGNC Symbol;Acc:VGNC:95617]	-	0	0.022	0.012	0.009	0.028	0.021	0.011	0.013	0	0.081	0.061	0.035	0.043	0.02	0.011	0.011	0.038	0.071	0.312668	0.00652772
ENSSSCG00000008535	CLIP4	CAP-Gly domain containing linker protein family member 4 [Source:VGNC Symbol;Acc:VGNC:97932]	-	0.013	0.02	0.032	0.008	0.037	0.066	0.019	0.022	0.027	0.081	0.054	0.073	0.133	0.087	0.11	0.166	0.034	0.031	0.317295	0.00219564
ENSSSCG00000007079	FLRT3	fibronectin leucine rich transmembrane protein 3 [Source:VGNC Symbol;Acc:VGNC:96304]	-	0.125	0.396	0.144	0.187	0.083	0.199	0.265	0.273	0.138	0.14	0.19	0.43	0.757	0.708	1.006	0.856	1.263	0.347	0.317711	0.00465081
ENSSSCG00000004318	RRAGD	Ras related GTP binding D [Source:VGNC Symbol;Acc:VGNC:92457]	K16186;K16186	0.097	0.082	0.072	0.017	0.042	0.039	0.029	0.093	0.009	0.09	0.137	0.097	0.526	0.228	0.079	0.196	0.067	0.07	0.322148	0.039857
ENSSSCG00000003773	AK5	adenylate kinase 5 [Source:VGNC Symbol;Acc:VGNC:85210]	K00939;K00939;K00939	0.079	0	0	0.012	0.019	0	0.029	0.034	0.027	0.049	0.082	0.096	0.174	0.013	0.061	0.03	0.058	0.048	0.327332	0.0202937
ENSSSCG00000042739	Pol	ABR01162.1 endonuclease/reverse transcriptase [Sus scrofa]	-	0	0	0.061	0	0.015	0.011	0.047	0.03	0.002	0.01	0.011	0.126	0.056	0.067	0.076	0.078	0.079	0	0.33002	0.0301211
ENSSSCG00000008723	HTRA3	HtrA serine peptidase 3 [Source:VGNC Symbol;Acc:VGNC:89005]	-	0	0.015	0.034	0.013	0.058	0.015	0.088	0.035	0.028	0.07	0	0.227	0.191	0.135	0.062	0.045	0.092	0.033	0.334503	0.030554
ENSSSCG00000005322	NPR2	natriuretic peptide receptor 2 [Source:VGNC Symbol;Acc:VGNC:90857]	K12324;K12324;K12324;K12324;K12324	0.703	0.684	0.923	0.677	0.783	0.692	2.057	0.825	1.347	0.821	1.181	1.941	1.897	3.392	8.529	4.485	1.463	2.251	0.334784	0.0316642
ENSSSCG00000032094	DKK2	dickkopf WNT signaling pathway inhibitor 2 [Source:VGNC Symbol;Acc:VGNC:87322]	K02165;K02165;K02165	0.033	0.013	0	0	0	0.048	0.048	0.014	0	0.023	0.102	0.066	0.12	0.066	0.038	0.049	0	0	0.336207	0.0423434
ENSSSCG00000016010	CERKL	ceramide kinase like [Source:VGNC Symbol;Acc:VGNC:95974]	-	0.019	0	0.039	0.044	0	0	0	0.02	0	0.027	0.032	0.037	0.053	0.031	0.052	0.06	0.033	0.037	0.337017	0.00178003
ENSSSCG00000006305	ADCY10	adenylate cyclase 10 [Source:VGNC Symbol;Acc:VGNC:97867]	K11265;K11265;K11265;K11265;K11265;K11265;K11265	0.011	0.026	0	0.021	0.066	0	0	0	0.008	0	0.087	0.064	0.042	0.054	0.035	0.026	0.045	0.037	0.338462	0.0176743
ENSSSCG00000007336	NNAT	neuronatin [Source:NCBI gene (formerly Entrezgene);Acc:449004]	-	2.174	1.274	1.342	2.054	1.673	3.059	4.056	3.366	3.159	7.815	3.557	0.939	10.763	6.409	14.546	8.572	7.417	5.065	0.340442	0.00301663
ENSSSCG00000016332	RBM44	RNA binding motif protein 44 [Source:HGNC Symbol;Acc:HGNC:24756]	-	0	0	0.01	0.013	0.009	0.031	0	0	0.024	0.012	0.03	0.041	0.024	0.019	0.019	0.048	0.039	0.023	0.341176	0.00383032
ENSSSCG00000005071	ARMH4	armadillo like helical domain containing 4 [Source:VGNC Symbol;Acc:VGNC:85535]	-	0.099	0.016	0.022	0.011	0	0.015	0.046	0.018	0.043	0.085	0.028	0.036	0.164	0.23	0.077	0.075	0.078	0.016	0.342205	0.0346146
ENSSSCG00000000195	PRPH	peripherin [Source:VGNC Symbol;Acc:VGNC:91847]	K07607;K07607	0.063	0.073	0	0	0	0.185	0.023	0.137	0	0.198	0	0.385	0.233	0.171	0	0.048	0.166	0.204	0.342349	0.0448459
ENSSSCG00000006876	PLPPR5	phospholipid phosphatase related 5 [Source:NCBI gene (formerly Entrezgene);Acc:100514836]	-	0.059	0	0.032	0.064	0.029	0.089	0.043	0	0.041	0.124	0.062	0.096	0.243	0.12	0.069	0.163	0	0.147	0.348633	0.00916158
ENSSSCG00000016216	TUBA4A	tubulin alpha 4a [Source:VGNC Symbol;Acc:VGNC:95557]	K07374;K07374;K07374;K07374;K07374;K07374;K07374;K07374;K07374;K07374;K07374	5.578	9.128	8.088	6.445	4.865	8.198	7.604	8.712	8.138	13.339	13.795	12.339	25.063	20.35	29.887	23.902	33.609	17.205	0.352295	7.48063e-05
ENSSSCG00000000197	C1QL4	complement C1q like 4 [Source:VGNC Symbol;Acc:VGNC:85980]	-	0.026	0.059	0	0.032	0	0.038	0.075	0.022	0.018	0.108	0.09	0.209	0.019	0.087	0	0	0.102	0.146	0.354796	0.0416745
ENSSSCG00000004150	HEBP2	heme binding protein 2 [Source:VGNC Symbol;Acc:VGNC:103106]	-	0.08	2.051	2.633	2.325	2.373	0.706	0.412	0.628	2.795	0.538	0.202	5.549	3.434	3.434	7.139	5.66	6.382	6.903	0.356846	0.00906015
ENSSSCG00000000867	SPIC	Spi-C transcription factor [Source:VGNC Symbol;Acc:VGNC:104061]	-	0	0.049	0.027	0.078	0.031	0.023	0.073	0.028	0.105	0.158	0.105	0.246	0.145	0.102	0.155	0.087	0.057	0.097	0.359375	0.00157294
ENSSSCG00000017914	GLTPD2	glycolipid transfer protein domain containing 2 [Source:VGNC Symbol;Acc:VGNC:88502]	-	2.988	1.961	3.071	4.753	3.678	3.497	4.317	4.135	6.259	5.385	4.581	4.227	9.857	13.439	15.419	16.211	18.325	8.541	0.361088	0.00191243
ENSSSCG00000004458	TPBG	trophoblast glycoprotein [Source:VGNC Symbol;Acc:VGNC:94332]	-	0	0	0.04	0	0	0.071	0	0	0.05	0.067	0.101	0	0.036	0.065	0.037	0.018	0.08	0.039	0.363431	0.0408266
ENSSSCG00000009133	rps6	KAF4025338.1 hypothetical protein G4228_017284 [Cervus hanglu yarkandensis]	K02991;K02991;K02991;K02991;K02991;K02991;K02991;K02991;K02991;K02991	0	0.22	0.08	0.06	0	0	0.07	0.249	0.2	0.401	0.666	0.232	0.212	0.064	0.222	0.072	0.443	0.077	0.367936	0.0407673
MSTRG.3254	Dnah2	dynein heavy chain 2, axonemal isoform X1 [Microcebus murinus]	K10408;K10408;K10408	0.285	0.966	1.752	1.39	0.699	0.934	1.438	2.975	1.948	0.731	1.687	2.585	6.385	1.675	6.784	5.02	4.579	3.883	0.371658	0.00800005
ENSSSCG00000002838	ZNF423	zinc finger protein 423 [Source:VGNC Symbol;Acc:VGNC:98752]	-	0.191	0.187	0.148	0.111	0.135	0.093	0.269	0.572	0.229	0.212	0.168	0.422	0.206	0.117	1.067	1.332	0.61	1.066	0.372115	0.0398281
ENSSSCG00000004573	C2CD4A	XP_013848363.2 LOW QUALITY PROTEIN: C2 calcium-dependent domain-containing protein 4A [Sus scrofa]	-	3.098	1.85	1.942	3.391	2.173	3.846	3.955	2.691	2.059	7.584	5.915	2.658	10.172	5.956	8.49	8.901	10.902	6.507	0.372736	7.45146e-05
ENSSSCG00000016652	LRRN3	leucine rich repeat neuronal 3 [Source:VGNC Symbol;Acc:VGNC:89862]	-	0.399	3.382	3.072	1.493	0.77	0.398	0.629	5.151	1.968	0.303	0.379	2.033	7.392	11.134	3.773	8.075	8.805	3.941	0.376612	0.0391169
ENSSSCG00000030260	PFN2	profilin 2 [Source:VGNC Symbol;Acc:VGNC:91339]	K05759;K05759;K05759;K05759	4.128	4.843	3.407	3.811	2.445	2.732	5.969	5.43	9.931	3.892	4.199	4.814	19.408	13.121	13.803	5.626	22.423	24.537	0.381818	0.0158496
ENSSSCG00000029151	RASIP1	Ras interacting protein 1 [Source:VGNC Symbol;Acc:VGNC:92116]	-	0	0.08	0	0	0.07	0	0	0.06	0.068	0.061	0.048	0.064	0.092	0.096	0.193	0.071	0.042	0.06	0.382393	0.0216192
ENSSSCG00000004891	SERPINB7	serpin family B member 7 [Source:VGNC Symbol;Acc:VGNC:92739]	-	0.061	0.311	0.218	0.162	0.178	0.339	0.023	0.176	0.559	0.645	0.129	0.423	0.98	0.627	0.893	0.701	0.364	0.515	0.38412	0.00295569
ENSSSCG00000012952	TMEM151A	transmembrane protein 151A [Source:VGNC Symbol;Acc:VGNC:94097]	-	0.022	0	0.019	0.042	0	0.016	0.049	0.078	0.016	0.125	0.047	0.055	0.099	0.106	0.069	0	0.073	0.055	0.384738	0.0110854
ENSSSCG00000001848	MESP2	mesoderm posterior bHLH transcription factor 2 [Source:VGNC Symbol;Acc:VGNC:90149]	-	0.126	0.897	0.712	0.334	0.091	0.069	0.208	0.465	0.184	0.176	0.154	0.154	1.696	1.6	0.731	0.836	1.745	0.868	0.387688	0.0393337
ENSSSCG00000031373	LIPN	lipase family member N [Source:HGNC Symbol;Acc:HGNC:23452]	-	0.111	0.219	0.08	0.198	0.229	0.023	0.232	0.371	0.022	0.287	0.166	0.592	0.561	0.45	0.943	0.156	0.251	0.423	0.38783	0.0120744
ENSSSCG00000014015	MRNIP	MRN complex interacting protein [Source:VGNC Symbol;Acc:VGNC:90345]	-	0.056	0.171	0	0.035	0.054	0.041	0	0.048	0.078	0.233	0	0.045	0.246	0.113	0.129	0.253	0	0.225	0.388264	0.0456442
ENSSSCG00000027002	KLHL32	kelch like family member 32 [Source:VGNC Symbol;Acc:VGNC:89527]	-	0.028	0.075	0.06	0.039	0.056	0.022	0.054	0.061	0.062	0.067	0.028	0.07	0.146	0.15	0.351	0.18	0.072	0.098	0.393287	0.0289869
ENSSSCG00000014950	VSTM5	V-set and transmembrane domain containing 5 [Source:VGNC Symbol;Acc:VGNC:94875]	-	0.04	0.008	0.008	0.012	0.01	0.015	0.037	0.017	0.021	0	0.028	0.065	0.074	0.095	0.023	0.03	0.046	0.065	0.394366	0.0166396
ENSSSCG00000038677	GJB3	gap junction protein beta 3 [Source:VGNC Symbol;Acc:VGNC:88463]	-	0.132	0.1	0.055	0.124	0	0	0.123	0.147	0.181	0.046	0.272	0.237	0.67	0.273	0.15	0.151	0.044	0.339	0.39505	0.0433056
ENSSSCG00000005452	C9orf152	chromosome 1 C9orf152 homolog [Source:VGNC Symbol;Acc:VGNC:85972]	-	0.026	0.04	0.022	0	0.025	0	0	0.022	0	0.036	0.036	0.021	0.057	0.017	0.02	0.059	0.051	0.042	0.39823	0.00712984
ENSSSCG00000040729	C11orf86	chromosome 2 C11orf86 homolog [Source:VGNC Symbol;Acc:VGNC:86000]	-	0.588	0.226	1.181	1.284	1.079	2.542	4.918	2.859	2.333	6.77	8.371	1.912	5.939	2.029	8.364	6.328	1.86	0.904	0.400452	0.021911
ENSSSCG00000038992	TUBB6	tubulin beta 6 class V [Source:VGNC Symbol;Acc:VGNC:94581]	K07375;K07375;K07375;K07375;K07375;K07375;K07375;K07375;K07375	0.782	0.467	0.571	0.507	0.567	0.694	0.808	0.795	1.552	3.011	0.675	1.656	2.434	1.079	4.232	0.959	0.8	1.922	0.402135	0.0153429
ENSSSCG00000002375	RPS6KL1	ribosomal protein S6 kinase like 1 [Source:VGNC Symbol;Acc:VGNC:92448]	-	0.929	1.515	0.63	1.403	0.805	0.57	1.05	1.064	0.916	0.652	1.728	1.338	1.842	2.792	5.337	3.498	2.685	2.205	0.402319	0.006505
ENSSSCG00000045597	Pol	ABR01162.1 endonuclease/reverse transcriptase [Sus scrofa]	K06464;K06464;K06464;K06464;K06464;K06464;K06464;K06464;K06464;K06464;K06464;K06464;K06464;K06464;K06464;K06464;K06464;K06464;K06464	0.169	0.097	0.328	0.112	0.077	0.03	0.179	0.123	0.222	0.255	0.139	0.496	0.193	0.405	0.28	0.553	0.445	0.548	0.40344	0.00202929
ENSSSCG00000007603	NPTX2	neuronal pentraxin 2 [Source:VGNC Symbol;Acc:VGNC:90863]	-	0.021	0.048	0	0.013	0	0	0.046	0	0.029	0.029	0	0.068	0.046	0.028	0.065	0.079	0.055	0.017	0.405685	0.0330007
ENSSSCG00000048918	Pol	ABR01162.1 endonuclease/reverse transcriptase [Sus scrofa]	-	0.338	0	0	0.181	0.085	0.297	0.11	0.604	0	0.74	0.369	0.155	0.48	0.591	0.627	0.685	0	0.332	0.405881	0.0263946
ENSSSCG00000009022	MAB21L2	mab-21 like 2 [Source:VGNC Symbol;Acc:VGNC:89933]	-	0.045	0.149	0.05	0.047	0.144	0.164	0.132	0.117	0.125	0.209	0.01	0.328	0.143	0.192	0.231	0.283	0.562	0.436	0.406433	0.0129124
ENSSSCG00000036057	POLG2	DNA polymerase gamma 2, accessory subunit [Source:VGNC Symbol;Acc:VGNC:91634]	-	0.041	0.128	0.432	0.205	0	0.058	0.089	0.306	0.117	0.297	0.167	0.232	0.433	0.641	0.744	0.131	0.418	0.301	0.409037	0.0176226
MSTRG.7089	Pol	LINE-1 retrotransposable element ORF2 protein [Camelus dromedarius]	-	0.189	0.363	0.079	0.471	0.091	0.38	0.311	0.941	0.492	0.691	0.493	0.613	0.209	0.766	0.838	1.465	1.647	1.374	0.409708	0.0108214
ENSSSCG00000045531	FKBP1B	FKBP prolyl isomerase 1B [Source:VGNC Symbol;Acc:VGNC:106579]	-	17.104	13.495	8.588	10.367	10.489	12.488	12.559	9.887	18.535	17.16	22.659	5.564	43.345	38.69	62.576	24.943	37.975	23.885	0.410091	0.00579818
ENSSSCG00000016204	IHH	Indian hedgehog signaling molecule [Source:VGNC Symbol;Acc:VGNC:96370]	K11989;K11989	0.231	0.118	0.171	0.4	0.124	0.263	0.15	0.267	0.143	0.25	0.197	0.375	0.68	0.624	0.515	0.621	0.827	0.456	0.410781	0.00115407
ENSSSCG00000002013	DHRS4	dehydrogenase/reductase (SDR family) member 4 [Source:NCBI gene (formerly Entrezgene);Acc:397082]	K11147;K11147;K11147	97.452	125.059	98.993	145.84	112.732	127.309	105.859	112.17	180.652	182.726	130.559	107.296	303.947	531.485	426.668	379.235	295.324	329.227	0.411718	0.00193389
ENSSSCG00000023992	CEP112	centrosomal protein 112 [Source:VGNC Symbol;Acc:VGNC:86558]	-	0.03	0.059	0.007	0.066	0.008	0.044	0.012	0.102	0.063	0.063	0.098	0.102	0.108	0.083	0.21	0.146	0.048	0.089	0.412883	0.00558264
ENSSSCG00000032446	C1orf116	chromosome 9 C1orf116 homolog [Source:VGNC Symbol;Acc:VGNC:86093]	-	0.479	0.744	0.702	1.49	0.733	0.737	1.066	0.416	0.711	0.906	0.79	2.131	2.328	3.101	1.67	1.857	2.574	1.729	0.414257	0.00081356
ENSSSCG00000027266	PNPLA3	patatin like phospholipase domain containing 3 [Source:VGNC Symbol;Acc:VGNC:103312]	K13534;K13534	0.247	0.345	0.3	0.266	0.26	0.822	1.234	0.156	0.718	1.127	0.892	1.587	0.198	0.364	1.509	3.077	0.488	1.235	0.415004	0.0457183
ENSSSCG00000039159	Pol	ABR01162.1 endonuclease/reverse transcriptase [Sus scrofa]	-	0.05	0.108	0.179	0.022	0.218	0.024	0.172	0.041	0.094	0.284	0.124	0.202	0.202	0.262	0.18	0.298	0.232	0.392	0.417279	0.00117539
ENSSSCG00000005128	TUSC1	tumor suppressor candidate 1 [Source:HGNC Symbol;Acc:HGNC:31010]	-	0.625	0.206	0.299	0.669	0	0.458	0.328	0.465	0.373	0.436	0.623	0.508	1.317	1.088	1.726	1.218	0.53	0.651	0.422749	0.00641704
ENSSSCG00000017521	SCRN2	secernin 2 [Source:VGNC Symbol;Acc:VGNC:92648]	-	1.653	3.182	0.374	3.163	3.054	0.792	0.246	0.227	1.66	2.003	0.936	2.593	5.138	5.417	4.338	4.604	5.036	3.563	0.426757	0.00584862
ENSSSCG00000025492	NUDT13	nudix hydrolase 13 [Source:VGNC Symbol;Acc:VGNC:90954]	-	3.571	1.318	2.229	2.179	0.688	1.039	1.427	1.297	3.819	1.905	2.379	3.396	8.115	6.054	5.855	4.505	4.047	4.89	0.426943	0.00283284
ENSSSCG00000012993	SLC25A45	solute carrier family 25 member 45 [Source:VGNC Symbol;Acc:VGNC:93018]	-	0.721	0.595	0.186	3.175	1.834	1.008	1.496	0.999	0.833	2.06	3.348	1.328	4.602	2.815	3.871	1.537	3.607	2.051	0.430112	0.00413944
ENSSSCG00000022614	DQX1	DEAQ-box RNA dependent ATPase 1 [Source:VGNC Symbol;Acc:VGNC:87434]	-	0.041	0	0.051	0.051	0.039	0.015	0.06	0.177	0.071	0.171	0.043	0.099	0.165	0.138	0.189	0.077	0.121	0.165	0.432363	0.00618505
ENSSSCG00000036123	VAMP713	XP_020957549.1 vesicle-associated membrane protein 714-like [Sus scrofa]	K08515	0	0.033	0.126	0.027	0.062	0.016	0.189	0.13	0.045	0.15	0.015	0.07	0.127	0.261	0.199	0.244	0.311	0.07	0.434001	0.0351733
ENSSSCG00000016876	C5orf34	chromosome 16 C5orf34 homolog [Source:VGNC Symbol;Acc:VGNC:108008]	-	0.373	0.285	0.066	0.422	0.252	0.494	0.604	0.407	0.42	0.536	0.685	0.44	0.937	0.768	1.334	1.334	1.026	0.595	0.434095	0.00111936
ENSSSCG00000015550	RGS16	regulator of G protein signaling 16 [Source:VGNC Symbol;Acc:VGNC:92262]	-	1.075	0.845	2.405	4.274	1.784	2.059	4.565	2.558	2.978	2.121	5.22	5.169	7.624	7.656	3.542	5.882	8.75	5.809	0.43542	0.00107759
ENSSSCG00000000020	PHF21B	PHD finger protein 21B [Source:VGNC Symbol;Acc:VGNC:91385]	-	0.028	0.028	0.015	0.04	0.009	0.034	0.02	0.056	0.051	0.071	0.032	0.12	0.054	0.106	0.149	0.028	0.061	0.022	0.437014	0.0212437
ENSSSCG00000011915	GRAMD1C	GRAM domain containing 1C [Source:VGNC Symbol;Acc:VGNC:88657]	-	1.454	4.298	2.472	1.734	0.748	0.959	1.016	3.633	2.494	1.712	1.573	1.423	9.684	9.634	7.422	2.525	6.012	2.848	0.439101	0.0447642
ENSSSCG00000017901	INCA1	inhibitor of CDK, cyclin A1 interacting protein 1 [Source:VGNC Symbol;Acc:VGNC:89129]	-	0	0.127	0.046	0	0.159	0.121	0.064	0.131	0.056	0.192	0.192	0.145	0.162	0.26	0.383	0	0.089	0.178	0.439725	0.0253323
ENSSSCG00000029838	FZD2	frizzled class receptor 2 [Source:VGNC Symbol;Acc:VGNC:88280]	K02235;K02235;K02235;K02235;K02235;K02235;K02235;K02235;K02235;K02235;K02235;K02235;K02235;K02235;K02235	0.034	0.026	0.057	0	0.033	0.099	0.05	0	0.047	0.071	0	0	0.1	0.16	0.131	0.128	0.112	0.082	0.441327	0.0359922
ENSSSCG00000036469	H3-2	H3.2 histone (putative) [Source:HGNC Symbol;Acc:HGNC:32060]	K11253;K11253;K11253;K11253;K11253	0.125	0.129	0.07	0.026	0	0.123	0.092	0.109	0	0.263	0.029	0.102	0.031	0.113	0.323	0.222	0.138	0.305	0.441678	0.0365256
ENSSSCG00000005946	CCN4	cellular communication network factor 4 [Source:VGNC Symbol;Acc:VGNC:86346]	K22471	0.016	0.025	0.014	0.01	0.044	0.022	0.024	0.028	0.011	0.021	0.034	0.04	0.085	0.089	0.064	0	0.011	0.093	0.443936	0.0431992
ENSSSCG00000025500	HTR1D	5-hydroxytryptamine receptor 1D [Source:VGNC Symbol;Acc:VGNC:97100]	K04153;K04153;K04153;K04153	0.078	0.314	0.26	0.097	0.357	0.086	0.029	0.084	0.135	0.231	0.516	0.221	0.158	0.303	0.541	0.442	0.436	0.394	0.44417	0.00440005
ENSSSCG00000025308	IL17D	interleukin 17D [Source:HGNC Symbol;Acc:HGNC:5984]	K05492;K05492;K05492;K05492	0.789	0.343	0.086	0.621	0.332	0.503	0.554	0.805	0.263	0.742	0.766	0.419	1.29	2.764	1.327	0.858	0.995	0.472	0.445967	0.03035
ENSSSCG00000015525	TOR3A	torsin family 3 member A [Source:VGNC Symbol;Acc:VGNC:94320]	-	0.953	1.919	1.079	3.622	2.681	3.882	3.435	2.483	2.186	4.402	9.254	5.425	4.051	4.117	9.884	5.801	3.418	3.427	0.446775	0.0031947
ENSSSCG00000002768	CENPT	centromere protein T [Source:VGNC Symbol;Acc:VGNC:86556]	-	0.067	0.026	0.051	0.021	0.032	0	0.111	0	0.084	0.164	0.141	0.098	0.149	0.068	0.156	0.025	0.044	0.027	0.449541	0.0335375
ENSSSCG00000005609	GARNL3	GTPase activating Rap/RanGAP domain like 3 [Source:VGNC Symbol;Acc:VGNC:88351]	-	11.173	6.647	14.014	11.121	4.262	10.001	13.137	5.413	7.545	13.864	4.91	9.746	24.597	28.203	31.819	24.691	25.067	21.651	0.451444	0.00293294
ENSSSCG00000021588	DAPK2	death associated protein kinase 2 [Source:VGNC Symbol;Acc:VGNC:87157]	K08803;K08803;K08803	1.474	2.071	2.297	2.544	2.988	0.901	2.334	2.154	4.801	1.669	1.761	5.565	3.089	4.832	5.972	8.885	6.397	9.503	0.452332	0.0106287
ENSSSCG00000017794	EFCAB5	EF-hand calcium binding domain 5 [Source:VGNC Symbol;Acc:VGNC:87565]	-	0.031	0.062	0.052	0.013	0.029	0.008	0	0.063	0.014	0.07	0.056	0.066	0.046	0.021	0.104	0.055	0.116	0.067	0.452579	0.00960266
ENSSSCG00000010464	PPP1R3C	protein phosphatase 1 regulatory subunit 3C [Source:VGNC Symbol;Acc:VGNC:91737]	K07189;K07189	7.02	16.896	29.272	35.258	15.174	16.316	17.836	11.634	24.97	38.06	9.598	28.212	13.023	44.098	54.678	85.569	62.96	48.582	0.453184	0.0147193
ENSSSCG00000023333	FCN2	ficolin (collagen/fibrinogen domain containing lectin) 2 (hucolin) [Source:NCBI gene (formerly Entrezgene);Acc:396881]	-	86.259	75.969	80.179	64.615	74.152	71.974	103.148	45.47	134.616	102.557	87.22	175.056	286.475	151.605	299.891	166.672	185.578	156.473	0.456947	0.00154982
ENSSSCG00000031818	TNP3	Q7M2P1.1 RecName: Full=Spermatid nuclear transition protein 3; Short=STP-3; Short=TP-3; Short=TP3 [Sus scrofa]	-	0.02	0.031	0.102	0.013	0.059	0.089	0.06	0.018	0.028	0.071	0.114	0	0.075	0.111	0.142	0.093	0.174	0.132	0.460526	0.0143361
ENSSSCG00000007170	CPXM1	carboxypeptidase X, M14 family member 1 [Source:VGNC Symbol;Acc:VGNC:95659]	-	0.031	0.107	0.091	0.039	0.045	0.159	0.125	0.027	0.173	0.119	0.195	0.303	0.24	0.2	0.432	0.082	0.082	0.063	0.464452	0.036238
ENSSSCG00000000062	CSDC2	cold shock domain containing C2 [Source:VGNC Symbol;Acc:VGNC:87028]	-	0.021	0	0.088	0.039	0.02	0.046	0.062	0.018	0.015	0.059	0.044	0.068	0.093	0.113	0.097	0.095	0.028	0.068	0.464662	0.00776149
ENSSSCG00000032398	VGLL3	vestigial like family member 3 [Source:VGNC Symbol;Acc:VGNC:94823]	-	0.18	0.103	0.082	0.102	0.059	0.09	0.14	0.159	0.085	0.215	0.342	0.317	0.211	0.176	0.468	0.185	0.04	0.189	0.466636	0.0091403
ENSSSCG00000033304	RTBDN	retbindin [Source:VGNC Symbol;Acc:VGNC:92490]	-	0.132	0	0	0.035	0.055	0.069	0.094	0.082	0.014	0.039	0.05	0.095	0.114	0.157	0.075	0.151	0.115	0.229	0.469268	0.0272147
ENSSSCG00000000179	CCDC65	coiled-coil domain containing 65 [Source:VGNC Symbol;Acc:VGNC:86306]	-	0.079	0.04	0.066	0	0.025	0.173	0.135	0.046	0.147	0.165	0.257	0.278	0.194	0.178	0.183	0.14	0.035	0.085	0.469307	0.0136801
ENSSSCG00000012549	RADX	RPA1 related single stranded DNA binding protein, X-linked [Source:HGNC Symbol;Acc:HGNC:25486]	-	0.048	0.061	0.013	0	0.031	0.011	0.035	0.028	0.033	0.071	0.055	0.085	0.043	0.032	0.098	0.048	0.084	0.038	0.469314	0.00516151
ENSSSCG00000028699	NEIL2	nei like DNA glycosylase 2 [Source:VGNC Symbol;Acc:VGNC:90673]	K10568	1.001	1.231	2.075	1.621	0.517	0.333	0.543	1.983	2.117	1.665	1.06	1.11	4.396	3.094	3.401	3.153	3.164	3.275	0.469652	0.00579937
ENSSSCG00000033067	GLT1D1	glycosyltransferase 1 domain containing 1 [Source:VGNC Symbol;Acc:VGNC:88498]	-	0.718	1.187	1.297	1.735	1.34	3.061	1.79	0.761	1.181	1.969	1.904	1.399	1.536	4.016	4.39	4.725	3.148	4.403	0.475446	0.00644666
ENSSSCG00000010456	PANK1	pantothenate kinase 1 [Source:VGNC Symbol;Acc:VGNC:107164]	K09680;K09680	27.863	34.791	34.796	21.473	27.875	30.158	24.934	32.399	49.911	34.288	40.612	47.373	68.522	92.82	89.349	80.962	69.755	71.069	0.477848	0.00030047
ENSSSCG00000035366	MFHAS1	multifunctional ROCO family signaling regulator 1 [Source:VGNC Symbol;Acc:VGNC:107361]	-	0.72	0.657	0.626	0.577	0.721	1.076	1.159	0.569	0.711	1.657	0.954	1.76	1.02	0.691	0.937	2.08	2.437	2.677	0.479561	0.0046339
ENSSSCG00000015545	GLUL	glutamate-ammonia ligase [Source:NCBI gene (formerly Entrezgene);Acc:396944]	K01915;K01915;K01915;K01915;K01915;K01915;K01915;K01915;K01915	71.245	43.372	42.444	48.192	46.904	35.876	56.909	35.649	50.157	66.914	73.4	85.394	75.444	69.559	134.046	119.011	117.237	153.634	0.481477	0.000323537
ENSSSCG00000006982	ZDHHC2	zinc finger DHHC-type palmitoyltransferase 2 [Source:VGNC Symbol;Acc:VGNC:95886]	-	0.152	0.127	0.095	0.221	0.159	0.241	0.186	0.22	0.176	0.362	0.256	0.453	0.196	0.188	0.43	0.556	0.709	0.123	0.481821	0.0116287
ENSSSCG00000014156	ARRDC3	arrestin domain containing 3 [Source:VGNC Symbol;Acc:VGNC:85546]	-	8.74	5.132	7.922	16.166	10.457	15.831	34.119	7.033	9.999	14.553	13.079	22.346	22.645	44.808	13.095	44.469	38.8	25.34	0.482568	0.0181575
ENSSSCG00000035025	ADGRV1	adhesion G protein-coupled receptor V1 [Source:VGNC Symbol;Acc:VGNC:96788]	-	0.039	0.054	0.026	0.015	0.008	0.021	0.032	0.007	0.053	0.011	0.02	0.102	0.091	0.032	0.055	0.071	0.087	0.057	0.484791	0.0261527
ENSSSCG00000008281	RTKN	rhotekin [Source:VGNC Symbol;Acc:VGNC:92494]	-	0.748	1.566	0.699	0.886	0.831	0.645	0.796	0.515	0.935	0.674	1.265	1.11	1.469	1.099	2.332	3.05	2.813	1.906	0.484858	0.00738994
ENSSSCG00000022312	RHPN2	rhophilin Rho GTPase binding protein 2 [Source:VGNC Symbol;Acc:VGNC:98548]	-	1.112	2.113	2.545	2.344	1.679	2.853	2.156	2.521	2.069	4.344	5.047	2.714	3.628	3.636	6.573	6.378	3.965	3.659	0.48548	0.000175942
ENSSSCG00000006521	FAM189B	family with sequence similarity 189 member B [Source:VGNC Symbol;Acc:VGNC:87945]	-	0.562	0.32	0.634	0.192	0.464	0.238	0.464	0.377	0.394	0.573	0.514	1.059	0.577	0.881	1.433	0.774	0.804	0.872	0.486844	0.00102936
ENSSSCG00000011579	PPARG	peroxisome proliferator activated receptor gamma [Source:VGNC Symbol;Acc:VGNC:91684]	K08530;K08530;K08530;K08530;K08530;K08530;K08530;K08530;K08530;K08530;K08530	0.122	0	0.077	0.133	0.118	0.067	0.067	0.301	0.064	0.021	0.064	0.306	0.338	0.331	0.311	0.069	0.262	0.247	0.486916	0.0445586
ENSSSCG00000006345	OLFML2B	olfactomedin like 2B [Source:VGNC Symbol;Acc:VGNC:91034]	-	0.079	0.061	0.033	0.037	0.019	0.043	0.131	0.059	0.207	0.179	0.097	0.193	0.115	0.2	0.28	0.107	0.106	0.096	0.487254	0.0162999
ENSSSCG00000024872	CPT1C	carnitine palmitoyltransferase 1C [Source:VGNC Symbol;Acc:VGNC:86966]	K19524;K19524;K19524;K19524;K19524;K19524;K19524;K19524	0.36	0.261	0.286	0.098	0.294	0.12	0.348	0.39	0.399	0.429	0.802	0.313	1.024	0.771	0.939	0.582	0.129	0.247	0.488159	0.0178587
ENSSSCG00000003417	DISP3	dispatched RND transporter family member 3 [Source:VGNC Symbol;Acc:VGNC:87319]	-	0.353	0.44	0.341	0.595	0.331	0.16	0.22	0.401	0.664	0.172	0.127	1.038	0.474	0.739	1.035	1.356	0.972	1.206	0.492344	0.0212596
ENSSSCG00000005020	ATL1	atlastin GTPase 1 [Source:VGNC Symbol;Acc:VGNC:85627]	-	0.047	0.072	0.02	0.015	0.045	0.069	0.069	0.054	0.029	0.033	0.115	0.051	0.017	0.169	0.146	0.089	0.062	0.171	0.49238	0.0338855
ENSSSCG00000010332	PLAC9	placenta associated 9 [Source:VGNC Symbol;Acc:VGNC:91508]	-	1.008	0.48	0.603	1.109	1.044	1.143	1.198	0.479	1.454	2.429	2.111	1.601	1.823	2.648	1.522	1.729	1.487	1.846	0.495348	5.64695e-05
ENSSSCG00000031421	DYNLRB2	dynein light chain roadblock-type 2 [Source:VGNC Symbol;Acc:VGNC:87502]	K10419	0.097	0.075	0.244	0.061	0	0.214	0.071	0.084	0	0.136	0.407	0.158	0.143	0.066	0.226	0.221	0.192	0.157	0.495897	0.0380608
ENSSSCG00000050245	CCDC13	XP_013836976.2 LOW QUALITY PROTEIN: coiled-coil domain-containing protein 13 [Sus scrofa]	-	0.025	0.062	0.047	0.055	0.077	0.053	0.053	0.049	0.028	0.05	0.129	0.065	0.195	0.125	0.149	0.012	0.083	0.097	0.496133	0.0181401
ENSSSCG00000010084	SDF2L1	ERE76573.1 MIR motif containing protein [Cricetulus griseus]	-	8.298	3.05	4.149	4.087	5.716	7.292	7.131	3.332	10.472	6.986	11.538	9.959	16.04	14.016	8.251	15.637	14.561	10.835	0.496434	0.000461502
ENSSSCG00000001672	CRIP3	cysteine rich protein 3 [Source:VGNC Symbol;Acc:VGNC:86996]	-	0.237	0.431	0.234	0.33	0.26	0.131	0.198	0.215	0.211	0.466	0.193	0.634	0.623	0.412	0.623	0.255	0.8	0.494	0.499333	0.00274242
ENSSSCG00000010992	AQP7	aquaporin 7 [Source:NCBI gene (formerly Entrezgene);Acc:100126283]	K08771;K08771	0.339	1.855	0.567	2.049	1.78	1.662	1.996	2.073	1.404	3.645	4.009	0.664	6.173	3.084	3.596	1.596	2.678	2.027	0.4996	0.0169316
MSTRG.16172	C4orf54	familial obliterative portal venopathy [Rhinolophus ferrumequinum]	-	0.184	0.093	0.843	0.435	0.469	0.246	0.246	0.219	0.635	0.165	0.124	0.311	0.166	0.334	0.028	0.171	0.28	0.106	2	0.0488673
ENSSSCG00000043470	gag	AAF65926.1 gag-pol precursor, partial [Sus scrofa domesticus]	-	2.002	0.978	1.505	0.531	0.626	1.068	2.05	1.107	0.314	0.683	1.126	0.9	0.364	0.126	1.127	0.061	0.113	0.575	2.00611	0.0374644
ENSSSCG00000017063	SGCD	sarcoglycan delta [Source:VGNC Symbol;Acc:VGNC:92789]	K12563;K12563;K12563;K12563	0.17	0.335	0.681	0.509	0.146	0.194	0.306	0.395	0.474	0.091	0.159	0.292	0.181	0.115	0.234	0.187	0.187	0.153	2.0075	0.0112421
ENSSSCG00000016831	SPEF2	sperm flagellar 2 [Source:NCBI gene (formerly Entrezgene);Acc:733620]	-	0.027	0.1	0.043	0.077	0.072	0.077	0.039	0.053	0.036	0.019	0.073	0.022	0.036	0.009	0.043	0.005	0.033	0.02	2.01538	0.0139818
ENSSSCG00000001027	BMP6	bone morphotic protein 6 [Source:VGNC Symbol;Acc:VGNC:85845]	K16620;K16620;K16620;K16620	12.327	5.94	8.258	9.22	12.875	4.648	7.595	5.637	5.921	4.478	5.871	5.354	3.411	3.486	3.405	2.078	3.049	4.424	2.03682	0.00137053
ENSSSCG00000047255	Pol	ABR01162.1 endonuclease/reverse transcriptase [Sus scrofa]	-	0.1	0.064	0.041	0.195	0.076	0.133	0.118	0.209	0.03	0.056	0	0.099	0.018	0.044	0.078	0.04	0.069	0.069	2.04228	0.0329109
ENSSSCG00000026155	FSCN2	fascin actin-bundling protein 2, retinal [Source:VGNC Symbol;Acc:VGNC:88249]	-	1.664	1.892	1.816	1.422	1.992	1.67	1.778	2.513	1.763	1.313	0.707	1.471	0.533	0.979	0.643	0.905	0.644	0.82	2.05989	7.82534e-06
ENSSSCG00000044266	Pol	ABR01162.1 endonuclease/reverse transcriptase [Sus scrofa]	-	0.095	0.116	0.109	0.273	0.113	0.256	0.275	0.141	0.099	0.046	0.081	0.079	0.084	0.098	0.058	0.078	0.1	0.088	2.07444	0.00624509
ENSSSCG00000002720	CLEC18A	XP_020953190.1 LOW QUALITY PROTEIN: C-type lectin domain family 18 member C [Sus scrofa]	-	0.1	0.14	0.069	0.135	0	0.049	0.097	0.072	0.035	0.023	0.023	0.094	0.024	0.056	0.013	0.025	0.022	0.054	2.08683	0.0355688
ENSSSCG00000011316	CCR9	C-C motif chemokine receptor 9 [Source:VGNC Symbol;Acc:VGNC:86374]	K04184;K04184;K04184;K04184	0.06	0.064	0.07	0.156	0.092	0.157	0.158	0.114	0.158	0.117	0.058	0.068	0.035	0.016	0.101	0.063	0.024	0.01	2.09146	0.00667626
ENSSSCG00000015914	SCN7A	sodium voltage-gated channel alpha subunit 7 [Source:VGNC Symbol;Acc:VGNC:95480]	K04839	0.065	0.135	0.136	0.027	0.114	0.075	0.131	0.065	0.054	0.114	0.076	0.035	0.015	0.029	0.06	0.007	0.03	0.015	2.10499	0.0183282
ENSSSCG00000009708	AADAT	aminoadipate aminotransferase [Source:VGNC Symbol;Acc:VGNC:84938]	K00825;K00825;K00825;K00825	19.301	42.81	35.039	20.011	35.761	29.686	36.959	19.739	16.936	40.443	14.15	11.8	9.821	21.597	0.022	23.427	0.038	0.117	2.11046	0.015239
ENSSSCG00000010039	SLC5A4	solute carrier family 5 member 4 [Source:NCBI gene (formerly Entrezgene);Acc:397376]	-	1.201	1.289	1.543	1.221	1.43	0.573	1.168	0.995	1.109	0.936	0.78	0.568	0.536	0.34	0.475	0.466	0.313	0.498	2.14353	5.01673e-05
ENSSSCG00000009929	TRPV4	transient receptor potential cation channel subfamily V member 4 [Source:VGNC Symbol;Acc:VGNC:94476]	K04973;K04973;K04973	0.013	0.037	0.022	0.007	0.013	0.058	0.039	0.023	0.05	0.009	0.018	0.01	0.029	0.018	0.01	0	0.017	0.011	2.14754	0.0295705
ENSSSCG00000010533	PYROXD2	pyridine nucleotide-disulphide oxidoreductase domain 2 [Source:VGNC Symbol;Acc:VGNC:92023]	-	1.652	3.107	2.526	2.559	1.636	1.241	2.335	1.311	1.477	0.84	0.755	1.078	0.782	1.657	1.041	0.557	0.592	0.958	2.16029	0.000529982
ENSSSCG00000037530	TACC2	transforming acidic coiled-coil containing protein 2 [Source:NCBI gene (formerly Entrezgene);Acc:100152804]	-	0.343	0.325	0.512	0.169	0.378	0.083	0.097	0.239	0.092	0.165	0.112	0.134	0.229	0.08	0.037	0.032	0.203	0.042	2.16441	0.0294334
ENSSSCG00000012380	P2RY4	pyrimidinergic receptor P2Y4 [Source:VGNC Symbol;Acc:VGNC:91127]	K04271;K04271	0.252	0.248	0.095	0.114	0.118	0.025	0.255	0.348	0.109	0.097	0.176	0.12	0.096	0.094	0.007	0.04	0.029	0.063	2.1662	0.0287724
ENSSSCG00000040973	HYDIN	HYDIN axonemal central pair apparatus protein [Source:VGNC Symbol;Acc:VGNC:89011]	-	0.085	0.013	0.042	0.021	0.016	0.037	0.037	0.073	0.024	0.024	0	0.027	0	0.011	0.026	0.013	0.045	0.014	2.175	0.0456604
ENSSSCG00000007043	GPCPD1	glycerophosphocholine phosphodiesterase 1 [Source:VGNC Symbol;Acc:VGNC:96148]	K18695;K18695	7.2	3.753	10.278	3.477	6.182	3.993	3.246	3.669	4.593	2.659	2.911	2.212	1.646	2.121	3.481	1.482	2.114	2.418	2.20448	0.00301824
ENSSSCG00000006890	ABCA4	ATP binding cassette subfamily A member 4 [Source:VGNC Symbol;Acc:VGNC:84948]	K05644	0.144	0.641	0.376	0.14	0.318	0.147	0.265	0.216	0.112	0.112	0.056	0.261	0.112	0.109	0.136	0.115	0.063	0.097	2.22337	0.0275159
ENSSSCG00000038867	PPM1K	protein phosphatase, Mg2+/Mn2+ dependent 1K [Source:VGNC Symbol;Acc:VGNC:91710]	-	15.511	4.149	5.572	4.192	5.337	1.623	4.371	6.955	9.052	2.289	1.564	3.011	2.564	2.648	4.308	2.171	4.304	2.331	2.25335	0.0213105
ENSSSCG00000023732	KLHDC7A	kelch domain containing 7A [Source:VGNC Symbol;Acc:VGNC:89506]	-	0.07	0.145	0.039	0.103	0.068	0.034	0.155	0.061	0.098	0.016	0.066	0.057	0.017	0.064	0.091	0	0.031	0	2.26023	0.0170133
ENSSSCG00000034756	PLB1	phospholipase B1 [Source:VGNC Symbol;Acc:VGNC:91513]	K14621;K14621;K14621;K14621;K14621;K14621;K14621	1.387	0.894	0.615	0.555	0.733	0.287	0.296	0.474	0.38	0.389	0.281	0.251	0.463	0.249	0.22	0.306	0.211	0.115	2.26197	0.0110174
ENSSSCG00000040260	TMEM238	XP_020941840.1 mediator of DNA damage checkpoint protein 1-like isoform X1 [Sus scrofa]	-	0.284	0.179	0.237	0.225	0.1	0.076	0	0.179	0	0	0.036	0.063	0.038	0.052	0.06	0.098	0.153	0.063	2.27353	0.048363
ENSSSCG00000023749	MIOX	myo-inositol oxygenase [Source:NCBI gene (formerly Entrezgene);Acc:397189]	K00469;K00469;K00469	15.759	14.492	31.638	36.839	34.583	37.964	42.322	53.308	27.235	18.041	27.432	61.134	4.177	5.151	1.028	3.599	2.335	5.287	2.29467	0.0296704
ENSSSCG00000015677	LYPD6B	LY6/PLAUR domain containing 6B [Source:VGNC Symbol;Acc:VGNC:96150]	K25368	0.696	1.194	0.785	1.064	1.344	0.835	0.755	0.823	0.47	0.528	0.401	0.312	0.32	0.512	0.351	0.122	0.432	0.449	2.32448	0.000105604
ENSSSCG00000001826	CFAP100	cilia and flagella associated protein 100 [Source:VGNC Symbol;Acc:VGNC:86593]	-	0.027	0.021	0.135	0.218	0.078	0.157	0.099	0.14	0.019	0.037	0.112	0.022	0.02	0.073	0	0.02	0.035	0.065	2.32813	0.0436774
ENSSSCG00000037950	NIPAL1	NIPA like domain containing 1 [Source:VGNC Symbol;Acc:VGNC:90748]	-	1.023	0.358	0.357	0.182	0.167	0.25	0.34	0.37	0.22	0.306	0.284	0.04	0.153	0.092	0.151	0.056	0.138	0.177	2.33858	0.0380228
ENSSSCG00000022689	GADD45B	growth arrest and DNA damage inducible beta [Source:VGNC Symbol;Acc:VGNC:88317]	K04402;K04402;K04402;K04402;K04402;K04402;K04402;K04402;K04402;K04402;K04402;K04402;K04402;K04402;K04402;K04402;K04402;K04402;K04402;K04402;K04402;K04402;K04402	14.515	10.297	9.575	2.145	11.172	8.607	7.922	18.262	25.294	10.146	5.673	3.946	1.714	1.998	10.803	3.54	2.892	5.353	2.33993	0.0139915
ENSSSCG00000005896	LRRC24	leucine rich repeat containing 24 [Source:VGNC Symbol;Acc:VGNC:89831]	-	0.071	0.12	0.03	0.226	0.062	0.111	0.137	0.112	0.089	0.041	0.183	0	0.027	0.03	0.087	0	0	0.04	2.34804	0.0375931
ENSSSCG00000005953	KCNQ3	potassium voltage-gated channel subfamily Q member 3 [Source:VGNC Symbol;Acc:VGNC:89382]	K04928	0.399	0.568	0.351	0.137	0.617	0.19	0.161	0.624	0.097	0.265	0.028	0.308	0.206	0.149	0.062	0.106	0.118	0.081	2.37642	0.0196399
ENSSSCG00000036589	BEGAIN	brain enriched guanylate kinase associated [Source:VGNC Symbol;Acc:VGNC:85799]	-	0.146	0.092	0.12	0.026	0.016	0.15	0.226	0.178	0.095	0.057	0.145	0.083	0.015	0.028	0.016	0.064	0	0.033	2.37868	0.0243111
ENSSSCG00000034360	CELSR2	cadherin EGF LAG seven-pass G-type receptor 2 [Source:VGNC Symbol;Acc:VGNC:98748]	-	1.754	3.577	1.653	2.634	1.746	0.838	1.033	2.058	0.687	0.691	0.841	1.385	0.713	0.77	0.288	0.332	0.765	0.855	2.40663	0.0054202
ENSSSCG00000024596	NOCT	nocturnin [Source:VGNC Symbol;Acc:VGNC:90810]	-	67.333	107.908	81.286	33.054	62.114	26.832	13.111	114.679	46.739	46.039	19.032	10.488	11.907	17.872	69.418	5.232	12.595	36.289	2.41644	0.0182925
ENSSSCG00000010256	COL13A1	collagen type XIII alpha 1 chain [Source:VGNC Symbol;Acc:VGNC:86865]	K16617	0.267	0.199	0.109	0.332	0.216	0.332	0.485	0.568	0.187	0.089	0.094	0.026	0.202	0.08	0.089	0.251	0.036	0.247	2.41921	0.00731836
ENSSSCG00000005257	TRPM3	transient receptor potential cation channel subfamily M member 3 [Source:VGNC Symbol;Acc:VGNC:98384]	-	1.032	0.709	0.476	0.769	0.717	0.449	0.724	0.947	0.461	0.57	0.558	0.299	0.068	0.281	0.13	0.189	0.191	0.271	2.45757	0.000317969
ENSSSCG00000006491	PAQR6	progestin and adipoQ receptor family member 6 [Source:VGNC Symbol;Acc:VGNC:91176]	-	0.305	0.053	0.237	0.062	0.22	0.159	0.155	0.119	0.086	0.116	0.021	0.031	0.051	0.067	0.125	0.069	0.062	0.025	2.46208	0.00918995
ENSSSCG00000038221	HSD17B2	hydroxysteroid 17-beta dehydrogenase 2 [Source:VGNC Symbol;Acc:VGNC:88987]	K13368;K13368;K13368	243.888	166.481	130.55	275.126	240.669	257.738	187.587	284.245	148.316	219.23	94.089	139.497	118.891	92.563	41.366	36.463	15.796	23.748	2.47504	0.000461677
ENSSSCG00000002993	CYP2A19	cytochrome P450 family 2 subfamily A member 19 [Source:VGNC Symbol;Acc:VGNC:103350]	K07411;K07411	764.377	1741.05	1897.95	1885.97	1544.96	980.464	1456.26	1686.3	1151.69	534.663	783.927	2038.15	96.598	224.956	71.824	349.663	320.677	858.907	2.48307	0.00262302
ENSSSCG00000015491	ANKRD45	XP_013845064.1 ankyrin repeat domain-containing protein 45 isoform X1 [Sus scrofa]	-	0.111	0.24	0.225	0.056	0.118	0.151	0.09	0.203	0.161	0.085	0.047	0.063	0.082	0.089	0.069	0.059	0.015	0.036	2.48624	0.00103113
ENSSSCG00000047749	L1RE1	ABR01161.1 transposase [Sus scrofa]	-	0.025	0	0.063	0	0.036	0.055	0.027	0.054	0.026	0.026	0.035	0	0.009	0.008	0.019	0	0.008	0.01	2.48696	0.0407961
ENSSSCG00000036669	AHNAK	XP_019500909.1 PREDICTED: neuroblast differentiation-associated protein AHNAK isoform X3 [Hipposideros armiger]	K23934	2.006	4.832	2.172	2.863	2.031	1.145	1.769	1.427	1.203	0.817	1.014	2.229	0.245	0.864	1.395	0.122	0.65	0.413	2.50974	0.00876763
ENSSSCG00000036438	GPX3	glutathione peroxidase 3 [Source:VGNC Symbol;Acc:VGNC:98026]	K00432;K00432;K00432;K00432;K00432;K00432;K00432	62.442	71.092	77.353	82.421	73.849	53.228	54.806	72.695	72.365	48.548	33.482	27.842	20.005	23.778	12.95	25.643	26.862	26.486	2.52549	1.27486e-07
ENSSSCG00000043977	COX6B1	XP_020949835.1 cytochrome c oxidase subunit 6B1-like isoform X2 [Sus scrofa]	K02267;K02267;K02267;K02267;K02267;K02267;K02267;K02267;K02267;K02267;K02267;K02267;K02267	1.524	1.994	2.921	1.58	1.709	0.581	0.626	1.284	0.977	0.426	0.319	0.806	0.967	0.887	0.66	0.381	0.462	0.309	2.52942	0.0032887
ENSSSCG00000000029	SCUBE1	signal peptide, CUB domain and EGF like domain containing 1 [Source:VGNC Symbol;Acc:VGNC:92650]	-	0.119	0.235	0.256	0.543	0.212	0.486	0.326	0.432	0.079	0.301	0.334	0.103	0.02	0.067	0.046	0.04	0.096	0.054	2.53346	0.0148235
ENSSSCG00000012852	CDHR5	cadherin related family member 5 [Source:VGNC Symbol;Acc:VGNC:86492]	-	1.671	4.244	1.618	4.063	4.34	2.288	1.502	3.928	1.396	1.146	1.557	0.414	1.043	2.741	0.562	0.657	0.734	1.012	2.53902	0.00380137
ENSSSCG00000017343	GFAP	glial fibrillary acidic protein [Source:VGNC Symbol;Acc:VGNC:88419]	K05640	0.214	1.216	0.719	0.469	0.535	0.299	0.642	0.993	0.55	0.176	0.398	0.505	0.154	0.329	0.311	0.029	0.155	0.157	2.54607	0.00500337
ENSSSCG00000021805	GALNTL6	polypeptide N-acetylgalactosaminyltransferase like 6 [Source:VGNC Symbol;Acc:VGNC:103947]	K00710;K00710;K00710	0.188	0.316	0.286	0.342	0.149	0.226	0.125	0.119	0.131	0.095	0.107	0.195	0.038	0.093	0.093	0.039	0.045	0.014	2.61752	0.00164331
ENSSSCG00000042694	Pol	ELR58410.1 Retrovirus-related Pol polyprotein LINE-1 [Bos mutus]	K04810;K04810	0.008	0.019	0.028	0.01	0.024	0.03	0.024	0	0.005	0.005	0	0	0.006	0.014	0.019	0	0.005	0.007	2.64286	0.0283713
ENSSSCG00000041322	ALPK3	XP_020954559.1 alpha-protein kinase 3 [Sus scrofa]	-	0.071	0.075	0.007	0.039	0.051	0.065	0.019	0.092	0.018	0.012	0.031	0.029	0.007	0.006	0.021	0.007	0.023	0.029	2.64848	0.0105964
ENSSSCG00000033505	NKX6-3	NK6 homeobox 3 [Source:VGNC Symbol;Acc:VGNC:96125]	-	0.583	1.757	1.423	1.425	1.22	1.103	0.535	0.844	1.116	0.068	0.61	1.541	0.107	0.066	0.263	0.184	0.544	0.236	2.76485	0.00340161
ENSSSCG00000000863	SYCP3	synaptonemal complex protein 3 [Source:HGNC Symbol;Acc:HGNC:18130]	K19528	0.127	0.049	0.053	0.04	0.368	0.325	0.372	0.165	0.088	0.089	0.044	0.206	0	0	0.098	0.048	0.084	0	2.7891	0.0440302
ENSSSCG00000047075	MIOX	NP_999267.1 inositol oxygenase [Sus scrofa]	K00469;K00469;K00469	0.966	0.847	2.204	2.662	2.091	2.094	1.673	3.004	1.176	0.875	1.183	2.726	0.28	0.31	0.034	0.163	0.077	0.342	2.79082	0.00646233
ENSSSCG00000045878	LILRA6	XP_020950608.1 LOW QUALITY PROTEIN: leukocyte immunoglobulin-like receptor subfamily B member 3 [Sus scrofa]	K06512;K06512	0.148	0	0.248	0.046	0.143	0.381	0.054	0.129	0.207	0	0.104	0	0.055	0.1	0	0.113	0.049	0.06	2.81913	0.0337007
ENSSSCG00000044815	Pol	ABR01162.1 endonuclease/reverse transcriptase [Sus scrofa]	-	0.256	0.12	0.303	0.277	0.02	0.191	0.095	0.431	0.207	0.176	0	0	0.151	0.053	0.012	0.118	0.151	0	2.87443	0.0113363
ENSSSCG00000029471	STAC3	SH3 and cysteine rich domain 3 [Source:VGNC Symbol;Acc:VGNC:93523]	-	0.491	0.453	0.247	0.143	0.126	0.504	0.12	0.142	0.453	0.047	0.07	0.16	0.098	0	0.256	0.223	0.043	0.027	2.89935	0.00857185
ENSSSCG00000027178	MAN2B2	mannosidase alpha class 2B member 2 [Source:VGNC Symbol;Acc:VGNC:98100]	K12312	0.139	0.32	0.232	0.271	0.151	0.025	0.229	0.136	0.278	0.194	0.085	0.042	0	0.129	0	0.039	0.069	0.056	2.90065	0.00298204
ENSSSCG00000034044	RASD1	ras related dexamethasone induced 1 [Source:VGNC Symbol;Acc:VGNC:92107]	K07843;K07843	1.471	2.075	2.111	0.262	0.745	1.232	0.925	3.712	2.098	0.978	0.514	0.427	0.62	0.261	1.057	0.239	0.485	0.425	2.92269	0.00799352
ENSSSCG00000036865	SDS	serine dehydratase [Source:HGNC Symbol;Acc:HGNC:10691]	K17989;K17989;K17989;K17989;K17989;K17989	774.742	357.627	493.49	394.93	549.308	429.016	300.822	484.612	344.191	295.209	293.258	262.388	25.026	74.105	79.103	69.115	159.872	123.669	2.98806	9.32167e-05
ENSSSCG00000032556	ALDOA	aldolase, fructose-bisphosphate A [Source:VGNC Symbol;Acc:VGNC:102549]	K01623;K01623;K01623;K01623;K01623;K01623;K01623	17.938	21.399	6.223	6.736	7.955	6.043	3.194	1.329	0.907	2.063	4.061	2.308	2.862	1.185	3.35	1.809	3.865	2.456	2.99361	0.0413543
ENSSSCG00000029796	KBTBD11	kelch repeat and BTB domain containing 11 [Source:VGNC Symbol;Acc:VGNC:96196]	-	0	0.047	0.026	0.056	0.06	0.023	0.045	0.054	0.086	0	0.022	0	0	0.083	0	0	0	0.025	3.05385	0.0295095
ENSSSCG00000030026	SORCS1	sortilin related VPS10 domain containing receptor 1 [Source:VGNC Symbol;Acc:VGNC:93339]	-	1.037	1.355	0.748	1.598	1.046	0.354	0.606	1.142	0.664	0.178	0.347	0.335	0.388	0.62	0.322	0.164	0.11	0.272	3.125	0.00029373
ENSSSCG00000027684	TRIM63	tripartite motif containing 63 [Source:VGNC Symbol;Acc:VGNC:94424]	-	0.482	0.42	0.43	0.281	0.279	0.541	0.683	0.558	0.536	0.157	0.022	0.183	0.497	0.022	0.099	0.024	0.106	0.234	3.13244	0.000208075
ENSSSCG00000002475	SERPINA6	serpin family A member 6 [Source:NCBI gene (formerly Entrezgene);Acc:396736]	-	43.742	90.686	113.755	85.635	43.82	33.102	40.929	61.867	52.129	18.137	18.734	52.526	9.554	22.811	11.904	13.879	15.894	15.757	3.15668	0.000634201
ENSSSCG00000010432	ASAH2	N-acylsphingosine amidohydrolase 2 [Source:VGNC Symbol;Acc:VGNC:97888]	K12349;K12349;K12349	2.95	4.994	9.012	5.071	3.345	2.076	2.708	6.398	6.674	1.963	1.575	2.868	2.381	0.565	0.501	1.516	1.035	1.283	3.15833	0.00084496
ENSSSCG00000003048	CXCL17	XP_020950129.1 C-X-C motif chemokine 17-like isoform X2 [Sus scrofa]	K22627	0.149	0.057	0.063	0.28	0.144	0.287	0.34	0.265	0.104	0	0.209	0.091	0	0.076	0.058	0.028	0	0.061	3.22945	0.00689002
ENSSSCG00000004548	PIF1	PIF1 5'-to-3' DNA helicase [Source:VGNC Symbol;Acc:VGNC:91418]	-	0.018	0.042	0.03	0	0.018	0.013	0.013	0	0.038	0	0.025	0	0.013	0	0	0	0	0.015	3.24528	0.0398157
ENSSSCG00000008624	LPIN1	lipin 1 [Source:VGNC Symbol;Acc:VGNC:89793]	K15728;K15728;K15728;K15728;K15728	11.661	15.263	20.649	4.162	8.856	1.557	3.048	10.423	5.957	2.362	2.007	2.309	1.263	3.95	4.685	2.02	2.707	3.685	3.26461	0.00855796
ENSSSCG00000016578	FLNC	filamin C [Source:VGNC Symbol;Acc:VGNC:88157]	K04437;K04437;K04437;K04437	0.755	0.808	0.179	0.192	0.403	0.219	0.097	0.078	0.1	0.052	0.126	0.248	0.055	0.105	0.117	0.062	0.037	0.042	3.35427	0.0363774
ENSSSCG00000016166	SPAG16	sperm associated antigen 16 [Source:HGNC Symbol;Acc:HGNC:23225]	-	0.07	0.021	0.023	0.087	0.081	0.088	0.184	0.085	0.01	0.078	0.049	0	0	0.019	0	0.011	0	0.036	3.36269	0.0210633
ENSSSCG00000000997	PPP1R3G	protein phosphatase 1 regulatory subunit 3G [Source:VGNC Symbol;Acc:VGNC:91740]	-	0	0.576	1.029	0.701	0.465	0.157	0.275	0.604	0.335	0.112	0.261	0.261	0.039	0.072	0.207	0.041	0.035	0.173	3.44879	0.00804893
ENSSSCG00000002902	ATP4A	ATPase H+/K+ transporting subunit alpha [Source:VGNC Symbol;Acc:VGNC:85654]	K01542;K01542;K01542;K01542	0.079	0.083	0.167	0.058	0.134	0.013	0.054	0.016	0.186	0	0.113	0.072	0	0.026	0	0.012	0	0	3.5426	0.0216949
ENSSSCG00000010303	SYNPO2L	synaptopodin 2 like [Source:VGNC Symbol;Acc:VGNC:93673]	-	0.144	0.144	0.093	0.054	0.084	0.064	0.063	0.032	0.026	0.04	0.01	0.035	0.021	0.019	0	0.047	0	0.023	3.61026	0.00203736
ENSSSCG00000004170	SPIN1	NP_001182299.1 spindlin-1 [Sus scrofa]	-	60.512	38.195	38.799	8.593	19.46	16.176	17.195	42.04	39.226	12.236	23.443	4.467	9.641	4.472	12.922	1.281	5.394	3.37	3.62826	0.00172945
ENSSSCG00000003845	MROH7	XP_020952243.1 LOW QUALITY PROTEIN: maestro heat-like repeat-containing protein family member 7 [Sus scrofa]	-	0.015	0.011	0.025	0.009	0.022	0.049	0.034	0.026	0.015	0.005	0	0.012	0.006	0.005	0	0	0.005	0.023	3.67857	0.00354244
ENSSSCG00000024666	FXYD3	FXYD domain containing ion transport regulator 3 [Source:VGNC Symbol;Acc:VGNC:97060]	-	0	0.161	0.117	0	0.067	0.205	0.205	0	0.194	0	0.146	0	0	0	0.054	0	0	0.057	3.69261	0.0406919
ENSSSCG00000026248	PAQR4	XP_020942389.1 fibroin heavy chain-like isoform X18 [Sus scrofa]	-	0.701	2.459	0.305	0.38	0.363	0.546	0.877	1.375	0.192	0.933	0.425	0.108	0.194	0.068	0.132	0.026	0.019	0.035	3.71031	0.0388294
ENSSSCG00000006141	CA3	carbonic anhydrase 3 [Source:VGNC Symbol;Acc:VGNC:86099]	K01672;K01672	10.858	19.153	39.709	37.734	22.166	40.14	81.853	76.923	45.303	12.203	9.848	39.7	1.442	8.059	0.272	1.356	14.362	13.347	3.7165	0.00398544
ENSSSCG00000016614	PTPRZ1	protein tyrosine phosphatase receptor type Z1 [Source:VGNC Symbol;Acc:VGNC:91996]	K08114	0.048	0.026	0.074	0.005	0.055	0.025	0.005	0.059	0.005	0	0.024	0.024	0	0.005	0.017	0	0.005	0.006	3.7284	0.0185833
ENSSSCG00000035617	Cryzl2	XP_044904473.1 quinone oxidoreductase-like protein 2 isoform X8 [Felis catus]	-	0.406	0.214	2.361	0.294	2.065	0.329	0.408	1.856	2.351	0.149	0.448	0.278	0.52	0.333	0.446	0.227	0.07	0.225	3.81454	0.0209847
ENSSSCG00000021534	SLC30A3	solute carrier family 30 member 3 [Source:VGNC Symbol;Acc:VGNC:93057]	-	0	0.128	0.054	0	0.037	0.095	0.087	0.075	0.033	0	0.027	0	0.016	0.016	0	0.054	0	0.019	3.85606	0.0169006
ENSSSCG00000015905	SCN2A	sodium voltage-gated channel alpha subunit 2 [Source:HGNC Symbol;Acc:HGNC:10588]	K04834	0.035	0.06	0.065	0.026	0.046	0	0.069	0.006	0.024	0	0	0.017	0	0.024	0	0.011	0.032	0	3.94048	0.00957805
ENSSSCG00000029264	PKMYT1	protein kinase, membrane associated tyrosine/threonine 1 [Source:VGNC Symbol;Acc:VGNC:91480]	K06633;K06633;K06633	0.183	0.559	0.143	0.041	0.132	0.033	0.365	0.476	0.085	0.261	0.089	0	0.062	0	0.015	0.035	0.034	0	4.06653	0.0288712
ENSSSCG00000037524	LY6D	lymphocyte antigen 6 family member D [Source:VGNC Symbol;Acc:VGNC:89900]	-	0	0	0.198	0.049	0.228	0	0.173	0.274	0.11	0	0.055	0	0.058	0	0.122	0	0	0	4.39149	0.0358138
ENSSSCG00000036244	PRR33	proline rich 33 [Source:HGNC Symbol;Acc:HGNC:35118]	-	0.028	0.091	0.047	0.073	0.027	0.017	0.017	0.024	0	0.02	0	0	0.017	0	0.018	0	0.018	0	4.43836	0.0151249
ENSSSCG00000033363	Msx3	XP_013849909.1 homeobox protein VENTX isoform X2 [Sus scrofa]	K09341	0	0.017	0	0.014	0.042	0.016	0.016	0.038	0	0	0	0	0.016	0.015	0	0	0	0	4.6129	0.0429792
ENSSSCG00000040836	DCC	DCC netrin 1 receptor [Source:VGNC Symbol;Acc:VGNC:103078]	K06765;K06765;K06765	0.301	0.111	0.187	0.09	0.087	0.04	0.018	0.026	0	0.017	0.004	0.005	0.062	0	0.014	0.018	0.032	0.034	4.62366	0.0359566
ENSSSCG00000027045	LRRC56	leucine rich repeat containing 56 [Source:VGNC Symbol;Acc:VGNC:89851]	-	0.023	0.054	0.137	0.015	0.068	0	0.222	0.061	0.032	0	0.049	0	0.017	0.032	0.018	0	0.015	0	4.67176	0.0414356
ENSSSCG00000046131	Pol	ABR01162.1 endonuclease/reverse transcriptase [Sus scrofa]	K04810;K04810	0.071	0	0	0.021	0.088	0.022	0.032	0.026	0.016	0	0	0	0	0.017	0.042	0	0	0	4.67797	0.0451862
ENSSSCG00000047675	Pol	ABR01162.1 endonuclease/reverse transcriptase [Sus scrofa]	-	0.221	0.321	0	0.237	0	0.652	0.568	0.256	0.315	0.282	0	0	0.097	0	0	0.099	0	0.071	4.68124	0.0123539
ENSSSCG00000000978	MLC1	modulator of VRAC current 1 [Source:VGNC Symbol;Acc:VGNC:90251]	-	0	0	0.164	0.098	0.076	0	0.029	0.136	0.082	0	0	0	0.058	0	0.03	0.03	0	0	4.95763	0.0294816
ENSSSCG00000039034	DNALI1	dynein axonemal light intermediate chain 1 [Source:VGNC Symbol;Acc:VGNC:87375]	K10410;K10410;K10410	0.019	0.022	0.016	0.03	0.018	0.049	0	0.025	0	0	0.013	0	0	0	0	0	0	0.023	4.97222	0.0132669
ENSSSCG00000010096	AIFM3	apoptosis inducing factor mitochondria associated 3 [Source:VGNC Symbol;Acc:VGNC:85200]	-	0.025	0.058	0	0.015	0.119	0	0.047	0.068	0.034	0	0	0.017	0.036	0	0	0	0	0.02	5.0137	0.0269835
ENSSSCG00000017763	SLC13A2	solute carrier family 13 member 2 [Source:VGNC Symbol;Acc:VGNC:92930]	-	0.807	0.163	0.45	0.012	0.631	0.465	0.465	0.534	0.054	0	0.322	0.063	0.057	0.039	0.104	0.015	0.076	0.031	5.06506	0.00395263
ENSSSCG00000009530	CCDC168	XP_020921551.1 coiled-coil domain-containing protein 168 [Sus scrofa]	-	0.003	0	0.005	0.005	0.017	0.013	0.011	0.015	0.002	0.004	0	0	0	0.002	0	0.002	0.006	0	5.07143	0.0105981
ENSSSCG00000032550	CLRN1	clarin 1 [Source:VGNC Symbol;Acc:VGNC:97933]	-	0	0	0.06	0.067	0.139	0.079	0.184	0.125	0.025	0	0	0	0.053	0.049	0	0	0.024	0	5.38889	0.0149213
ENSSSCG00000025096	FBXO24	F-box protein 24 [Source:VGNC Symbol;Acc:VGNC:88036]	-	0.091	0.07	0.077	0.057	0.059	0	0	0	0.021	0.021	0	0	0	0.041	0	0	0	0	6.04839	0.0172801
ENSSSCG00000004545	ANKDD1A	ankyrin repeat and death domain containing 1A [Source:VGNC Symbol;Acc:VGNC:85311]	-	0	0.023	0.012	0.017	0.014	0.02	0.022	0.024	0.092	0	0	0.012	0.022	0	0	0	0	0	6.58824	0.0344661
ENSSSCG00000013461	PEAK3	PEAK family member 3 [Source:VGNC Symbol;Acc:VGNC:91301]	-	0.051	0	0.064	0.016	0.025	0	0.056	0	0.054	0	0	0	0.019	0	0	0	0	0.021	6.65	0.0169421
ENSSSCG00000034139	EYA4	EYA transcriptional coactivator and phosphatase 4 [Source:VGNC Symbol;Acc:VGNC:87853]	-	0.042	0.016	0	0.021	0.011	0.025	0	0	0	0.008	0	0	0	0	0.009	0	0	0	6.76471	0.0473843
ENSSSCG00000039799	DNHD1	XP_020917997.1 LOW QUALITY PROTEIN: dynein heavy chain domain-containing protein 1 [Sus scrofa]	-	0.122	0	0.068	0.025	0.079	0	0	0.106	0	0.028	0.028	0	0	0	0	0	0	0	7.14286	0.0400038
ENSSSCG00000015477	CHIT1	chitinase 1 [Source:VGNC Symbol;Acc:VGNC:86645]	K01183;K01183	0.036	0.028	0.091	0.045	0.067	0.053	0.256	0.063	0.243	0.05	0.05	0	0	0	0	0	0.023	0	7.17073	0.013032
ENSSSCG00000041261	Pol	ABR01162.1 endonuclease/reverse transcriptase [Sus scrofa]	-	0	0.009	0.046	0.007	0	0.008	0.024	0.022	0.008	0	0.008	0	0	0	0.009	0	0	0	7.29412	0.0317602
ENSSSCG00000051489	Pol	ABR01162.1 endonuclease/reverse transcriptase [Sus scrofa]	-	0	0.135	0	0.065	0.097	0.108	0	0.107	0.072	0	0.03	0	0.028	0	0.002	0	0	0.02	7.3	0.00701581
ENSSSCG00000048838	Pol	ABR01162.1 endonuclease/reverse transcriptase [Sus scrofa]	-	0.015	0.092	0.025	0.056	0.073	0	0.022	0.026	0.021	0.031	0	0	0	0	0	0	0	0.012	7.67442	0.00862474
ENSSSCG00000032643	SLC12A3	solute carrier family 12 member 3 [Source:VGNC Symbol;Acc:VGNC:92923]	-	0	0.038	0	0.042	0	0.061	0.012	0.029	0.023	0	0.012	0	0	0	0.013	0	0	0	8.2	0.0165131
ENSSSCG00000035521	KLHL38	kelch like family member 38 [Source:VGNC Symbol;Acc:VGNC:89531]	-	0.019	0.043	0	0	0	0.014	0	0.016	0.039	0	0	0.015	0	0	0	0	0	0	8.73333	0.0430301
ENSSSCG00000035870	TRAV16	T cell receptor alpha variable 16 [Source:HGNC Symbol;Acc:HGNC:12112]	K10784;K10784;K10784;K10784;K10784;K10784;K10784;K10784;K10784;K10784;K10784;K10784;K10784;K10784;K10784;K10784;K10784;K10784;K10784;K10784;K10784;K10784;K10784;K10784;K10784;K10784;K10784;K10784;K10784	0.04	0.091	0.089	0	0	0.031	0.2	0.108	0.095	0	0	0	0.02	0	0.053	0	0	0	8.9589	0.00946573
ENSSSCG00000004040	SLC22A2	solute carrier family 22 member 2 [Source:VGNC Symbol;Acc:VGNC:92979]	K08199	0.114	0	0	0.298	0.055	0.182	0.21	0.199	0.027	0	0	0.016	0	0.026	0.015	0	0	0.062	9.11765	0.00931667
ENSSSCG00000026527	HCN1	hyperpolarization activated cyclic nucleotide gated potassium channel 1 [Source:VGNC Symbol;Acc:VGNC:88802]	K04954	0.009	0.035	0.038	0.006	0.017	0	0.02	0.008	0.05	0	0.013	0	0.007	0	0	0	0	0	9.15	0.00719273
ENSSSCG00000003218	MYBPC2	myosin binding protein C2 [Source:VGNC Symbol;Acc:VGNC:90500]	-	1.381	1.417	0.313	0.206	0.264	0.314	0.183	0.037	0.065	0.048	0.069	0	0.071	0.076	0.092	0.063	0.021	0	9.5	0.0345805
ENSSSCG00000016397	NEB	nebulin [Source:VGNC Symbol;Acc:VGNC:96437]	-	0.433	2.21	2.121	2.843	0.152	0.092	0.277	0.304	0.367	0.202	0.083	0.128	0.09	0.241	0.024	0.014	0.07	0.051	9.74419	0.0275819
ENSSSCG00000009856	NOS1	nitric oxide synthase 1 [Source:VGNC Symbol;Acc:VGNC:90823]	K13240;K13240;K13240;K13240;K13240;K13240;K13240;K13240;K13240;K13240;K13240;K13240;K13240	0.008	0.006	0	0.01	0.007	0	0	0.013	0.005	0	0.005	0	0	0	0	0	0	0	9.8	0.00951274
ENSSSCG00000038323	ACTN3	actinin alpha 3 [Source:VGNC Symbol;Acc:VGNC:96785]	K21073	1.604	2.524	0.453	0.281	0.64	0.447	0.079	0.058	0.019	0.047	0.047	0.077	0.097	0.054	0.051	0.05	0	0.107	11.5189	0.0429364
ENSSSCG00000004903	CDH20	cadherin 20 [Source:VGNC Symbol;Acc:VGNC:86484]	-	0.035	0.027	0.058	0.011	0	0	0	0	0.024	0	0	0	0	0.012	0	0	0	0	12.9167	0.0361174
ENSSSCG00000029311	MYPN	myopalladin [Source:VGNC Symbol;Acc:VGNC:107412]	-	0.085	0.084	0.01	0.015	0.023	0.02	0	0.01	0	0	0	0	0	0	0.019	0	0	0	13	0.0393384
ENSSSCG00000003622	CSMD2	CUB and Sushi multiple domains 2 [Source:VGNC Symbol;Acc:VGNC:87039]	-	0.01	0	0.024	0.03	0.009	0	0	0	0.02	0	0	0	0	0	0.007	0	0	0	13.2857	0.0288103
ENSSSCG00000047842	L1RE1	XP_028869772.1 LINE-1 type transposase domain-containing 1-like protein [Babesia ovata]	-	0	0	0.078	0.116	0.05	0.102	0.171	0	0	0	0	0	0	0	0	0.035	0	0	14.7714	0.0237346
ENSSSCG00000045526	PDE6G	XP_012644906.1 retinal rod rhodopsin-sensitive cGMP 3',5'-cyclic phosphodiesterase subunit gamma isoform X1 [Microcebus murinus]	K13759;K13759;K13759	0.108	0.055	0	0	0	0.026	0.132	0	0.05	0	0.025	0	0	0	0	0	0	0	14.84	0.0369798
ENSSSCG00000028706	MORN1	MORN repeat containing 1 [Source:HGNC Symbol;Acc:HGNC:25852]	-	0	0.131	0	0.053	0.036	0.188	0.031	0	0.065	0	0	0	0	0	0	0.032	0	0	15.75	0.0291244
ENSSSCG00000031795	OR2H1	olfactory receptor-like protein-like [Source:NCBI gene (formerly Entrezgene);Acc:100141414]	K04257	0.03	0.023	0.025	0.025	0	0	0	0.009	0	0	0	0	0	0	0	0	0.007	0	16	0.0179545
ENSSSCG00000000943	OTOGL	otogelin like [Source:VGNC Symbol;Acc:VGNC:91091]	-	0	0	0.012	0	0.027	0.016	0.01	0.018	0	0	0	0	0.005	0	0	0	0	0	16.6	0.0199689
ENSSSCG00000002980	SPADH1	sperm associated AWN protein [Source:NCBI gene (formerly Entrezgene);Acc:396783]	-	0.115	0.354	0	0.144	0.444	0.084	0	0	0.24	0.08	0	0	0	0	0	0	0	0	17.2625	0.017603
ENSSSCG00000036008	TACR1	tachykinin receptor 1 [Source:VGNC Symbol;Acc:VGNC:93701]	K04222;K04222	0.018	0.014	0.037	0	0.009	0	0.007	0.031	0.019	0	0.006	0	0	0	0	0	0	0	22.5	0.00440094
ENSSSCG00000032838	MYOZ2	myozenin 2 [Source:VGNC Symbol;Acc:VGNC:90543]	-	0.056	0.043	0.016	0.006	0.018	0.007	0	0	0.013	0.007	0	0	0	0	0	0	0	0	22.7143	0.019603
ENSSSCG00000039557	TRIM54	tripartite motif containing 54 [Source:NCBI gene (formerly Entrezgene);Acc:100689265]	-	0.181	0.19	0.041	0.051	0	0.048	0	0	0	0	0	0	0	0.011	0	0	0	0	46.4545	0.0440994
ENSSSCG00000016605	LMOD2	leiomodin 2 [Source:VGNC Symbol;Acc:VGNC:89768]	-	0.901	0.642	0.132	0.183	0.109	0.083	0.033	0.02	0	0	0	0	0	0	0	0.034	0	0	61.8529	0.0450184
ENSSSCG00000007805	ATP2A1	ATPase sarcoplasmic/endoplasmic reticulum Ca2+ transporting 1 [Source:VGNC Symbol;Acc:VGNC:85646]	K05853;K05853;K05853;K05853;K05853;K05853;K05853;K05853;K05853;K05853;K05853;K05853;K05853;K05853	1.904	2.593	0.571	0.552	0.606	0.528	0	0.03	0	0.024	0	0	0.039	0	0.027	0	0	0	75.3778	0.0250128
